# Supplementary material for: Synthesis, crystal structure and Hirshfeld analysis of the bis­{(E)-2-[1-(benzo[d][1,3]dioxol-5-yl)ethylidene]-N-ethyl­hydrazine-1-carbo­thio­amide-κS}di­chlorido­mercury(II) complex
Source: Acta Crystallogr E Crystallogr Commun. 2026 May 15;82(Pt 6):656–64. doi: 10.1107/S2056989026004822 (PMC13238988; doi:10.1107/S2056989026004822)
Supplement: Supplementary file 1 [file e-82-00656-sup1.cif]

##############################################################################
#                                                                            #
# This CIF contains the data in a paper accepted for publication in          #
# Acta Crystallographica Section E. It conforms to the requirements of       #
# Notes for Authors for Acta Crystallographica Section E, and has been       #
# peer reviewed under the auspices of the IUCr Commission on Journals.       #
#                                                                            #
# Full details of the Crystallographic Information File format               #
# are given in the paper "The Crystallographic Information File (CIF):       #
# a New Standard Archive File for Crystallography" by S. R. Hall, F. H.      #
# Allen and I. D. Brown [Acta Cryst. (1991), A47, 655-685].                  #
#                                                                            #
# The current version of the core CIF dictionary is obtainable from          #
# ftp://ftp.iucr.org/pub/cif_core.dic.                                       #
#                                                                            #
# Software is freely available for graphical display of the structure(s)     #
# in this CIF. For information consult the CIF software page                 #
# http://www.iucr.org/resources/cif/software.                                #
#                                                                            #
# This file may be used for bona fide research purposes within the           #
# scientific community so long as proper attribution is given to the journal # 
# article from which it was obtained.                                        #
#                                                                            #
##############################################################################
data_I
_audit_creation_method     SHELXL-2019/3
_journal_date_recd_electronic     2026-04-16
_journal_date_accepted     2026-05-08
_journal_name_full     'Acta Crystallographica, Section E'
_journal_year     2026
_journal_volume     82
_journal_issue      6
_journal_page_first     0
_journal_page_last     0
_journal_paper_category     GM
_journal_paper_doi     10.1107/S2056989026004822
_journal_coeditor_code     YZ2078
_publ_contact_author_name     'Adriano Bof de Oliveira'
_publ_contact_author_address
;N\'ucleo de Qu\'imica
Universidade Federal do Rio Grande
Avenida It\'alia km 08
96203-900 Rio Grande-RS
Brazil
;
_publ_contact_author_email     adriano@furg.br
_publ_contact_author_fax
;+55(53)3293543
;
_publ_contact_author_phone
;+55(53)3293543
;
_publ_section_title
;\
Synthesis, crystal structure and Hirshfeld analysis of the
bis{(<i>E</i>)-2-[1-(benzo[<i>d</i>][1,3]dioxol-5-yl)ethylidene]-<i>N</i>-\
ethylhydrazine-1-carbothioamide-\k<i>S</i>}dichloridomercury(II) complex
;
loop_
    _publ_author_name
    _publ_author_address
    'Farias, Renan Lira de'
;Departamento de Qu\'imica
Pontif\'icia Universidade Cat\'olica do Rio de Janeiro
Rua Marqu\^es de S\~ao Vicente 225
22451-900 Rio de Janeiro-RJ
Brazil
;
    'Beck, Johannes'
;Institut f\"ur Anorganische Chemie
Rheinische Friedrich-Wilhelms-Universit\"at Bonn
Gerhard-Domagk-Strasse 1
D-53121 Bonn
Germany
;
    'Daniels, J\"org'
;Institut f\"ur Anorganische Chemie
Rheinische Friedrich-Wilhelms-Universit\"at Bonn
Gerhard-Domagk-Strasse 1
D-53121 Bonn
Germany
;
    'Oliveira, Adriano Bof de'
;N\'ucleo de Qu\'imica
Universidade Federal do Rio Grande
Avenida It\'alia km 08
96203-900 Rio Grande-RS
Brazil
;
_publ_section_synopsis
;\
The synthesis, crystal structure and Hirshfeld analysis of the Hg^II^ complex
with two molecules of
(<i>E</i>)-2-[1-(benzo[<i>d</i>][1,3]dioxol-5-yl)ethylidene]-<i>N-\
</i>ethylhydrazine-1-carbothioamide, acting as \k<i>S</i>-donors, and two
chlorido ligands are reported. For the first time, the structural N---H...Cl
intramolecular interactions for TSC--mercury(II) complexes are addressed as
a chelate-like coordination environment with <i>S</i>(6) graph-set motifs.
;
_chemical_name_systematic
;\
Bis{(<i>E</i>)-2-[1-(benzo[<i>d</i>][1,3]dioxol-5-yl)ethylidene]-\
<i>N</i>-ethylhydrazine-1-carbothioamide-\k<i>S</i>}dichloridomercury(II)
;
_chemical_name_common     ?
_chemical_formula_moiety     'C24 H30 Cl2 Hg N6 O4 S2'
_chemical_formula_sum     'C24 H30 Cl2 Hg N6 O4 S2'
_chemical_formula_iupac     '[Hg Cl2 (C12 H15 N3 O2 S)2]'
_chemical_formula_weight     802.15
_chemical_melting_point     ?
_chemical_absolute_configuration     ?
_space_group_crystal_system     triclinic
_space_group_name_H-M_alt     'P -1'
_space_group_name_Hall     '-P 1'
loop_
    _space_group_symop_operation_xyz
    'x, y, z'
    '-x, -y, -z'
_cell_length_a     9.4412(5)
_cell_length_b     10.4130(5)
_cell_length_c     15.4626(8)
_cell_angle_alpha     94.616(3)
_cell_angle_beta     101.797(3)
_cell_angle_gamma     91.079(3)
_cell_volume     1482.24(13)
_cell_formula_units_Z     2
_cell_measurement_reflns_used     37747
_cell_measurement_theta_min     2.91
_cell_measurement_theta_max     25.682
_cell_measurement_temperature     293
_exptl_crystal_description     block
_exptl_crystal_colour     colourless
_exptl_crystal_size_max     0.082
_exptl_crystal_size_mid     0.080
_exptl_crystal_size_min     0.066
_exptl_crystal_density_diffrn     1.797
_exptl_crystal_density_meas     ?
_exptl_crystal_density_method     ?
_exptl_crystal_F_000     788
_exptl_absorpt_coefficient_mu     5.554
_exptl_absorpt_correction_type     analytical
_exptl_absorpt_process_details
;
[using the algorithm from de Meulenaer & Tompa (1965), in Alcock
(1970)]
;
_exptl_absorpt_correction_T_min     0.6336
_exptl_absorpt_correction_T_max     0.7235
_diffrn_ambient_temperature     293
_diffrn_source     'sealed X-ray tube'
_diffrn_radiation_type     MoK\a
_diffrn_radiation_wavelength     0.71073
_diffrn_radiation_monochromator     'Horizontally mounted graphite crystal'
_diffrn_measurement_device_type     'Enraf--Nonius FR590 Kappa CCD'
_diffrn_measurement_method     'CCD rotation images, thick slices, \k-goniostat'
_diffrn_detector_area_resol_mean     9
_diffrn_reflns_number     17004
_diffrn_reflns_av_R_equivalents     0.0644
_diffrn_reflns_av_unetI/netI     0.0753
_diffrn_reflns_theta_min     3.006
_diffrn_reflns_theta_max     25.733
_diffrn_reflns_theta_full     25.242
_diffrn_measured_fraction_theta_max     0.995
_diffrn_measured_fraction_theta_full     0.998
_diffrn_reflns_limit_h_min     -9
_diffrn_reflns_limit_h_max     11
_diffrn_reflns_limit_k_min     -12
_diffrn_reflns_limit_k_max     12
_diffrn_reflns_limit_l_min     -18
_diffrn_reflns_limit_l_max     18
_diffrn_radiation_probe     x-ray
_refine_special_details     ?
_reflns_number_total     5627
_reflns_number_gt     3849
_reflns_threshold_expression     'I > 2\s(I)'
_refine_ls_structure_factor_coef     Fsqd
_refine_ls_matrix_type     full
_refine_ls_R_factor_all     0.0738
_refine_ls_R_factor_gt     0.0360
_refine_ls_wR_factor_gt     0.0643
_refine_ls_wR_factor_ref     0.0739
_refine_ls_goodness_of_fit_ref     0.967
_refine_ls_restrained_S_all     0.967
_refine_ls_number_reflns     5627
_refine_ls_number_parameters     434
_refine_ls_number_restraints     0
_refine_ls_hydrogen_treatment     mixed
_refine_ls_weighting_scheme     calc
_refine_ls_weighting_details
                      'w=1/[\s^2^(Fo^2^)+(0.0254P)^2^] where P=(Fo^2^+2Fc^2^)/3'
_atom_sites_solution_hydrogens     mixed
_atom_sites_solution_primary     direct
_atom_sites_solution_secondary     difmap
_refine_ls_shift/su_max     0.000
_refine_ls_shift/su_mean     0.000
_refine_diff_density_max     0.532
_refine_diff_density_min     -1.286
_refine_ls_extinction_method     none
_refine_ls_extinction_coef     .
loop_
    _atom_type_symbol
    _atom_type_description
    _atom_type_scat_dispersion_real
    _atom_type_scat_dispersion_imag
    _atom_type_scat_source
    C C 0.0033 0.0016 'International Tables Vol C Tables 4.2.6.8 and 6.1.1.4'
    H H 0.0000 0.0000 'International Tables Vol C Tables 4.2.6.8 and 6.1.1.4'
    Cl Cl 0.1484 0.1585 'International Tables Vol C Tables 4.2.6.8 and 6.1.1.4'
    Hg Hg -2.3894 9.2266 'International Tables Vol C Tables 4.2.6.8 and 6.1.1.4'
    N N 0.0061 0.0033 'International Tables Vol C Tables 4.2.6.8 and 6.1.1.4'
    O O 0.0106 0.0060 'International Tables Vol C Tables 4.2.6.8 and 6.1.1.4'
    S S 0.1246 0.1234 'International Tables Vol C Tables 4.2.6.8 and 6.1.1.4'
_computing_data_collection
;
COLLECT (Nonius, 1998)
;
_computing_cell_refinement
;
HKL and Scalepack (Otwinowski & Minor, 1997)
;
_computing_data_reduction
;
HKL, Denzo and Scalepack (Otwinowski & Minor, 1997)
;
_computing_structure_solution
;
SIR-92 (Altomare <i>et al.</i>, 1994)
;
_computing_structure_refinement
;
<i>SHELXL2019/3</i> (Sheldrick, 2015)
;
_computing_molecular_graphics
;
<i>CrystalExplorer</i> 17.5 (Mackenzie <i>et al.</i>, 2017 & Turner
<i>et al.</i>  2017), DIAMOND 3.2 (Brandenburg, 2006), Mercury
4.0 (Macrae  <i>et al.</i>, 2020)
;
_computing_publication_material
;
WinGX (Farrugia, 2012), enCIFer (Allen <i>et al.</i>, 2004) and
publCIF (Westrip, 2010)
;
loop_
    _atom_site_type_symbol
    _atom_site_label
    _atom_site_fract_x
    _atom_site_fract_y
    _atom_site_fract_z
    _atom_site_U_iso_or_equiv
    _atom_site_adp_type
    _atom_site_calc_flag
    _atom_site_occupancy
    _atom_site_disorder_assembly
    _atom_site_disorder_group
    C C1 0.3201(6) 0.0745(5) -0.0107(4) 0.0493(15) Uani d 1 . .
    C C2 0.3079(9) 0.1267(7) 0.0731(5) 0.075(2) Uani d 1 . .
    C C3 0.2253(10) 0.0656(9) 0.1249(6) 0.095(3) Uani d 1 . .
    C C4 0.1552(7) -0.0474(7) 0.0891(5) 0.069(2) Uani d 1 . .
    C C5 0.1682(6) -0.0989(5) 0.0070(5) 0.0578(17) Uani d 1 . .
    C C6 0.2461(7) -0.0429(6) -0.0440(5) 0.0574(18) Uani d 1 . .
    C C7 0.0225(9) -0.2283(7) 0.0626(7) 0.102(3) Uani d 1 . .
    H H7A -0.082097 -0.229416 0.043760 0.122 Uiso calc 1 . .
    H H7B 0.049474 -0.308882 0.087752 0.122 Uiso calc 1 . .
    C C8 0.4078(6) 0.1421(5) -0.0636(4) 0.0460(14) Uani d 1 . .
    C C9 0.4074(9) 0.0888(7) -0.1563(4) 0.086(2) Uani d 1 . .
    H H9A 0.325785 0.119674 -0.195928 0.130 Uiso calc 1 . .
    H H9B 0.401075 -0.003678 -0.159620 0.130 Uiso calc 1 . .
    H H9C 0.495177 0.116033 -0.172778 0.130 Uiso calc 1 . .
    C C10 0.6490(5) 0.4092(5) -0.0252(3) 0.0381(13) Uani d 1 . .
    C C11 0.7496(7) 0.5229(6) 0.1225(4) 0.0493(15) Uani d 1 . .
    C C12 0.8945(8) 0.4736(8) 0.1636(6) 0.0673(19) Uani d 1 . .
    C C13 0.2798(6) 0.9187(5) -0.5172(4) 0.0486(15) Uani d 1 . .
    C C14 0.2181(7) 1.0385(6) -0.5100(4) 0.0508(16) Uani d 1 . .
    C C15 0.1042(7) 1.0655(6) -0.5742(4) 0.0562(16) Uani d 1 . .
    C C16 0.0471(7) 0.9789(7) -0.6435(5) 0.0688(19) Uani d 1 . .
    C C17 0.1021(9) 0.8602(8) -0.6533(5) 0.087(3) Uani d 1 . .
    C C18 0.2212(8) 0.8313(7) -0.5881(5) 0.071(2) Uani d 1 . .
    C C19 -0.0681(8) 1.1626(7) -0.6631(6) 0.094(3) Uani d 1 . .
    H H19A -0.035336 1.217659 -0.703384 0.112 Uiso calc 1 . .
    H H19B -0.164525 1.187025 -0.657277 0.112 Uiso calc 1 . .
    C C20 0.4050(6) 0.8819(5) -0.4499(3) 0.0451(14) Uani d 1 . .
    C C21 0.4509(7) 0.9660(5) -0.3654(4) 0.0616(18) Uani d 1 . .
    H H21A 0.415495 0.928486 -0.318813 0.092 Uiso calc 1 . .
    H H21B 0.412063 1.049886 -0.372845 0.092 Uiso calc 1 . .
    H H21C 0.554710 0.973733 -0.350127 0.092 Uiso calc 1 . .
    C C22 0.6615(6) 0.6425(5) -0.4229(4) 0.0444(14) Uani d 1 . .
    C C23 0.7439(9) 0.5099(7) -0.5426(5) 0.0636(19) Uani d 1 . .
    C C24 0.8561(9) 0.5668(10) -0.5836(6) 0.086(2) Uani d 1 . .
    H HN2 0.547(5) 0.304(4) -0.126(3) 0.026(14) Uiso d 1 . .
    H HN3 0.620(5) 0.374(4) 0.080(3) 0.025(15) Uiso d 1 . .
    H HN5 0.571(7) 0.752(6) -0.348(5) 0.08(2) Uiso d 1 . .
    H HN6 0.599(7) 0.655(6) -0.542(4) 0.07(2) Uiso d 1 . .
    H H2 0.367(7) 0.206(6) 0.097(4) 0.08(2) Uiso d 1 . .
    H H3 0.223(7) 0.104(6) 0.182(5) 0.08(2) Uiso d 1 . .
    H H6 0.243(7) -0.078(6) -0.097(4) 0.07(2) Uiso d 1 . .
    H H11A 0.694(5) 0.549(4) 0.167(3) 0.028(13) Uiso d 1 . .
    H H11B 0.757(6) 0.600(6) 0.094(4) 0.064(19) Uiso d 1 . .
    H H12A 0.946(6) 0.449(5) 0.121(4) 0.051(18) Uiso d 1 . .
    H H12B 0.968(8) 0.563(7) 0.197(5) 0.12(3) Uiso d 1 . .
    H H12C 0.886(7) 0.400(6) 0.201(4) 0.08(2) Uiso d 1 . .
    H H14 0.252(7) 1.096(6) -0.469(4) 0.07(2) Uiso d 1 . .
    H H17 0.043(7) 0.792(6) -0.702(4) 0.08(2) Uiso d 1 . .
    H H18 0.260(6) 0.752(6) -0.589(4) 0.060(19) Uiso d 1 . .
    H H23A 0.774(6) 0.460(6) -0.493(4) 0.065(19) Uiso d 1 . .
    H H23B 0.683(7) 0.460(6) -0.584(5) 0.09(2) Uiso d 1 . .
    H H24A 0.792(7) 0.631(6) -0.640(5) 0.09(2) Uiso d 1 . .
    H H24B 0.924(8) 0.624(6) -0.537(5) 0.09(2) Uiso d 1 . .
    H H24C 0.931(9) 0.500(8) -0.616(6) 0.13(3) Uiso d 1 . .
    Cl Cl1 0.42642(16) 0.68707(14) -0.23721(9) 0.0516(4) Uani d 1 . .
    Cl Cl2 0.4929(2) 0.31509(14) -0.29256(10) 0.0685(5) Uani d 1 . .
    Hg Hg1 0.62812(3) 0.52412(2) -0.23243(2) 0.05213(10) Uani d 1 . .
    N N1 0.4794(5) 0.2433(4) -0.0241(3) 0.0445(11) Uani d 1 . .
    N N2 0.5602(5) 0.3131(4) -0.0711(3) 0.0429(12) Uani d 1 . .
    N N3 0.6593(5) 0.4255(5) 0.0609(3) 0.0427(12) Uani d 1 . .
    N N4 0.4667(5) 0.7771(5) -0.4701(3) 0.0472(12) Uani d 1 . .
    N N5 0.5754(5) 0.7378(5) -0.4026(3) 0.0503(13) Uani d 1 . .
    N N6 0.6554(6) 0.6068(5) -0.5071(3) 0.0524(13) Uani d 1 . .
    O O1 0.0695(6) -0.1239(6) 0.1266(4) 0.0980(17) Uani d 1 . .
    O O2 0.0884(6) -0.2141(4) -0.0112(4) 0.0935(17) Uani d 1 . .
    O O3 0.0275(5) 1.1772(4) -0.5793(3) 0.0834(15) Uani d 1 . .
    O O4 -0.0707(6) 1.0307(5) -0.6972(4) 0.0996(18) Uani d 1 . .
    S S1 0.75042(16) 0.50784(14) -0.07567(9) 0.0506(4) Uani d 1 . .
    S S2 0.78087(16) 0.58069(17) -0.33820(10) 0.0586(4) Uani d 1 . .
loop_
    _atom_site_aniso_label
    _atom_site_aniso_U_11
    _atom_site_aniso_U_22
    _atom_site_aniso_U_33
    _atom_site_aniso_U_12
    _atom_site_aniso_U_13
    _atom_site_aniso_U_23
    C1 0.049(4) 0.044(3) 0.054(4) -0.002(3) 0.011(3) 0.008(3)
    C2 0.092(6) 0.077(5) 0.055(5) -0.032(4) 0.015(4) 0.001(4)
    C3 0.107(7) 0.117(7) 0.062(5) -0.051(6) 0.026(5) 0.001(5)
    C4 0.065(5) 0.074(5) 0.074(5) -0.007(4) 0.015(4) 0.036(4)
    C5 0.047(4) 0.042(3) 0.088(5) -0.004(3) 0.019(4) 0.014(3)
    C6 0.054(4) 0.052(4) 0.067(5) -0.002(3) 0.017(4) 0.001(4)
    C7 0.078(6) 0.058(5) 0.185(10) 0.007(4) 0.053(6) 0.032(6)
    C8 0.050(4) 0.044(3) 0.043(3) 0.005(3) 0.006(3) 0.006(3)
    C9 0.128(7) 0.079(5) 0.050(4) -0.043(5) 0.022(4) -0.007(4)
    C10 0.036(3) 0.042(3) 0.036(3) 0.006(2) 0.004(2) 0.012(2)
    C11 0.055(4) 0.056(4) 0.036(3) -0.002(3) 0.009(3) 0.001(3)
    C12 0.055(5) 0.082(5) 0.065(5) 0.003(4) 0.012(4) 0.010(4)
    C13 0.051(4) 0.051(4) 0.045(4) -0.003(3) 0.010(3) 0.009(3)
    C14 0.055(4) 0.044(4) 0.055(4) -0.004(3) 0.013(3) 0.008(3)
    C15 0.051(4) 0.055(4) 0.065(4) 0.005(3) 0.012(3) 0.015(3)
    C16 0.064(5) 0.073(5) 0.064(5) 0.007(4) 0.000(4) 0.010(4)
    C17 0.092(6) 0.079(5) 0.073(5) 0.007(5) -0.019(5) -0.006(4)
    C18 0.079(5) 0.063(5) 0.063(5) 0.015(4) -0.005(4) 0.002(4)
    C19 0.070(5) 0.074(5) 0.131(8) 0.009(4) -0.003(5) 0.031(5)
    C20 0.057(4) 0.047(3) 0.034(3) -0.008(3) 0.013(3) 0.010(3)
    C21 0.079(5) 0.051(4) 0.050(4) 0.004(3) 0.003(3) 0.000(3)
    C22 0.042(3) 0.050(3) 0.044(4) -0.001(3) 0.013(3) 0.011(3)
    C23 0.075(5) 0.069(5) 0.046(4) 0.010(4) 0.013(4) -0.002(4)
    C24 0.067(5) 0.118(7) 0.083(6) 0.016(5) 0.037(5) -0.003(6)
    Cl1 0.0573(9) 0.0581(9) 0.0434(8) 0.0080(7) 0.0164(7) 0.0111(7)
    Cl2 0.1078(14) 0.0508(9) 0.0429(9) -0.0072(9) 0.0067(9) 0.0045(7)
    Hg1 0.06164(17) 0.05620(15) 0.04099(14) 0.00356(10) 0.01264(10) 0.01320(10)
    N1 0.049(3) 0.046(3) 0.038(3) -0.001(2) 0.006(2) 0.011(2)
    N2 0.048(3) 0.048(3) 0.031(3) -0.001(2) 0.005(2) 0.005(2)
    N3 0.043(3) 0.050(3) 0.036(3) -0.010(2) 0.007(2) 0.010(2)
    N4 0.052(3) 0.055(3) 0.036(3) 0.009(2) 0.009(2) 0.011(2)
    N5 0.056(3) 0.063(3) 0.032(3) 0.005(3) 0.008(3) 0.011(3)
    N6 0.061(3) 0.057(3) 0.041(3) 0.011(3) 0.013(3) 0.006(3)
    O1 0.094(4) 0.109(4) 0.100(4) -0.033(3) 0.031(3) 0.038(3)
    O2 0.088(4) 0.057(3) 0.146(5) -0.017(3) 0.051(4) 0.007(3)
    O3 0.077(3) 0.070(3) 0.099(4) 0.023(3) 0.000(3) 0.022(3)
    O4 0.079(4) 0.099(4) 0.106(4) 0.021(3) -0.021(3) 0.017(3)
    S1 0.0488(9) 0.0633(9) 0.0398(8) -0.0082(7) 0.0055(7) 0.0165(7)
    S2 0.0478(9) 0.0863(12) 0.0470(9) 0.0118(8) 0.0132(7) 0.0258(8)
_geom_special_details
;
 All esds (except the esd in the dihedral angle between two l.s. planes)
 are estimated using the full covariance matrix.  The cell esds are taken
 into account individually in the estimation of esds in distances, angles
 and torsion angles; correlations between esds in cell parameters are only
 used when they are defined by crystal symmetry.  An approximate (isotropic)
 treatment of cell esds is used for estimating esds involving l.s. planes.
;
loop_
    _geom_bond_atom_site_label_1
    _geom_bond_atom_site_label_2
    _geom_bond_site_symmetry_2
    _geom_bond_distance
    _geom_bond_publ_flag
    C1 C2 . 1.392(9) ?
    C1 C6 . 1.403(8) ?
    C1 C8 . 1.483(8) ?
    C2 C3 . 1.406(10) ?
    C2 H2 . 0.99(6) ?
    C3 C4 . 1.358(10) ?
    C3 H3 . 0.95(7) ?
    C4 O1 . 1.366(8) ?
    C4 C5 . 1.368(9) ?
    C5 C6 . 1.340(9) ?
    C5 O2 . 1.383(7) ?
    C6 H6 . 0.87(6) ?
    C7 O1 . 1.410(10) ?
    C7 O2 . 1.424(10) ?
    C7 H7A . 0.9700 ?
    C7 H7B . 0.9700 ?
    C8 N1 . 1.281(6) ?
    C8 C9 . 1.493(8) ?
    C9 H9A . 0.9600 ?
    C9 H9B . 0.9600 ?
    C9 H9C . 0.9600 ?
    C10 N3 . 1.312(7) ?
    C10 N2 . 1.349(7) ?
    C10 S1 . 1.725(5) ?
    C11 N3 . 1.464(7) ?
    C11 C12 . 1.504(9) ?
    C11 H11A . 0.97(5) ?
    C11 H11B . 0.95(6) ?
    C12 H12A . 0.92(6) ?
    C12 H12B . 1.16(8) ?
    C12 H12C . 1.01(7) ?
    C13 C18 . 1.381(8) ?
    C13 C14 . 1.393(8) ?
    C13 C20 . 1.485(8) ?
    C14 C15 . 1.357(8) ?
    C14 H14 . 0.84(6) ?
    C15 C16 . 1.357(9) ?
    C15 O3 . 1.381(7) ?
    C16 C17 . 1.359(10) ?
    C16 O4 . 1.391(8) ?
    C17 C18 . 1.404(9) ?
    C17 H17 . 1.05(6) ?
    C18 H18 . 0.91(6) ?
    C19 O3 . 1.415(8) ?
    C19 O4 . 1.429(8) ?
    C19 H19A . 0.9700 ?
    C19 H19B . 0.9700 ?
    C20 N4 . 1.293(7) ?
    C20 C21 . 1.495(7) ?
    C21 H21A . 0.9600 ?
    C21 H21B . 0.9600 ?
    C21 H21C . 0.9600 ?
    C22 N6 . 1.315(7) ?
    C22 N5 . 1.353(7) ?
    C22 S2 . 1.720(6) ?
    C23 N6 . 1.466(8) ?
    C23 C24 . 1.478(11) ?
    C23 H23A . 0.96(6) ?
    C23 H23B . 0.90(7) ?
    C24 H24A . 1.21(7) ?
    C24 H24B . 1.01(7) ?
    C24 H24C . 1.16(9) ?
    Cl1 Hg1 . 2.5681(15) ?
    Cl2 Hg1 . 2.5133(15) ?
    Hg1 S1 . 2.4832(14) ?
    Hg1 S2 . 2.4878(16) ?
    N1 N2 . 1.390(6) ?
    N2 HN2 . 0.83(5) ?
    N3 HN3 . 0.76(5) ?
    N4 N5 . 1.399(6) ?
    N5 HN5 . 0.85(7) ?
    N6 HN6 . 0.87(6) ?
loop_
    _geom_angle_atom_site_label_1
    _geom_angle_atom_site_label_2
    _geom_angle_atom_site_label_3
    _geom_angle_site_symmetry_1
    _geom_angle_site_symmetry_3
    _geom_angle
    _geom_angle_publ_flag
    C2 C1 C6 . . 118.3(6) ?
    C2 C1 C8 . . 120.8(5) ?
    C6 C1 C8 . . 121.0(6) ?
    C1 C2 C3 . . 122.3(7) ?
    C1 C2 H2 . . 116(4) ?
    C3 C2 H2 . . 121(4) ?
    C4 C3 C2 . . 116.9(8) ?
    C4 C3 H3 . . 124(4) ?
    C2 C3 H3 . . 119(4) ?
    C3 C4 O1 . . 127.4(8) ?
    C3 C4 C5 . . 120.7(7) ?
    O1 C4 C5 . . 111.9(6) ?
    C6 C5 C4 . . 123.8(6) ?
    C6 C5 O2 . . 128.3(7) ?
    C4 C5 O2 . . 107.9(6) ?
    C5 C6 C1 . . 118.0(7) ?
    C5 C6 H6 . . 118(4) ?
    C1 C6 H6 . . 123(4) ?
    O1 C7 O2 . . 108.6(6) ?
    O1 C7 H7A . . 110.0 ?
    O2 C7 H7A . . 110.0 ?
    O1 C7 H7B . . 110.0 ?
    O2 C7 H7B . . 110.0 ?
    H7A C7 H7B . . 108.4 ?
    N1 C8 C1 . . 115.6(5) ?
    N1 C8 C9 . . 125.4(5) ?
    C1 C8 C9 . . 119.0(5) ?
    C8 C9 H9A . . 109.5 ?
    C8 C9 H9B . . 109.5 ?
    H9A C9 H9B . . 109.5 ?
    C8 C9 H9C . . 109.5 ?
    H9A C9 H9C . . 109.5 ?
    H9B C9 H9C . . 109.5 ?
    N3 C10 N2 . . 118.1(5) ?
    N3 C10 S1 . . 119.7(4) ?
    N2 C10 S1 . . 122.3(4) ?
    N3 C11 C12 . . 112.5(6) ?
    N3 C11 H11A . . 106(3) ?
    C12 C11 H11A . . 112(3) ?
    N3 C11 H11B . . 110(3) ?
    C12 C11 H11B . . 113(4) ?
    H11A C11 H11B . . 102(4) ?
    C11 C12 H12A . . 111(4) ?
    C11 C12 H12B . . 107(4) ?
    H12A C12 H12B . . 97(5) ?
    C11 C12 H12C . . 112(4) ?
    H12A C12 H12C . . 109(5) ?
    H12B C12 H12C . . 118(5) ?
    C18 C13 C14 . . 119.0(6) ?
    C18 C13 C20 . . 119.3(6) ?
    C14 C13 C20 . . 121.7(5) ?
    C15 C14 C13 . . 118.3(6) ?
    C15 C14 H14 . . 119(4) ?
    C13 C14 H14 . . 123(4) ?
    C16 C15 C14 . . 122.2(6) ?
    C16 C15 O3 . . 110.2(6) ?
    C14 C15 O3 . . 127.5(6) ?
    C15 C16 C17 . . 121.9(6) ?
    C15 C16 O4 . . 109.8(6) ?
    C17 C16 O4 . . 128.3(6) ?
    C16 C17 C18 . . 116.7(7) ?
    C16 C17 H17 . . 118(3) ?
    C18 C17 H17 . . 124(3) ?
    C13 C18 C17 . . 121.9(7) ?
    C13 C18 H18 . . 117(4) ?
    C17 C18 H18 . . 121(4) ?
    O3 C19 O4 . . 108.4(5) ?
    O3 C19 H19A . . 110.0 ?
    O4 C19 H19A . . 110.0 ?
    O3 C19 H19B . . 110.0 ?
    O4 C19 H19B . . 110.0 ?
    H19A C19 H19B . . 108.4 ?
    N4 C20 C13 . . 116.1(5) ?
    N4 C20 C21 . . 124.8(5) ?
    C13 C20 C21 . . 119.1(5) ?
    C20 C21 H21A . . 109.5 ?
    C20 C21 H21B . . 109.5 ?
    H21A C21 H21B . . 109.5 ?
    C20 C21 H21C . . 109.5 ?
    H21A C21 H21C . . 109.5 ?
    H21B C21 H21C . . 109.5 ?
    N6 C22 N5 . . 118.0(5) ?
    N6 C22 S2 . . 123.2(5) ?
    N5 C22 S2 . . 118.7(4) ?
    N6 C23 C24 . . 113.1(6) ?
    N6 C23 H23A . . 102(4) ?
    C24 C23 H23A . . 118(4) ?
    N6 C23 H23B . . 106(5) ?
    C24 C23 H23B . . 109(5) ?
    H23A C23 H23B . . 107(6) ?
    C23 C24 H24A . . 106(3) ?
    C23 C24 H24B . . 109(4) ?
    H24A C24 H24B . . 110(5) ?
    C23 C24 H24C . . 120(4) ?
    H24A C24 H24C . . 108(5) ?
    H24B C24 H24C . . 105(6) ?
    S1 Hg1 S2 . . 117.71(5) ?
    S1 Hg1 Cl2 . . 109.19(5) ?
    S2 Hg1 Cl2 . . 107.93(6) ?
    S1 Hg1 Cl1 . . 109.03(5) ?
    S2 Hg1 Cl1 . . 108.61(5) ?
    Cl2 Hg1 Cl1 . . 103.42(6) ?
    C8 N1 N2 . . 118.3(5) ?
    C10 N2 N1 . . 117.2(5) ?
    C10 N2 HN2 . . 120(3) ?
    N1 N2 HN2 . . 122(3) ?
    C10 N3 C11 . . 126.7(5) ?
    C10 N3 HN3 . . 115(4) ?
    C11 N3 HN3 . . 118(4) ?
    C20 N4 N5 . . 115.1(5) ?
    C22 N5 N4 . . 118.5(5) ?
    C22 N5 HN5 . . 117(5) ?
    N4 N5 HN5 . . 121(5) ?
    C22 N6 C23 . . 126.3(6) ?
    C22 N6 HN6 . . 112(4) ?
    C23 N6 HN6 . . 121(4) ?
    C4 O1 C7 . . 105.2(6) ?
    C5 O2 C7 . . 106.4(6) ?
    C15 O3 C19 . . 105.1(5) ?
    C16 O4 C19 . . 104.5(5) ?
    C10 S1 Hg1 . . 110.21(18) ?
    C22 S2 Hg1 . . 104.2(2) ?
loop_
    _geom_torsion_atom_site_label_1
    _geom_torsion_atom_site_label_2
    _geom_torsion_atom_site_label_3
    _geom_torsion_atom_site_label_4
    _geom_torsion_site_symmetry_1
    _geom_torsion_site_symmetry_2
    _geom_torsion_site_symmetry_3
    _geom_torsion_site_symmetry_4
    _geom_torsion
    _geom_torsion_publ_flag
    C6 C1 C2 C3 . . . . 0.4(11) ?
    C8 C1 C2 C3 . . . . 179.7(7) ?
    C1 C2 C3 C4 . . . . -0.9(13) ?
    C2 C3 C4 O1 . . . . 179.8(7) ?
    C2 C3 C4 C5 . . . . 1.3(13) ?
    C3 C4 C5 C6 . . . . -1.3(12) ?
    O1 C4 C5 C6 . . . . 179.9(6) ?
    C3 C4 C5 O2 . . . . 178.7(7) ?
    O1 C4 C5 O2 . . . . 0.0(8) ?
    C4 C5 C6 C1 . . . . 0.8(10) ?
    O2 C5 C6 C1 . . . . -179.2(6) ?
    C2 C1 C6 C5 . . . . -0.4(9) ?
    C8 C1 C6 C5 . . . . -179.7(6) ?
    C2 C1 C8 N1 . . . . 5.8(9) ?
    C6 C1 C8 N1 . . . . -174.9(5) ?
    C2 C1 C8 C9 . . . . -174.6(6) ?
    C6 C1 C8 C9 . . . . 4.7(9) ?
    C18 C13 C14 C15 . . . . -1.3(9) ?
    C20 C13 C14 C15 . . . . 179.8(6) ?
    C13 C14 C15 C16 . . . . 1.5(10) ?
    C13 C14 C15 O3 . . . . 179.6(6) ?
    C14 C15 C16 C17 . . . . -0.8(12) ?
    O3 C15 C16 C17 . . . . -179.2(7) ?
    C14 C15 C16 O4 . . . . 178.1(6) ?
    O3 C15 C16 O4 . . . . -0.3(8) ?
    C15 C16 C17 C18 . . . . 0.0(13) ?
    O4 C16 C17 C18 . . . . -178.8(7) ?
    C14 C13 C18 C17 . . . . 0.5(11) ?
    C20 C13 C18 C17 . . . . 179.5(7) ?
    C16 C17 C18 C13 . . . . 0.2(13) ?
    C18 C13 C20 N4 . . . . 11.1(8) ?
    C14 C13 C20 N4 . . . . -170.0(5) ?
    C18 C13 C20 C21 . . . . -168.9(6) ?
    C14 C13 C20 C21 . . . . 10.0(8) ?
    C1 C8 N1 N2 . . . . -178.1(4) ?
    C9 C8 N1 N2 . . . . 2.4(9) ?
    N3 C10 N2 N1 . . . . 3.7(7) ?
    S1 C10 N2 N1 . . . . -177.4(4) ?
    C8 N1 N2 C10 . . . . -171.7(5) ?
    N2 C10 N3 C11 . . . . 179.6(5) ?
    S1 C10 N3 C11 . . . . 0.7(8) ?
    C12 C11 N3 C10 . . . . -93.9(8) ?
    C13 C20 N4 N5 . . . . -174.3(5) ?
    C21 C20 N4 N5 . . . . 5.8(8) ?
    N6 C22 N5 N4 . . . . 11.4(8) ?
    S2 C22 N5 N4 . . . . -172.4(4) ?
    C20 N4 N5 C22 . . . . -168.8(5) ?
    N5 C22 N6 C23 . . . . 177.1(6) ?
    S2 C22 N6 C23 . . . . 1.1(9) ?
    C24 C23 N6 C22 . . . . -106.9(8) ?
    C3 C4 O1 C7 . . . . 179.6(8) ?
    C5 C4 O1 C7 . . . . -1.7(8) ?
    O2 C7 O1 C4 . . . . 2.8(8) ?
    C6 C5 O2 C7 . . . . -178.1(7) ?
    C4 C5 O2 C7 . . . . 1.8(8) ?
    O1 C7 O2 C5 . . . . -2.9(8) ?
    C16 C15 O3 C19 . . . . -8.3(8) ?
    C14 C15 O3 C19 . . . . 173.4(7) ?
    O4 C19 O3 C15 . . . . 13.6(8) ?
    C15 C16 O4 C19 . . . . 8.6(8) ?
    C17 C16 O4 C19 . . . . -172.5(9) ?
    O3 C19 O4 C16 . . . . -13.7(8) ?
    N3 C10 S1 Hg1 . . . . -153.3(4) ?
    N2 C10 S1 Hg1 . . . . 27.9(5) ?
    N6 C22 S2 Hg1 . . . . -132.1(5) ?
    N5 C22 S2 Hg1 . . . . 52.0(5) ?
loop_
    _geom_hbond_atom_site_label_D
    _geom_hbond_atom_site_label_H
    _geom_hbond_atom_site_label_A
    _geom_hbond_site_symmetry_A
    _geom_hbond_distance_DH
    _geom_hbond_distance_HA
    _geom_hbond_distance_DA
    _geom_hbond_angle_DHA
    _geom_hbond_publ_flag
    C7 H7B S1 2_655 0.97 2.85 3.642(8) 139.4 yes
    C9 H9C Cl2 . 0.96 2.89 3.474(7) 120.6 yes
    C21 H21A Cl1 . 0.96 2.90 3.675(6) 139.0 yes
    C21 H21B Cl2 1_565 0.96 2.95 3.707(6) 136.1 yes
    N2 HN2 Cl2 . 0.83(5) 2.53(5) 3.354(5) 170(4) yes
    N3 HN3 Cl1 2_665 0.76(5) 2.68(5) 3.293(5) 140(4) yes
    N3 HN3 N1 . 0.76(5) 2.22(5) 2.604(6) 113(4) yes
    N5 HN5 Cl1 . 0.85(7) 2.53(7) 3.233(6) 141(6) yes
    N6 HN6 Cl2 2_664 0.87(6) 2.58(6) 3.300(5) 141(5) yes
    N6 HN6 N4 . 0.87(6) 2.19(6) 2.649(7) 112(5) yes
    C23 H23A S2 . 0.96(6) 2.60(6) 3.134(8) 115(4) yes
    C24 H24A Cl2 2_664 1.21(7) 2.77(7) 3.739(9) 137(4) yes
    C24 H24B O3 2_674 1.01(7) 2.60(7) 3.513(11) 151(6) yes
_shelx_space_group_comment
;
The symmetry employed for this shelxl refinement is uniquely defined
by the following loop, which should always be used as a source of
symmetry information in preference to the above space-group names.
They are only intended as comments.
;
_shelx_estimated_absorpt_T_min     0.659
_shelx_estimated_absorpt_T_max     0.711
_shelx_hkl_file
;
   0   0  -3    4.55    0.71  94 0.52137-0.55060-0.82617 0.81399-0.07070-0.07070
   0   0  -3    4.87    0.76 310 0.94988-0.97911 0.16428-0.17646-0.07070-0.07070
   0   0   3    3.70    0.85  86 0.55642-0.52719-0.80996 0.82214 0.07070 0.07070
   0   0   3    5.61    0.76 318 0.97595-0.94673 0.19587-0.18369 0.07070 0.07070
   0   0  -4  176.97    7.66  95 0.51448-0.55344-0.82727 0.81103-0.09426-0.09426
   0   0  -4  175.47    7.44 309 0.94362-0.98258 0.15866-0.17490-0.09426-0.09426
   0   0   4  187.02    6.82  84 0.56120-0.52224-0.80565 0.82189 0.09426 0.09426
   0   0   4  174.21    7.71 320 0.97838-0.93942 0.20078-0.18453 0.09426 0.09426
   0   0  -5   12.18    1.42  96 0.50728-0.55598-0.82791 0.80761-0.11783-0.11783
   0   0  -5    8.78    1.21 307 0.93680-0.98550 0.15293-0.17323-0.11783-0.11783
   0   0   5    9.64    1.42  83 0.56568-0.51698-0.80088 0.82118 0.11783 0.11783
   0   0   5    9.95    1.36 321 0.98025-0.93155 0.20558-0.18528 0.11783 0.11783
   0   0  -6  140.51    5.94  98 0.49977-0.55821-0.82808 0.80372-0.14139-0.14139
   0   0  -6  140.84    5.59 306 0.92942-0.98787 0.14710-0.17146-0.14139-0.14139
   0   0   6  147.28    6.08  81 0.56985-0.51141-0.79564 0.82001 0.14139 0.14139
   0   0   6  134.95    5.86 323 0.98156-0.92312 0.21028-0.18591 0.14139 0.14139
   0   0  -7  108.52    5.22  99 0.49195-0.56013-0.82778 0.79936-0.16496-0.16496
   0   0  -7  108.45    4.52 305 0.92148-0.98966 0.14116-0.16959-0.16496-0.16496
   0   0   7  111.45    4.66  80 0.57371-0.50553-0.78994 0.81836 0.16496 0.16496
   0   0   7  110.74    5.10 324 0.98231-0.91413 0.21487-0.18644 0.16496 0.16496
   0   0  -8   29.31    2.54 101 0.48382-0.56174-0.82700 0.79452-0.18853-0.18853
   0   0  -8   27.25    2.11 303 0.91297-0.99089 0.13512-0.16760-0.18853-0.18853
   0   0   8   32.58    2.40  79 0.57726-0.49934-0.78376 0.81624 0.18853 0.18853
   0   0   8   26.01    2.39 325 0.98249-0.90456 0.21935-0.18687 0.18853 0.18853
   0   0  -9   80.76    4.22 102 0.47537-0.56303-0.82574 0.78920-0.21209-0.21209
   0   0  -9   80.28    4.06 302 0.90388-0.99154 0.12897-0.16551-0.21209-0.21209
   0   0   9   82.55    4.23  77 0.58049-0.49283-0.77709 0.81364 0.21209 0.21209
   0   0   9   85.59    4.92 327 0.98209-0.89442 0.22373-0.18719 0.21209 0.21209
   0   0 -10   26.70    2.67 103 0.46659-0.56400-0.82400 0.78339-0.23566-0.23566
   0   0 -10   26.57    2.40 301 0.89420-0.99161 0.12270-0.16331-0.23566-0.23566
   0   0  10   28.70    2.81  76 0.58340-0.48599-0.76994 0.81054 0.23566 0.23566
   0   0 -11   89.83    4.91 105 0.45749-0.56464-0.82175 0.77708-0.25922-0.25922
   0   0 -11   98.65    5.05 114 0.45310-0.56024-0.82469 0.78003-0.25922-0.25922
   0   0 -11   91.48    5.55 299 0.88393-0.99107 0.11633-0.16100-0.25922-0.25922
   0   0  11   95.02    5.76  75 0.58598-0.47883-0.76228 0.80695 0.25922 0.25922
   0   0 -12   21.60    2.52 106 0.44806-0.56494-0.81900 0.77027-0.28279-0.28279
   0   0 -12   22.45    2.25 116 0.46113-0.57801-0.81006 0.76133-0.28279-0.28279
   0   0 -12   16.78    2.55 298 0.87305-0.98993 0.10984-0.15857-0.28279-0.28279
   0   0  12   18.68    2.53  73 0.58822-0.47134-0.75413 0.80285 0.28279 0.28279
   0   0 -13   67.39    4.48 107 0.43828-0.56491-0.81573 0.76294-0.30635-0.30635
   0   0 -13   71.03    4.21 117 0.46879-0.59541-0.79442 0.74163-0.30635-0.30635
   0   0 -13   62.57    4.94 296 0.86155-0.98817 0.10324-0.15603-0.30635-0.30635
   0   0  13   69.88    5.33  72 0.59013-0.46350-0.74545 0.79824 0.30635 0.30635
   0   0 -14    2.38    2.24 109 0.42816-0.56452-0.81192 0.75508-0.32992-0.32992
   0   0 -14    3.09    1.83 119 0.47606-0.61242-0.77774 0.72089-0.32992-0.32992
   0   0 -14    5.68    2.39 295 0.84941-0.98577 0.09652-0.15337-0.32992-0.32992
   0   0  14    3.37    2.10  70 0.59169-0.45532-0.73624 0.79309 0.32992 0.32992
   0   0 -15   26.03    3.36 110 0.41768-0.56378-0.80758 0.74667-0.35349-0.35349
   0   0 -15   25.86    3.23 121 0.48293-0.62903-0.75996 0.69905-0.35349-0.35349
   0   0 -15   26.76    3.74 293 0.83662-0.98272 0.08967-0.15058-0.35348-0.35348
   0   0  15   22.85    3.64  69 0.59288-0.44678-0.72649 0.78740 0.35349 0.35349
   0   0 -16    3.52    2.53 123 0.48937-0.64522-0.74104 0.67608-0.37705-0.37705
   0   0 -16   -1.35    2.84 292 0.82316-0.97900 0.08270-0.14767-0.37705-0.37705
   0   0  16    1.82    2.52  67 0.59371-0.43787-0.71618 0.78115 0.37705 0.37705
   0   0 -17   30.40    4.22 125 0.49537-0.66096-0.72092 0.65189-0.40062-0.40062
   0   0 -18    1.41    2.96 127 0.50090-0.67623-0.69953 0.62644-0.42418-0.42418
   0   1 -18    3.96    2.54 131 0.51081-0.68366-0.65017 0.64560-0.47356-0.36890
   0   1 -17   21.61    3.39 130 0.50735-0.67046-0.66958 0.66907-0.45490-0.34042
   0  -1  16    8.43    2.95  72 0.59014-0.43677-0.74538 0.74183 0.30653 0.44167
   0   1 -16    3.53    2.54 128 0.50365-0.65701-0.68758 0.69113-0.43674-0.31146
   0   1 -16   -3.15    3.00 293 0.82929-0.98266 0.08585-0.08230-0.36646-0.38174
   0  -1  15   11.52    2.81  73 0.58776-0.44413-0.75595 0.74834 0.27763 0.42343
   0   1 -15   11.85    2.26 127 0.49977-0.64339-0.70420 0.71182-0.41915-0.28191
   0   1 -15    9.46    2.70 294 0.84300-0.98663 0.09306-0.08545-0.34188-0.35918
   0  -1  14   -1.83    2.25  75 0.58479-0.45091-0.76598 0.75431 0.24803 0.40590
   0   1 -14    1.83    1.97 125 0.49578-0.62967-0.71945 0.73112-0.40229-0.25165
   0   1 -14   -0.90    2.10 296 0.85606-0.98994 0.10017-0.08850-0.31717-0.33676
   0  -1  13   36.02    3.80  77 0.58119-0.45705-0.77547 0.75974 0.21756 0.38925
   0   1 -13   39.64    3.53 124 0.49178-0.61593-0.73330 0.74904-0.38629-0.22051
   0   1 -13   31.25    3.76 297 0.86849-0.99263 0.10719-0.09146-0.29229-0.31451
   0  -1  12   31.69    3.10  79 0.57689-0.46249-0.78444 0.76465 0.18600 0.37367
   0   1 -12   35.42    2.96 123 0.48786-0.60227-0.74570 0.76550-0.37138-0.18829
   0   1 -12   32.93    3.31 299 0.88031-0.99472 0.11415-0.09435-0.26721-0.29247
   0  -1  11   26.93    2.82  81 0.57180-0.46713-0.79288 0.76903 0.15306 0.35949
   0   1 -11   31.06    2.54 121 0.48415-0.58882-0.75655 0.78041-0.35784-0.15470
   0   1 -11   30.55    2.71 300 0.89156-0.99623 0.12104-0.09718-0.24185-0.27069
   0  -1  10   73.42    4.38  83 0.56577-0.47084-0.80078 0.77286 0.11832 0.34709
   0   1 -10   71.20    4.50 110 0.41827-0.51319-0.80784 0.83575-0.35218-0.11323
   0   1 -10   83.79    4.38 121 0.48080-0.57573-0.76569 0.79360-0.34605-0.11936
   0   1 -10   79.39    4.52 302 0.90226-0.99719 0.12790-0.09998-0.21614-0.24927
   0  -1   9   46.95    3.11  85 0.55858-0.47340-0.80810 0.77612 0.08119 0.33709
   0   1  -9   43.28    2.82 110 0.42260-0.50779-0.80967 0.84165-0.34251-0.07577
   0   1  -9   44.99    2.83 120 0.47804-0.56322-0.77284 0.80481-0.33656-0.08172
   0   1  -9   46.60    3.02 303 0.91243-0.99762 0.13475-0.10277-0.18996-0.22832
   0  -1   8  106.01    4.82  87 0.54991-0.47446-0.81476 0.77873 0.04078 0.33036
   0   1  -8  104.54    5.23 109 0.42540-0.50085-0.81082 0.84686-0.33620-0.03495
   0   1  -8  108.57    4.68 119 0.47613-0.55157-0.77756 0.81360-0.33015-0.04099
   0   1  -8   95.43    4.68 305 0.92213-0.99757 0.14163-0.10560-0.16311-0.20804
   0  -1   7   66.18    3.27  90 0.53919-0.47349-0.82060 0.78051-0.00426 0.32827
   0  -1   7   71.17    3.71 327 0.98207-0.91637 0.22384-0.26393 0.21266 0.11136
   0   1  -7   66.36    3.54 109 0.42609-0.49180-0.81110 0.85120-0.33463 0.01061
   0   1  -7   77.13    3.55 119 0.47548-0.54118-0.77914 0.81924-0.32799 0.00398
   0   1  -7   67.43    3.33 306 0.93138-0.99709 0.14862-0.10852-0.13531-0.18871
   0  -1   6  300.80   11.33  93 0.52547-0.46951-0.82527 0.78111-0.05617 0.33306
   0  -1   6  299.71   12.21 326 0.98241-0.92644 0.22100-0.26516 0.19734 0.07954
   0   1  -6  303.82   11.71 110 0.42368-0.47964-0.81012 0.85428-0.34009 0.06320
   0   1  -6  311.61   11.76 119 0.47665-0.53261-0.77629 0.82045-0.33189 0.05501
   0   1  -6  304.94   11.36 308 0.94028-0.99625 0.15581-0.11165-0.10604-0.17085
   0  -1   5    6.50    1.27  96 0.50696-0.46073-0.82793 0.77971-0.11885 0.34860
   0  -1   5    4.92    1.04 325 0.98250-0.93627 0.21878-0.26700 0.18550 0.04425
   0   1  -5    5.35    1.13 111 0.41630-0.46252-0.80698 0.85520-0.35653 0.12677
   0   1  -5    6.51    0.99 120 0.48044-0.52667-0.76664 0.81486-0.34480 0.11505
   0   1  -5    6.22    1.36 310 0.94894-0.99517 0.16341-0.11519-0.07437-0.15538
   0  -1   4  493.95   16.62 101 0.47989-0.44341-0.82647 0.77419-0.19958 0.38220
   0  -1   4  471.88   18.24 325 0.98249-0.94600 0.21773-0.27001 0.17995 0.00267
   0   1  -4  507.00   17.81 123 0.48796-0.52444-0.74541 0.79769-0.37174 0.18911
   0   1  -4  468.14   17.46 312 0.95759-0.99407 0.17183-0.11955-0.03836-0.14426
   0  -1   3   11.94    0.98 108 0.43530-0.40855-0.81465 0.75831-0.31339 0.44888
   0  -1   3   12.68    0.99 117 0.46812-0.44138-0.79584 0.73950-0.30427 0.43977
   0  -1   3   12.47    1.04 325 0.98249-0.95575 0.21918-0.27552 0.18761-0.05212
   0   1  -3   15.01    1.13 127 0.50032-0.52706-0.70196 0.75830-0.42157 0.28608
   0   1  -3   13.81    1.06 315 0.96662-0.99336 0.18206-0.12572 0.00683-0.14232
   0  -1   2  210.52    7.69 128 0.50326-0.48626-0.68931 0.62892-0.43494 0.52330
   0   1  -2  216.26    8.28 135 0.51642-0.53342-0.60992 0.67032-0.50949 0.42113
   0  -1  -2  619.86   21.30  64 0.59422-0.61617-0.69301 0.61636 0.42582-0.52598
   0  -1  -2  609.12   22.14 304 0.91680-0.93876 0.13780-0.21444-0.17811 0.07794
   0   1   2  635.01   20.58  57 0.58867-0.56671-0.63041 0.70705 0.53619-0.43602
   0   1   2  612.22   22.17 312 0.95592-0.93396 0.17013-0.09349-0.04573 0.14590
   0  -1  -3   94.30    4.07  74 0.58741-0.61911-0.75730 0.67660 0.27379-0.42109
   0  -1  -3   94.62    4.28 305 0.92252-0.95422 0.14192-0.22262-0.16198 0.01468
   0   1   3   96.83    3.92  64 0.59419-0.56250-0.69170 0.77240 0.42841-0.28111
   0   1   3   96.17    4.31 315 0.96632-0.93462 0.18169-0.10098 0.00516 0.14214
   0  -1  -4   58.40    2.96  80 0.57506-0.61650-0.78771 0.70294 0.17368-0.36811
   0  -1  -4   59.41    2.89 305 0.92181-0.96325 0.14140-0.22617-0.16401-0.03042
   0   1   4   59.44    3.09  68 0.59361-0.55217-0.71777 0.80254 0.37350-0.17907
   0   1   4   58.74    2.91 317 0.97247-0.93104 0.19009-0.10532 0.04353 0.15090
   0  -1  -5   73.53    3.53  84 0.56236-0.61354-0.80449 0.71566 0.10022-0.34178
   0  -1  -5   76.60    3.49 304 0.91826-0.96944 0.13884-0.22766-0.17406-0.06750
   0   1   5   74.68    3.66  69 0.59254-0.54136-0.72970 0.81853 0.34587-0.10431
   0   1   5   72.62    3.65 319 0.97659-0.92541 0.19707-0.10824 0.07639 0.16517
   0  -1  -6  126.23    5.80  87 0.55013-0.61105-0.81461 0.72173 0.04179-0.33048
   0  -1  -6  127.74    5.44 303 0.91304-0.97396 0.13516-0.22805-0.18835-0.10034
   0   1   6  125.06    4.95  70 0.59190-0.53098-0.73474 0.82763 0.33363-0.04494
   0   1   6  126.93    5.46 320 0.97941-0.91849 0.20325-0.11037 0.10635 0.18234
   0  -1  -7  208.38    8.22  90 0.53838-0.60904-0.82096 0.72401-0.00747-0.32835
   0  -1  -7  203.97    8.29 302 0.90662-0.97728 0.13079-0.22774-0.20514-0.13068
   0   1   7  213.55    8.21  70 0.59174-0.52108-0.73588 0.83283 0.33081 0.00501
   0   1   7  204.77    8.46 322 0.98124-0.91058 0.20893-0.11199 0.13459 0.20124
   0  -1  -8    1.27    1.56  93 0.52697-0.60738-0.82488 0.72388-0.05075-0.33220
   0  -1  -8    1.35    1.50 301 0.89925-0.97965 0.12594-0.22694-0.22354-0.15941
   0   1   8    3.39    1.41  70 0.59193-0.51153-0.73454 0.83554 0.33414 0.04881
   0   1   8    1.66    1.66 324 0.98224-0.90184 0.21424-0.11324 0.16172 0.22123
   0  -1  -9  102.00    4.94  95 0.51577-0.60591-0.82711 0.72204-0.08992-0.34016
   0  -1  -9   96.97    5.10 300 0.89105-0.98120 0.12072-0.22579-0.24303-0.18706
   0   1   9   93.88    5.07  70 0.59233-0.50219-0.73144 0.83651 0.34168 0.08840
   0   1   9   96.45    4.66 325 0.98249-0.89235 0.21928-0.11421 0.18811 0.24198
   0  -1 -10    1.69    1.69  97 0.50466-0.60454-0.82802 0.71890-0.12616-0.35106
   0  -1 -10    1.05    1.65 299 0.88210-0.98198 0.11522-0.22434-0.26329-0.21393
   0   1  10    3.38    2.11  69 0.59283-0.49295-0.72702 0.83615 0.35224 0.12498
   0   1  10    3.00    1.80 327 0.98203-0.88215 0.22408-0.11495 0.21396 0.26325
   0  -1 -11  132.60    6.33  99 0.49354-0.60316-0.82788 0.71469-0.16024-0.36411
   0  -1 -11  122.85    7.18 298 0.87242-0.98204 0.10947-0.22266-0.28412-0.24023
   0   1  11  133.23    7.31  68 0.59334-0.48371-0.72152 0.83471 0.36501 0.15933
   0  -1 -12   -0.14    1.83 101 0.48235-0.60171-0.82682 0.70957-0.19267-0.37881
   0  -1 -12   -1.49    1.79 296 0.86203-0.98140 0.10351-0.22076-0.30538-0.26610
   0   1  12    2.95    1.97  67 0.59378-0.47442-0.71509 0.83234 0.37948 0.19200
   0  -1 -13   73.09    5.19 103 0.47103-0.60014-0.82493 0.70363-0.22383-0.39478
   0  -1 -13   73.61    5.52 295 0.85096-0.98006 0.09736-0.21867-0.32698-0.29163
   0   1  13   79.24    6.03  66 0.59410-0.46499-0.70783 0.82914 0.39525 0.22336
   0  -1 -14    1.54    2.24 104 0.45954-0.59839-0.82229 0.69692-0.25399-0.41175
   0  -1 -14    0.42    1.54 113 0.45105-0.58989-0.82817 0.70280-0.25338-0.41236
   0  -1 -14   -0.90    2.24 294 0.83920-0.97804 0.09103-0.21640-0.34883-0.31691
   0   1  14    1.54    2.38  65 0.59424-0.45540-0.69981 0.82518 0.41205 0.25369
   0  -1 -15   24.37    3.50 106 0.44783-0.59642-0.81893 0.68950-0.28334-0.42954
   0  -1 -15   24.95    2.80 116 0.46163-0.61021-0.80909 0.67966-0.28429-0.42858
   0  -1 -15   26.84    3.88 292 0.82674-0.97532 0.08453-0.21396-0.37090-0.34197
   0   1  15   24.93    3.64  64 0.59418-0.44560-0.69105 0.82048 0.42969 0.28319
   0  -1 -16    0.00    2.38 108 0.43588-0.59420-0.81486 0.68137-0.31203-0.44798
   0  -1 -16    4.91    2.52 118 0.47131-0.62963-0.78885 0.65536-0.31439-0.44562
   0  -1 -16    0.89    2.83 291 0.81357-0.97189 0.07787-0.21136-0.39314-0.36686
   0   1  16    3.92    3.36  63 0.59387-0.43555-0.68160 0.81509 0.44800 0.31201
   0  -1 -17    8.26    2.94 110 0.42364-0.59171-0.81010 0.67255-0.34017-0.46697
   0  -1 -17   10.53    2.39 120 0.48016-0.64823-0.76738 0.62983-0.34382-0.46331
   0  -1 -18    1.97    3.09 123 0.48822-0.66602-0.74462 0.60301-0.37271-0.48156
   0   2 -18   -0.43    2.70 136 0.51777-0.68814-0.59743 0.66139-0.51995-0.31661
   0   2 -17   11.64    2.98 134 0.51589-0.67652-0.61445 0.68246-0.50562-0.28380
   0   2 -17    9.35    3.02 291 0.81733-0.97797 0.07976-0.01174-0.38689-0.40254
   0  -2  16    0.00    2.82  76 0.58366-0.43277-0.76923 0.69715 0.23791 0.50439
   0   2 -16   -1.14    2.55 133 0.51390-0.66479-0.62983 0.70191-0.49215-0.25014
   0   2 -16    1.06    2.57 293 0.83192-0.98281 0.08721-0.01514-0.36185-0.38045
   0  -2  15   21.15    3.38  78 0.57940-0.43825-0.77947 0.70334 0.20387 0.49130
   0   2 -15   21.99    3.26 132 0.51188-0.65303-0.64356 0.71969-0.47971-0.21545
   0   2 -15   19.92    3.47 294 0.84584-0.98699 0.09458-0.01845-0.33663-0.35854
   0  -2  14    0.00    2.12  80 0.57426-0.44285-0.78905 0.70885 0.16847 0.47957
   0   2 -14   -2.70    1.99 131 0.50991-0.64132-0.65554 0.73573-0.46849-0.17954
   0   2 -14    0.91    2.57 296 0.85911-0.99052 0.10187-0.02168-0.31119-0.33685
   0  -2  13   19.79    3.11  82 0.56812-0.44645-0.79792 0.71367 0.13141 0.46950
   0   2 -13   14.21    2.41 130 0.50809-0.62976-0.66565 0.74990-0.45876-0.14215
   0   2 -13   14.65    2.72 298 0.87177-0.99344 0.10910-0.02484-0.28547-0.31543
   0  -2  12   39.92    3.40  84 0.56081-0.44888-0.80603 0.71772 0.09228 0.46149
   0   2 -12   37.55    2.84 129 0.50655-0.61848-0.67370 0.76201-0.45082-0.10295
   0   2 -12   40.66    3.48 299 0.88385-0.99578 0.11628-0.02796-0.25941-0.29436
   0  -2  11    5.82    1.84  87 0.55209-0.44990-0.81327 0.72090 0.05055 0.45608
   0   2 -11    2.42    1.99 129 0.50539-0.60758-0.67939 0.77176-0.44511-0.06153
   0   2 -11    5.45    2.12 301 0.89537-0.99756 0.12344-0.03107-0.23290-0.27374
   0  -2  10   96.70    5.12  89 0.54160-0.44916-0.81948 0.72304 0.00550 0.45401
   0   2 -10  102.12    4.86 129 0.50479-0.59723-0.68230 0.77873-0.44216-0.01735
   0   2 -10   97.35    4.84 302 0.90637-0.99881 0.13062-0.03418-0.20579-0.25371
   0  -2   9   25.54    2.27  92 0.52885-0.44614-0.82437 0.72387-0.04391 0.45628
   0   2  -9   22.41    2.00 129 0.50489-0.58760-0.68178 0.78228-0.44269 0.03031
   0   2  -9   24.40    2.42 304 0.91688-0.99959 0.13786-0.03736-0.17788-0.23449
   0  -2   8  126.83    5.80  95 0.51302-0.44005-0.82744 0.72289-0.09912 0.46436
   0   2  -8  140.20    5.98 129 0.50591-0.57888-0.67688 0.78144-0.44764 0.08240
   0   2  -8  130.47    5.61 306 0.92698-0.99994 0.14524-0.04068-0.14884-0.21641
   0  -2   7   63.56    3.39  99 0.49286-0.42964-0.82784 0.71922-0.16225 0.48036
   0   2  -7   69.59    3.27 130 0.50801-0.57124-0.66611 0.77473-0.45830 0.14019
   0   2  -7   65.46    3.49 307 0.93671-0.99994 0.15286-0.04424-0.11812-0.19999
   0  -2   6  174.28    7.33 103 0.46628-0.41279-0.82392 0.71125-0.23649 0.50747
   0  -2   6  194.74    7.60 112 0.44693-0.39344-0.83489 0.72221-0.24180 0.51278
   0   2  -6  192.93    7.68 132 0.51131-0.56480-0.64713 0.75981-0.47640 0.20542
   0   2  -6  181.69    7.30 309 0.94620-0.99969 0.16093-0.04825-0.08481-0.18618
   0  -2   5    5.21    1.27 109 0.42960-0.38585-0.81249 0.69575-0.32662 0.55047
   0  -2   5    4.52    1.27 118 0.47097-0.42723-0.78960 0.67287-0.31331 0.53716
   0   2  -5    5.41    1.14 134 0.51569-0.55943-0.61613 0.73287-0.50417 0.28032
   0   2  -5    3.50    0.91 312 0.95560-0.99935 0.16981-0.05307-0.04712-0.17673
   0  -2   4   81.22    3.70 125 0.49404-0.46003-0.72564 0.60485-0.39522 0.57193
   0   2  -4   79.40    3.72 138 0.52036-0.55437-0.56686 0.68766-0.54432 0.36760
   0   2  -4   75.37    3.35 314 0.96515-0.99916 0.18026-0.05946-0.00123-0.17549
   0  -2   3    5.46    0.86 133 0.51337-0.48910-0.63359 0.50873-0.48879 0.61837
   0   2  -3    6.35    1.01 144 0.52291-0.54718-0.48903 0.61389-0.59927 0.46969
   0   2  -3    5.73    0.75 318 0.97504-0.99930 0.19424-0.06938 0.06296-0.19254
   0  -2   2  265.06   10.09 143 0.52287-0.50835-0.50006 0.37113-0.59205 0.67451
   0   2  -2  256.92    9.95 152 0.51723-0.53176-0.36698 0.49590-0.66846 0.58601
   0   2  -2  237.86    8.72 325 0.98250-0.99702 0.21817-0.08925 0.18224-0.26469
   0  -2   1   19.21    1.20 156 0.51130-0.50652-0.31131 0.17833-0.69418 0.72950
   0   2  -1   17.98    1.20 164 0.49058-0.49537-0.18243 0.31541-0.74145 0.70612
   0  -2   0  527.70   18.43  12 0.36021-0.36517-0.06852-0.06852 0.97430-0.98611
   0  -2   0  543.03   19.03 171 0.46480-0.46975-0.06852-0.06852-0.77013 0.75833
   0  -2   0  548.31   17.93 261 0.43366-0.43861-0.06852-0.06852-0.79193 0.78012
   0   2   0  530.70   18.16   3 0.27733-0.27238 0.06852 0.06852 0.99717-0.98536
   0   2   0  549.39   19.46 179 0.42499-0.42003 0.06852 0.06852-0.78924 0.80105
   0   2   0  515.30   17.38 289 0.79445-0.78949 0.06852 0.06852-0.42370 0.43551
   0  -2  -1  118.96    4.70  34 0.50790-0.52260-0.36507 0.22397 0.82690-0.88584
   0  -2  -1  117.95    4.82 187 0.38100-0.39570 0.19171-0.33282-0.79205 0.73311
   0  -2  -1  118.37    4.76 289 0.79099-0.80568 0.06687-0.20797-0.42903 0.37009
   0   2   1  119.95    4.72  24 0.44760-0.43291-0.23247 0.37358 0.91056-0.85162
   0   2   1  125.95    5.11 197 0.31365-0.29895 0.34716-0.20606-0.77482 0.83376
   0   2   1  110.65    4.66 304 0.91928-0.90458 0.13957 0.00153-0.17121 0.23015
   0  -2  -2   58.90    2.82  49 0.57240-0.59684-0.55247 0.40731 0.64464-0.75071
   0  -2  -2   61.10    2.50 201 0.28045-0.30489 0.41343-0.55860-0.75962 0.65355
   0   2   2   59.95    2.82  39 0.53182-0.50738-0.42568 0.57084 0.77741-0.67134
   0   2   2   60.62    2.65 214 0.17864-0.15420 0.58565-0.44048-0.69287 0.79894
   0   2   2   59.36    2.79 310 0.94805-0.92361 0.16259-0.01743-0.07783 0.18389
   0  -2  -3  179.81    7.72  60 0.59222-0.62640-0.65871 0.50949 0.48952-0.64272
   0  -2  -3  195.66    7.40 212 0.18921-0.22339 0.56965-0.71887-0.70103 0.54783
   0  -2  -3  177.09    7.31 299 0.88306-0.91724 0.11580-0.26503-0.26115 0.10795
   0   2   3  173.66    6.73  48 0.56749-0.53331-0.53420 0.68342 0.66667-0.51347
   0   2   3  168.43    7.13 313 0.96121-0.92704 0.17572-0.02649-0.02139 0.17459
   0  -2  -4   19.36    1.68  68 0.59343-0.63735-0.72033 0.56704 0.36774-0.56807
   0  -2  -4   16.61    1.37 300 0.89084-0.93475 0.12059-0.27387-0.24353 0.04320
   0   2   4   19.46    1.54  54 0.58235-0.53843-0.59513 0.74841 0.58849-0.38815
   0   2   4   17.91    1.70 316 0.96907-0.92516 0.18524-0.03195 0.02123 0.17911
   0  -2  -5   11.79    1.40  74 0.58718-0.64084-0.75813 0.60079 0.27140-0.51886
   0  -2  -5   14.93    1.37 300 0.89230-0.94595 0.12150-0.27884-0.24014-0.00733
   0   2   5    9.67    1.26  57 0.58868-0.53502-0.63046 0.78780 0.53611-0.28865
   0   2   5    9.37    1.38 318 0.97432-0.92066 0.19302-0.03568 0.05723 0.19023
   0  -2  -6    1.27    1.27  78 0.57787-0.64127-0.78257 0.62117 0.19284-0.48743
   0   2   6    2.38    1.12  59 0.59145-0.52805-0.65137 0.81278 0.50207-0.20747
   0   2   6    0.76    1.22 320 0.97794-0.91454 0.19981-0.03840 0.08958 0.20502
   0  -2  -7  211.41    8.88  82 0.56728-0.64041-0.79898 0.63351 0.12665-0.46838
   0  -2  -7  217.42    9.36 299 0.88620-0.95934 0.11772-0.28318-0.25413-0.08760
   0   2   7  225.42    8.15  61 0.59268-0.51954-0.66364 0.82910 0.48089-0.13916
   0   2   7  217.52    8.53 321 0.98037-0.90723 0.20595-0.04049 0.11968 0.22205
   0  -2  -8    0.14    1.41  86 0.55611-0.63899-0.81021 0.64068 0.06924-0.45810
   0  -2  -8    0.15    1.35 299 0.88051-0.96339 0.11427-0.28379-0.26677-0.12209
   0   2   8    3.24    1.41  62 0.59321-0.51033-0.67034 0.83987 0.46888-0.08002
   0   2   8    3.64    1.52 323 0.98184-0.89896 0.21164-0.04211 0.14832 0.24054
   0  -2  -9  118.53    5.38  89 0.54467-0.63729-0.81790 0.64431 0.01821-0.45419
   0  -2  -9  116.79    6.00 298 0.87360-0.96622 0.11017-0.28375-0.28163-0.15436
   0   2   9  129.75    6.35  62 0.59341-0.50079-0.67327 0.84685 0.46355-0.02756
   0   2   9  121.54    6.51 325 0.98246-0.88984 0.21697-0.04339 0.17594 0.26005
   0  -2 -10   -1.13    1.70  91 0.53308-0.63544-0.82302 0.64537-0.02808-0.45504
   0  -2 -10    1.20    1.65 297 0.86566-0.96802 0.10557-0.28322-0.29808-0.18504
   0   2  10   -0.99    1.98  62 0.59343-0.49107-0.67345 0.85110 0.46320 0.01992
   0   2  10    5.13    1.96 326 0.98231-0.87995 0.22202-0.04438 0.20283 0.28029
   0  -2 -11   81.59    4.94  94 0.52136-0.63346-0.82618 0.64447-0.07076-0.45950
   0  -2 -11   87.62    5.83 296 0.85680-0.96890 0.10058-0.28229-0.31573-0.21452
   0   2  11   88.62    5.64  62 0.59330-0.48120-0.67157 0.85327 0.46666 0.06359
   0  -2 -12    0.00    2.25  96 0.50951-0.63135-0.82777 0.64200-0.11063-0.46676
   0  -2 -12   -0.90    1.79 295 0.84709-0.96893 0.09526-0.28103-0.33428-0.24310
   0   2  12    0.00    1.83  61 0.59304-0.47120-0.66803 0.85379 0.47306 0.10432
   0  -2 -13   40.23    4.08  98 0.49751-0.62909-0.82804 0.63821-0.14828-0.47623
   0  -2 -13   48.76    4.62 293 0.83659-0.96817 0.08966-0.27949-0.35354-0.27097
   0   2  13   42.27    4.21  61 0.59263-0.46105-0.66312 0.85295 0.48180 0.14271
   0  -2 -14    1.69    2.39 100 0.48535-0.62667-0.82718 0.63329-0.18416-0.48749
   0  -2 -14    2.68    2.23 292 0.82531-0.96663 0.08380-0.27769-0.37336-0.29828
   0   2  14    0.28    2.52  60 0.59206-0.45073-0.65703 0.85092 0.49242 0.17923
   0  -2 -15   14.59    2.81 102 0.47298-0.62404-0.82531 0.62736-0.21859-0.50018
   0  -2 -15   10.72    2.98 291 0.81327-0.96433 0.07772-0.27567-0.39364-0.32514
   0   2  15   10.09    3.08  59 0.59128-0.44022-0.64990 0.84785 0.50455 0.21422
   0  -2 -16    0.14    2.66 104 0.46038-0.62118-0.82251 0.62050-0.25184-0.51407
   0  -2 -16    2.24    2.52 113 0.45003-0.61083-0.82986 0.62785-0.25050-0.51541
   0  -2 -17    6.16    2.94 106 0.44753-0.61807-0.81883 0.61276-0.28409-0.52895
   0  -2 -17    0.84    2.66 116 0.46217-0.63271-0.80803 0.60196-0.28594-0.52710
   0   3 -18    2.00    3.14 140 0.52176-0.68966-0.54222 0.67469-0.56276-0.26790
   0   3 -17   13.98    3.14 139 0.52101-0.67916-0.55664 0.69318-0.55209-0.23144
   0   3 -17   18.81    3.76 291 0.81608-0.97424 0.07913 0.05740-0.38897-0.39455
   0  -3  16    2.97    2.69  80 0.57489-0.42648-0.78800 0.64740 0.17256 0.56384
   0   3 -16   -1.14    2.57 138 0.52020-0.66861-0.56919 0.70979-0.54252-0.19388
   0   3 -16   -3.76    2.56 293 0.83085-0.97926 0.08666 0.05394-0.36374-0.37266
   0  -3  15    8.93    2.55  82 0.56854-0.42987-0.79738 0.65273 0.13381 0.55545
   0   3 -15    9.00    2.86 137 0.51938-0.65806-0.57977 0.72442-0.53424-0.15502
   0   3 -15    6.33    2.71 294 0.84494-0.98361 0.09410 0.05056-0.33830-0.35096
   0  -3  14    5.68    2.41  84 0.56099-0.43205-0.80586 0.65714 0.09318 0.54895
   0   3 -14    5.00    2.14 136 0.51865-0.64759-0.58822 0.73693-0.52748-0.11465
   0  -3  13   61.74    4.98  87 0.55202-0.43283-0.81332 0.66054 0.05026 0.54474
   0   3 -13   68.46    4.58 136 0.51808-0.63727-0.59431 0.74709-0.52252-0.07248
   0   3 -13   57.20    4.68 298 0.87122-0.99041 0.10877 0.04400-0.28663-0.30836
   0  -3  12   27.38    3.14  89 0.54137-0.43192-0.81959 0.66276 0.00455 0.54332
   0   3 -12   31.59    2.87 136 0.51774-0.62719-0.59775 0.75459-0.51969-0.02818
   0  -3  11    3.70    1.85  92 0.52865-0.42894-0.82442 0.66353-0.04462 0.54535
   0   3 -11    4.89    2.16 136 0.51770-0.61741-0.59809 0.75899-0.51941 0.01867
   0   3 -11    4.69    1.66 301 0.89517-0.99488 0.12332 0.03758-0.23337-0.26736
   0  -3  10   82.49    4.69  95 0.51333-0.42336-0.82741 0.66245-0.09810 0.55170
   0   3 -10   91.63    4.45 136 0.51804-0.60801-0.59474 0.75970-0.52217 0.06857
   0   3 -10   84.23    4.70 302 0.90636-0.99633 0.13062 0.03434-0.20581-0.24780
   0  -3   9   69.85    3.97  99 0.49461-0.41438-0.82793 0.65892-0.15703 0.56351
   0   3  -9   71.17    3.72 136 0.51878-0.59901-0.58685 0.75587-0.52858 0.12211
   0   3  -9   73.43    3.94 304 0.91709-0.99732 0.13801 0.03101-0.17731-0.22916
   0  -3   8   67.06    3.82 103 0.47137-0.40088-0.82500 0.65192-0.22293 0.58227
   0   3  -8   69.98    3.58 138 0.51990-0.59039-0.57324 0.74632-0.53937 0.18003
   0   3  -8   66.86    3.50 306 0.92742-0.99791 0.14557 0.02750-0.14749-0.21186
   0  -3   7   40.30    2.69 107 0.44189-0.38114-0.81698 0.63984-0.29775 0.60995
   0  -3   7   43.47    2.55 116 0.46363-0.40288-0.80514 0.62800-0.29037 0.60258
   0   3  -7   43.96    2.72 139 0.52126-0.58201-0.55225 0.72938-0.55538 0.24317
   0   3  -7   42.32    2.44 308 0.93745-0.99820 0.15346 0.02368-0.11567-0.19654
   0  -3   6  182.76    6.83 121 0.48303-0.43202-0.75969 0.57849-0.35383 0.61891
   0   3  -6  186.63    7.32 141 0.52250-0.57351-0.52151 0.70271-0.57749 0.31241
   0   3  -6  176.42    6.86 310 0.94729-0.99830 0.16191 0.01929-0.08070-0.18437
   0  -3   5    7.73    1.29 127 0.50044-0.45917-0.70146 0.51620-0.42211 0.64006
   0   3  -5    7.78    1.30 145 0.52285-0.56412-0.47773 0.66299-0.60649 0.38855
   0   3  -5    9.62    1.22 312 0.95716-0.99843 0.17139 0.01387-0.04027-0.17768
   0  -3   4    4.62    1.16 133 0.51431-0.48278-0.62681 0.43749-0.49484 0.66565
   0   3  -4    7.68    1.30 149 0.52082-0.55234-0.41642 0.60574-0.64268 0.47186
   0   3  -4    7.02    0.92 315 0.96733-0.99885 0.18295 0.00637 0.01087-0.18168
   0  -3   3    2.92    1.02 141 0.52219-0.50040-0.53158 0.33820-0.57041 0.69409
   0   3  -3    4.24    1.17 154 0.51373-0.53552-0.33196 0.52534-0.68503 0.56135
   0   3  -3    3.62    0.75 319 0.97773-0.99952 0.19936-0.00598 0.08743-0.21111
   0  -3   2   32.99    1.93 149 0.52057-0.50852-0.41207 0.21463-0.64507 0.72162
   0   3  -2   33.11    2.23 162 0.49730-0.50935-0.21842 0.41586-0.72988 0.65333
   0  -3   1   14.00    1.37 159 0.50530-0.50300-0.26740 0.06590-0.71214 0.74156
   0   3  -1   12.44    1.37 171 0.46576-0.46806-0.07228 0.27378-0.76937 0.73995
   0  -3   0  241.92    9.44  15 0.37956-0.38699-0.10278-0.10278 0.96433-0.98204
   0  -3   0  249.12    9.38 169 0.47326-0.48069-0.10278-0.10278-0.76274 0.74503
   0  -3   0  256.91    9.03 254 0.31955-0.32698-0.10278-0.10278-0.86032 0.84261
   0   3   0  263.18   10.28 181 0.41355-0.40611 0.10278 0.10278-0.79141 0.80912
   0   3   0  232.69    8.16 296 0.86073-0.85330 0.10278 0.10278-0.30797 0.32568
   0  -3  -1  205.84    8.18  30 0.48436-0.50154-0.31059 0.10097 0.86510-0.92994
   0  -3  -1  206.44    7.93 179 0.42493-0.44210 0.06872-0.27834-0.78926 0.72442
   0  -3  -1  211.49    7.88 279 0.68158-0.69876 0.01917-0.22880-0.57318 0.50833
   0   3   1  208.84    7.52  15 0.38270-0.36553-0.10844 0.31806 0.96252-0.89768
   0   3   1  212.46    8.36 193 0.33918-0.32201 0.29194-0.08232-0.78376 0.84860
   0   3   1  185.73    7.40 306 0.92776-0.91058 0.14583 0.06379-0.14647 0.21131
   0  -3  -2   24.81    1.56  42 0.54760-0.57452-0.47000 0.25631 0.73596-0.84793
   0  -3  -2   26.29    1.64 189 0.36578-0.39270 0.22977-0.44346-0.79006 0.67808
   0  -3  -2   23.53    1.53 288 0.78874-0.81565 0.06580-0.27948-0.43247 0.32049
   0   3   2   23.62    1.57  27 0.46777-0.44085-0.27443 0.48811 0.88744-0.77547
   0   3   2   24.90    1.49 205 0.24825-0.22134 0.47255-0.25886-0.74152 0.85350
   0   3   2   21.93    1.39 310 0.95012-0.92321 0.16450 0.04918-0.06976 0.18173
   0  -3  -3  132.03    5.78  52 0.57939-0.61604-0.58137 0.36362 0.60738-0.76648
   0  -3  -3  142.89    5.30 198 0.30419-0.34084 0.36665-0.58439-0.77088 0.61177
   0   3   3  134.88    5.78  36 0.51851-0.48186-0.39118 0.60892 0.80654-0.64744
   0   3   3  143.84    5.75 217 0.15147-0.11481 0.62496-0.40722-0.67076 0.82986
   0   3   3  127.90    5.26 313 0.96179-0.92514 0.17636 0.04139-0.01856 0.17767
   0  -3  -4   93.85    4.21  60 0.59206-0.63845-0.65705 0.43525 0.49238-0.69862
   0  -3  -4   93.15    4.22 205 0.24737-0.29376 0.47410-0.69591-0.74099 0.53475
   0  -3  -4   86.64    3.95 295 0.84967-0.89606 0.09666-0.31846-0.32943 0.12320
   0   3   4   88.90    3.51  42 0.54751-0.50112-0.46973 0.69153 0.73622-0.52999
   0   3   4   84.08    4.01 316 0.96918-0.92279 0.18539 0.03642 0.02190 0.18433
   0  -3  -5  133.92    5.90  66 0.59406-0.65020-0.70883 0.48296 0.39311-0.64648
   0  -3  -5  129.78    5.35 211 0.19925-0.25538 0.55409-0.77995-0.70852 0.45516
   0  -3  -5  125.60    5.93 296 0.85794-0.91408 0.10122-0.32708-0.31349 0.06012
   0   3   5  134.55    5.89  47 0.56405-0.50791-0.52211 0.74798 0.68063-0.42727
   0   3   5  119.94    5.53 318 0.97428-0.91814 0.19295 0.03292 0.05689 0.19648
   0  -3  -6   23.45    1.97  72 0.59023-0.65610-0.74494 0.51502 0.30769-0.60819
   0  -3  -6   26.32    1.87 216 0.16078-0.22666 0.61177-0.84170-0.67852 0.37802
   0  -3  -6   26.94    2.13 296 0.86050-0.92638 0.10265-0.33258-0.30844 0.00794
   0   3   6   21.85    1.96  50 0.57360-0.50772-0.55715 0.78707 0.63881-0.33832
   0   3   6   23.56    1.99 319 0.97786-0.91198 0.19963 0.03030 0.08870 0.21179
   0  -3  -7   69.73    3.51  76 0.58314-0.65876-0.77063 0.53664 0.23344-0.58107
   0   3   7   67.42    3.36  52 0.57921-0.50359-0.58057 0.81456 0.60844-0.26082
   0   3   7   64.80    3.35 321 0.98030-0.90468 0.20572 0.02827 0.11853 0.22910
   0  -3  -8    0.42    1.83  80 0.57418-0.65954-0.78917 0.55113 0.16798-0.56274
   0  -3  -8    0.60    1.36 296 0.85618-0.94154 0.10024-0.33829-0.31692-0.07784
   0   3   8    0.42    1.40  54 0.58253-0.49717-0.59603 0.83408 0.58722-0.19246
   0   3   8    1.06    1.67 323 0.98179-0.89643 0.21138 0.02666 0.14703 0.24773
   0  -3  -9   57.14    3.53  83 0.56410-0.65920-0.80265 0.56054 0.10936-0.55125
   0  -3  -9   48.42    3.31 295 0.85104-0.94614 0.09741-0.33952-0.32682-0.11508
   0   3   9   51.72    3.65  55 0.58447-0.48937-0.60585 0.84796 0.57321-0.13132
   0   3   9   49.57    3.49 324 0.98245-0.88735 0.21671 0.02539 0.17459 0.26730
   0  -3 -10    0.14    1.84  86 0.55331-0.65814-0.81239 0.56622 0.05613-0.54515
   0  -3 -10    1.05    2.25 294 0.84449-0.94933 0.09386-0.34002-0.33913-0.14989
   0   3  10    2.11    1.69  55 0.58552-0.48069-0.61153 0.85770 0.56491-0.07589
   0   3  10    3.33    1.97 326 0.98234-0.87750 0.22177 0.02440 0.20147 0.28755
   0  -3 -11   50.32    3.54  89 0.54201-0.65659-0.81928 0.56905 0.00716-0.54331
   0  -3 -11   50.71    4.19 293 0.83674-0.95132 0.08974-0.33997-0.35327-0.18289
   0   3  11   57.02    4.38  55 0.58598-0.47140-0.61406 0.86429 0.56116-0.02500
   0  -3 -12   -2.40    1.98  92 0.53034-0.65465-0.82392 0.56963-0.03840-0.54489
   0  -3 -12    0.60    1.79 292 0.82794-0.95226 0.08516-0.33945-0.36881-0.21448
   0   3  12   -1.55    1.98  55 0.58599-0.46167-0.61413 0.86841 0.56106 0.02222
   0  -3 -13    9.60    2.68  94 0.51834-0.65240-0.82672 0.56837-0.08118-0.54923
   0  -3 -13   10.29    2.53 291 0.81819-0.95225 0.08019-0.33854-0.38545-0.24497
   0   3  13    9.29    2.68  55 0.58564-0.45158-0.61219 0.87054 0.56393 0.06648
   0  -3 -14    3.24    2.39  97 0.50606-0.64986-0.82797 0.56556-0.12171-0.55584
   0  -3 -14    2.23    2.53 290 0.80755-0.95135 0.07489-0.33730-0.40298-0.27457
   0   3  14    0.28    2.39  55 0.58498-0.44118-0.60858 0.87099 0.56924 0.10831
   0  -3 -15    0.70    2.39  99 0.49350-0.64704-0.82788 0.56141-0.16036-0.56432
   0  -3 -15    0.15    2.83 289 0.79604-0.94958 0.06929-0.33576-0.42123-0.30345
   0   3  15    2.39    2.81  54 0.58402-0.43048-0.60353 0.87000 0.57656 0.14812
   0  -3 -16    4.64    3.37 101 0.48065-0.64393-0.82658 0.55605-0.19746-0.57435
   0  -3 -17   -0.56    2.67 103 0.46751-0.64053-0.82420 0.54961-0.23324-0.58570
   0   4 -17   21.65    3.58 143 0.52290-0.67857-0.49718 0.70223-0.59395-0.18367
   0   4 -17   20.69    3.90 291 0.81078-0.96646 0.07648 0.12857-0.39772-0.37990
   0  -4  16   -1.99    2.70  83 0.56454-0.41861-0.80217 0.59305 0.11169 0.61880
   0   4 -16    0.72    2.15 142 0.52280-0.66873-0.50690 0.71601-0.58748-0.14301
   0   4 -16    3.15    2.55 292 0.82568-0.97162 0.08399 0.12512-0.37272-0.35777
   0  -4  15   31.23    4.14  86 0.55603-0.41984-0.81027 0.59710 0.06887 0.61449
   0   4 -15   44.28    4.46 142 0.52267-0.65887-0.51437 0.72754-0.58241-0.10094
   0   4 -15   31.07    3.90 294 0.83989-0.97609 0.09140 0.12177-0.34756-0.33579
   0  -4  14    8.86    2.72  88 0.54599-0.41954-0.81716 0.59993 0.02380 0.61243
   0   4 -14    9.08    2.31 142 0.52256-0.64901-0.51937 0.73661-0.57897-0.05726
   0   4 -14    8.56    2.40 295 0.85345-0.97990 0.09873 0.11851-0.32222-0.31400
   0  -4  13   48.74    4.72  91 0.53416-0.41745-0.82263 0.60134-0.02395 0.61304
   0   4 -13   56.20    4.19 141 0.52250-0.63921-0.52165 0.74294-0.57739-0.01170
   0  -4  12   18.68    2.85  94 0.52017-0.41319-0.82640 0.60105-0.07490 0.61686
   0   4 -12   25.11    2.74 141 0.52252-0.62950-0.52081 0.74616-0.57797 0.03601
   0   4 -12   23.63    2.71 298 0.87869-0.98566 0.11317 0.11218-0.27074-0.27122
   0  -4  11    9.11    2.56  97 0.50353-0.40630-0.82805 0.59864-0.12970 0.62454
   0   4 -11   11.09    1.87 142 0.52263-0.61986-0.51637 0.74578-0.58104 0.08621
   0   4 -11   13.86    2.26 300 0.89045-0.98768 0.12034 0.10908-0.24444-0.25039
   0  -4  10   18.75    2.41 101 0.48359-0.39610-0.82697 0.59350-0.18917 0.63687
   0   4 -10   20.29    2.30 142 0.52279-0.61028-0.50767 0.74115-0.58696 0.13926
   0   4 -10   17.20    1.96 302 0.90168-0.98917 0.12752 0.10596-0.21758-0.23012
   0  -4   9   14.19    2.13 104 0.45943-0.38168-0.82226 0.58472-0.25427 0.65484
   0  -4   9   17.16    1.99 114 0.45224-0.37449-0.82615 0.58861-0.25679 0.65736
   0   4  -9   17.98    2.01 143 0.52291-0.60066-0.49386 0.73140-0.59613 0.19556
   0   4  -9   16.92    1.81 303 0.91243-0.99018 0.13475 0.10279-0.18996-0.21061
   0  -4   8  108.10    5.39 109 0.42981-0.36180-0.81257 0.57097-0.32614 0.67958
   0  -4   8  111.81    6.12 118 0.47017-0.40216-0.79139 0.54979-0.31074 0.66418
   0   4  -8  114.68    5.04 145 0.52281-0.59082-0.47382 0.71541-0.60895 0.25551
   0   4  -8  117.59    5.30 305 0.92278-0.99079 0.14211 0.09949-0.16123-0.19221
   0  -4   7   49.85    3.00 122 0.48672-0.42845-0.74913 0.50347-0.36715 0.67346
   0   4  -7   48.72    2.88 147 0.52215-0.58042-0.44608 0.69174-0.62578 0.31948
   0   4  -7   49.27    2.88 307 0.93281-0.99108 0.14973 0.09593-0.13080-0.17550
   0  -4   6  138.04    6.03 127 0.50128-0.45275-0.69795 0.44823-0.42586 0.68504
   0   4  -6  136.48    6.22 149 0.52037-0.56890-0.40882 0.65854-0.64684 0.38766
   0   4  -6  129.97    5.62 309 0.94268-0.99121 0.15785 0.09187-0.09761-0.16156
   0  -4   5    3.62    1.30 133 0.51298-0.47419-0.63625 0.38247-0.48639 0.69843
   0   4  -5    3.92    1.45 153 0.51657-0.55536-0.35974 0.61352-0.67200 0.45996
   0   4  -5    3.04    0.91 311 0.95268-0.99147 0.16693 0.08685-0.05945-0.15259
   0  -4   4   55.10    3.22 138 0.52066-0.49161-0.56239 0.30455-0.54774 0.71265
   0   4  -4   57.38    2.93 157 0.50937-0.53842-0.29624 0.55408-0.70056 0.53565
   0   4  -4   50.71    2.44 314 0.96329-0.99234 0.17807 0.07977-0.01100-0.15391
   0  -4   3   11.69    1.48 145 0.52282-0.50351-0.47507 0.21317-0.60816 0.72595
   0   4  -3   12.57    1.63 162 0.49682-0.51613-0.21568 0.47758-0.73081 0.61303
   0   4  -3   11.01    0.75 318 0.97521-0.99452 0.19454 0.06737 0.06436-0.18214
   0  -4   2  139.25    5.71 152 0.51783-0.50826-0.37385 0.10789-0.66505 0.73570
   0   4  -2  134.54    6.75 168 0.47639-0.48596-0.11611 0.38207-0.75959 0.68894
   0   4  -2  138.02    4.59 233-0.03538 0.02581-0.19159 0.45756-0.97907 0.90843
   0  -4   1   34.10    2.18   5 0.29911-0.29928 0.03389-0.30391 0.99395-0.97043
   0  -4   1   35.54    2.30 159 0.50418-0.50435-0.25998-0.01004-0.71498 0.73850
   0   4  -1   36.84    2.45 175 0.44534-0.44517 0.00254 0.26748-0.78212 0.75860
   0   4  -1   37.58    1.38 287 0.77399-0.77382 0.05890 0.21113-0.45439 0.43088
   0  -4   0  152.81    6.50  17 0.39834-0.40825-0.13704-0.13704 0.95262-0.97624
   0  -4   0  149.96    6.57 167 0.48112-0.49103-0.13704-0.13704-0.75430 0.73068
   0  -4   0  160.91    5.63 246 0.19414-0.20405-0.13704-0.13704-0.91752 0.89391
   0   4   0  163.80    6.55 184 0.40150-0.39159 0.13704 0.13704-0.79251 0.81613
   0   4   0  133.08    4.90 304 0.91573-0.90581 0.13704 0.13704-0.18107 0.20468
   0  -4  -1  156.99    6.35  28 0.47755-0.49721-0.29556 0.01742 0.87467-0.94541
   0  -4  -1  160.12    7.06 174 0.44925-0.46890-0.01099-0.26715-0.78018 0.70944
   0  -4  -1  158.29    6.01 270 0.56161-0.58126-0.02595-0.25220-0.69323 0.62249
   0   4   1  149.55    6.43   9 0.33435-0.31470-0.02417 0.30231 0.98467-0.91393
   0   4   1  161.97    6.58 193 0.34438-0.32473 0.28019-0.00204-0.78525 0.85599
   0  -4  -2   73.96    3.28  39 0.53269-0.56208-0.42803 0.14582 0.77533-0.89321
   0  -4  -2   77.63    3.47 182 0.41074-0.44013 0.11093-0.39314-0.79177 0.67389
   0  -4  -2   73.34    3.53 281 0.70205-0.73144 0.02752-0.30973-0.54924 0.43136
   0   4   2   66.16    3.16  19 0.41210-0.38271-0.16282 0.44503 0.94265-0.82478
   0   4   2   74.59    3.31 202 0.27603-0.24664 0.42183-0.13963-0.75732 0.87520
   0   4   2   65.77    2.92 312 0.95863-0.92924 0.17293 0.10928-0.03360 0.15147
   0  -4  -3   65.10    3.25  47 0.56669-0.60582-0.53134 0.24507 0.67001-0.83502
   0  -4  -3   68.92    3.42 189 0.36890-0.40803 0.22214-0.50841-0.79057 0.62556
   0  -4  -3   66.76    3.20 286 0.76550-0.80463 0.05501-0.34127-0.46658 0.30157
   0   4   3   63.51    3.27  27 0.46693-0.42780-0.27266 0.55892 0.88848-0.72347
   0   4   3   68.25    3.42 211 0.20072-0.16159 0.55177-0.26550-0.70961 0.87461
   0   4   3   61.00    3.07 315 0.96665-0.92751 0.18209 0.10417 0.00698 0.15803
   0  -4  -4  111.60    4.79  55 0.58508-0.63396-0.60912 0.31880 0.56845-0.78059
   0  -4  -4  113.12    4.71 195 0.32722-0.37609 0.31832-0.60865-0.77989 0.56776
   0  -4  -4  107.44    4.71 289 0.79754-0.84641 0.07001-0.36033-0.41889 0.20675
   0   4   4  114.17    4.52  33 0.50391-0.45504-0.35554 0.64586 0.83400-0.62186
   0   4   4  100.16    4.59 317 0.97217-0.92330 0.18963 0.10069 0.04142 0.17072
   0  -4  -5   60.04    3.09  61 0.59296-0.65157-0.66699 0.37260 0.47492-0.73419
   0  -4  -5   60.65    3.06 200 0.28848-0.34710 0.39792-0.69231-0.76364 0.50437
   0  -4  -5   57.09    3.19 291 0.81435-0.87296 0.07826-0.37265-0.39185 0.13258
   0   4   5   59.45    3.09  38 0.52839-0.46978-0.41659 0.71097 0.78534-0.52607
   0   4   5   56.04    3.35 319 0.97617-0.91755 0.19626 0.09812 0.07256 0.18671
   0  -4  -6   32.17    2.39  67 0.59402-0.66237-0.71009 0.41164 0.39040-0.69680
   0  -4  -6   38.11    2.46 205 0.25441-0.32276 0.46160-0.76005-0.74522 0.43882
   0  -4  -6   35.84    2.58 292 0.82273-0.89109 0.08249-0.38093-0.37778 0.07138
   0   4   6   37.87    2.66  41 0.54455-0.47619-0.46106 0.75951 0.74470-0.43830
   0   4   6   36.12    2.43 320 0.97903-0.91068 0.20231 0.09613 0.10175 0.20466
   0  -4  -7   38.22    3.09  71 0.59070-0.66879-0.74239 0.43989 0.31433-0.66786
   0  -4  -7   47.18    2.89 208 0.22572-0.30382 0.51122-0.81373-0.72712 0.37359
   0  -4  -7   45.91    2.89 292 0.82592-0.90402 0.08412-0.38662-0.37230 0.01877
   0   4   7   42.75    2.94  44 0.55525-0.47715-0.49326 0.79577 0.71220-0.35867
   0   4   7   34.79    2.57 322 0.98098-0.90288 0.20795 0.09456 0.12966 0.22387
   0  -4  -8    0.56    1.55  75 0.58453-0.67236-0.76676 0.46020 0.24561-0.64628
   0  -4  -8   -0.58    1.29 211 0.20245-0.29028 0.54905-0.85561-0.71086 0.31020
   0  -4  -8    1.67    1.52 292 0.82564-0.91347 0.08397-0.39054-0.37280-0.02787
   0   4   8   -0.28    1.40  46 0.56236-0.47452-0.51637 0.82294 0.68711-0.28645
   0   4   8    1.96    1.66 323 0.98211-0.89428 0.21328 0.09329 0.15672 0.24394
   0  -4  -9   26.90    2.82  79 0.57647-0.67405-0.78522 0.47459 0.18311-0.63091
   0  -4  -9   27.86    2.30 213 0.18424-0.28181 0.57722-0.88785-0.69722 0.24943
   0  -4  -9   25.80    2.72 292 0.82284-0.92042 0.08254-0.39317-0.37759-0.07021
   0   4   9   27.64    2.67  48 0.56706-0.46949-0.53268 0.84331 0.66844-0.22065
   0  -4 -10    2.54    1.69  82 0.56712-0.67444-0.79917 0.48448 0.12578-0.62070
   0  -4 -10    0.57    1.29 215 0.17057-0.27789 0.59758-0.91227-0.68648 0.19155
   0  -4 -10    1.80    1.80 291 0.81812-0.92544 0.08015-0.39484-0.38557-0.10935
   0   4  10    0.98    1.83  49 0.57012-0.46280-0.54381 0.85850 0.65521-0.16028
   0   4  10    1.95    1.95 327 0.98217-0.87485 0.22319 0.09149 0.20917 0.28576
   0  -4 -11   27.99    2.83  85 0.55684-0.67390-0.80960 0.49086 0.07272-0.61478
   0  -4 -11   25.24    2.72 216 0.16090-0.27795 0.61160-0.93035-0.67862 0.13656
   0  -4 -11   25.33    3.15 291 0.81184-0.92889 0.07701-0.39576-0.39600-0.14606
   0   4  11   27.01    3.10  49 0.57200-0.45494-0.55093 0.86968 0.64654-0.10448
   0  -4 -12    3.68    2.13  88 0.54586-0.67266-0.81724 0.49443 0.02323-0.61242
   0  -4 -12    2.58    1.58 216 0.15470-0.28150 0.62042-0.94323-0.67347 0.08428
   0  -4 -12    5.08    2.69 290 0.80423-0.93102 0.07326-0.39607-0.40831-0.18088
   0   4  12    5.36    2.26  50 0.57301-0.44622-0.55484 0.87765 0.64169-0.05250
   0  -4 -13   18.70    3.40  91 0.53433-0.67086-0.82257 0.49570-0.02331-0.61301
   0  -4 -13   16.65    2.87 217 0.15152-0.28806 0.62489-0.95176-0.67080 0.03448
   0  -4 -13   17.75    3.28 289 0.79546-0.93199 0.06900-0.39587-0.42214-0.21418
   0   4  13   18.37    3.11  50 0.57335-0.43681-0.55615 0.88302 0.64005-0.00373
   0  -4 -14    3.96    2.40  93 0.52233-0.66860-0.82598 0.49505-0.06736-0.61609
   0  -4 -14    1.29    2.15 217 0.15097-0.29725 0.62565-0.95659-0.67034-0.01311
   0  -4 -14   -0.60    2.38 288 0.78562-0.93190 0.06432-0.39526-0.43718-0.24628
   0   4  14    1.69    2.54  50 0.57313-0.42685-0.55530 0.88623 0.64112 0.04233
   0  -4 -15    0.99    2.82  96 0.50991-0.66593-0.82773 0.49274-0.10933-0.62126
   0  -4 -15    2.43    2.43 217 0.15274-0.30876 0.62318-0.95817-0.67183-0.05876
   0  -4 -16    1.55    2.82  98 0.49711-0.66286-0.82803 0.48898-0.14952-0.62820
   0  -4 -16    0.29    2.85 216 0.15655-0.32231 0.61780-0.95685-0.67502-0.10270
   0   5 -17   27.53    4.32 147 0.52180-0.67500-0.43687 0.71044-0.63115-0.14056
   0   5 -17   18.25    3.74 290 0.80082-0.95402 0.07160 0.20198-0.41373-0.35798
   0   5 -16   15.74    3.61 147 0.52208-0.66553-0.44393 0.72157-0.62705-0.09754
   0   5 -16    9.58    3.14 291 0.81578-0.95924 0.07898 0.19866-0.38948-0.33510
   0  -5  15   24.11    4.30  89 0.54273-0.40902-0.81892 0.53722 0.01013 0.66733
   0   5 -15   18.09    3.18 147 0.52223-0.65595-0.44853 0.73022-0.62434-0.05311
   0   5 -15   23.66    3.44 293 0.83001-0.96373 0.08623 0.19547-0.36520-0.31226
   0  -5  14    2.15    2.44  92 0.53032-0.40634-0.82393 0.53817-0.03845 0.66878
   0   5 -14    2.90    2.18 146 0.52229-0.64627-0.45042 0.73618-0.62322-0.00711
   0   5 -14    6.44    1.95 294 0.84354-0.96752 0.09335 0.19241-0.34088-0.28944
   0  -5  13   60.61    5.29  95 0.51579-0.40155-0.82710 0.53729-0.08986 0.67305
   0   5 -13   76.08    5.07 147 0.52226-0.63649-0.44932 0.73914-0.62387 0.04068
   0   5 -13   68.56    5.40 296 0.85640-0.97063 0.10036 0.18946-0.31651-0.26668
   0  -5  12   41.23    4.57  98 0.49873-0.39424-0.82807 0.53419-0.14457 0.68063
   0   5 -12   42.53    3.62 147 0.52211-0.62660-0.44485 0.73872-0.62651 0.09045
   0   5 -12   44.60    4.05 297 0.86860-0.97309 0.10726 0.18662-0.29207-0.24399
   0  -5  11    2.42    1.99 101 0.47862-0.38386-0.82628 0.52834-0.20312 0.69205
   0   5 -11    4.62    1.88 147 0.52179-0.61654-0.43650 0.73444-0.63136 0.14243
   0   5 -11    4.96    1.50 299 0.88016-0.97492 0.11405 0.18388-0.26754-0.22139
   0  -5  10   31.74    3.27 105 0.45476-0.36975-0.82100 0.51900-0.26613 0.70793
   0  -5  10   36.86    3.27 114 0.45540-0.37039-0.82066 0.51866-0.26588 0.70768
   0   5 -10   38.55    3.18 148 0.52120-0.60622-0.42369 0.72568-0.63864 0.19685
   0   5 -10   37.34    3.01 300 0.89112-0.97613 0.12076 0.18124-0.24288-0.19892
   0  -5   9    3.98    1.57 109 0.42627-0.35099-0.81117 0.50511-0.33424 0.72890
   0  -5   9    6.71    2.00 118 0.47167-0.39640-0.78804 0.48198-0.31555 0.71021
   0   5  -9    7.80    1.73 150 0.52018-0.59545-0.40563 0.71169-0.64855 0.25389
   0   5  -9    5.43    1.36 302 0.90149-0.97677 0.12740 0.17866-0.21804-0.17663
   0  -5   8   74.93    4.58 122 0.48654-0.42101-0.74965 0.43953-0.36651 0.71404
   0   5  -8   92.71    4.34 151 0.51845-0.58398-0.38142 0.69154-0.66123 0.31370
   0   5  -8   82.48    4.53 303 0.91132-0.97685 0.13398 0.17614-0.19292-0.15461
   0  -5   7   -0.86    1.58 127 0.49962-0.44383-0.70477 0.39059-0.41854 0.71894
   0   5  -7    0.87    1.45 153 0.51562-0.57141-0.34992 0.66410-0.67671 0.37630
   0   5  -7    1.06    1.06 305 0.92063-0.97643 0.14055 0.17363-0.16738-0.13302
   0  -5   6  218.99    9.42 131 0.51041-0.46435-0.65262 0.33438-0.47125 0.72452
   0   5  -6  212.56    8.30 156 0.51112-0.55717-0.30985 0.62809-0.69481 0.44153
   0   5  -6  201.69    7.89 306 0.92951-0.97557 0.14717 0.17107-0.14112-0.11216
   0  -5   5    8.18    1.90 136 0.51826-0.48194-0.59248 0.27018-0.52401 0.73015
   0   5  -5   12.01    1.61 159 0.50415-0.54046-0.25979 0.58209-0.71505 0.50891
   0   5  -5    6.84    1.06 308 0.93810-0.97442 0.15400 0.16830-0.11347-0.09267
   0  -5   4   86.98    4.28 141 0.52244-0.49587-0.52382 0.19746-0.57588 0.73489
   0   5  -4   87.11    4.87 163 0.49364-0.52021-0.19834 0.52470-0.73649 0.57748
   0   5  -4   76.29    3.05 310 0.94677-0.97334 0.16144 0.16492-0.08267-0.07634
   0  -5   3    1.64    1.20 147 0.52216-0.50533-0.44647 0.11605-0.62556 0.73743
   0   5  -3    1.19    1.34 168 0.47828-0.49511-0.12435 0.45477-0.75755 0.64567
   0   5  -3    1.58    0.43 225-0.17812 0.16129-0.22041 0.55083-0.99032 0.87844
   0   5  -3    1.37    0.46 312 0.95680-0.97364 0.17103 0.15939-0.04185-0.07003
   0  -5   2  141.81    6.53 153 0.51668-0.50959-0.36089 0.02640-0.67145 0.73619
   0   5  -2  140.92    5.59 173 0.45658-0.46367-0.03734 0.37182-0.77595 0.71120
   0   5  -2   85.16    3.22 277 0.67347-0.68056 0.01593 0.31856-0.58234 0.51760
   0  -5   1   32.38    2.31  10 0.34096-0.34360-0.03535-0.30320 0.98233-0.96471
   0  -5   1   33.17    2.43 159 0.50545-0.50810-0.26840-0.07015-0.71175 0.72937
   0   5  -1   35.80    2.58 179 0.42711-0.42446 0.06198 0.27656-0.78871 0.77109
   0  -5   0  169.79    6.75  20 0.41655-0.42894-0.17130-0.17130 0.93915-0.96867
   0  -5   0  165.54    7.60 165 0.48836-0.50075-0.17130-0.17130-0.74477 0.71526
   0  -5   0  173.24    6.23 238 0.05509-0.06748-0.17130-0.17130-0.96123 0.93171
   0   5   0  161.30    6.51 186 0.38884-0.37645 0.17130 0.17130-0.79255 0.82206
   0   5   0  145.08    5.36 312 0.95707-0.94468 0.17130 0.17130-0.04066 0.07017
   0  -5  -1  241.93    9.20  29 0.47897-0.50110-0.29866-0.04800 0.87272-0.94937
   0  -5  -1  249.87    9.90 171 0.46588-0.48801-0.07278-0.27389-0.76927 0.69262
   0  -5  -1  249.64    9.29 261 0.43085-0.45298-0.06940-0.27726-0.79381 0.71717
   0   5   1  245.78   10.09   5 0.29422-0.27209 0.04175 0.30492 0.99483-0.91819
   0   5   1  253.40   10.79 193 0.34159-0.31946 0.28652 0.06014-0.78446 0.86111
   0  -5  -2   99.49    4.29  37 0.52588-0.55775-0.41001 0.05929 0.79096-0.91474
   0  -5  -2  103.76    5.49 177 0.43911-0.47098 0.02354-0.37426-0.78481 0.66103
   0  -5  -2  102.19    4.30 273 0.60132-0.63319-0.01165-0.33907-0.65690 0.53312
   0   5   2  104.95    4.49  13 0.36402-0.33215-0.07518 0.42590 0.97250-0.84872
   0   5   2  108.28    5.00 201 0.28629-0.25442 0.40220-0.05147-0.76256 0.88634
   0   5   2   93.14    4.28 316 0.96950-0.93763 0.18582 0.16490 0.02388 0.09990
   0  -5  -3  126.90    5.12  45 0.55816-0.59977-0.50252 0.14773 0.70234-0.87325
   0  -5  -3  134.50    5.86 182 0.40961-0.45123 0.11416-0.46894-0.79189 0.62098
   0   5   3  128.39    5.73  20 0.41817-0.37656-0.17439 0.52918 0.93785-0.76694
   0   5   3  131.30    5.84 208 0.22494-0.18333 0.51253-0.15774-0.72660 0.89751
   0   5   3  112.08    4.71 317 0.97349-0.93188 0.19166 0.16312 0.05087 0.12004
   0  -5  -4   49.35    3.11  52 0.57838-0.62973-0.57691 0.21807 0.61333-0.83137
   0  -5  -4   55.41    3.27 187 0.37920-0.43055 0.19633-0.55518-0.79188 0.57384
   0  -5  -4   52.66    2.89 283 0.73385-0.78520 0.04097-0.39982-0.50954 0.29150
   0   5   4   52.83    2.98  26 0.45855-0.40720-0.25501 0.61386 0.89851-0.68047
   0   5   4   54.49    2.97 216 0.16024-0.10889 0.61254-0.25370-0.67808 0.89612
   0   5   4   48.49    2.88 319 0.97663-0.92528 0.19715 0.16169 0.07680 0.14124
   0  -5  -5   33.41    2.54  58 0.58945-0.65054-0.63570 0.27279 0.52781-0.79298
   0  -5  -5   34.87    2.35 192 0.34951-0.41061 0.26840-0.63131-0.78660 0.52143
   0  -5  -5   35.69    2.58 286 0.76077-0.82186 0.05286-0.41577-0.47324 0.20807
   0   5   5   33.32    2.26  30 0.48799-0.42689-0.31872 0.68163 0.85975-0.59458
   0   5   5   31.71    2.11 320 0.97907-0.91797 0.20239 0.16051 0.10214 0.16303
   0  -5  -6   31.10    2.81  63 0.59388-0.66472-0.68182 0.31485 0.44759-0.75989
   0  -5  -6   30.81    2.34 196 0.32189-0.39272 0.32978-0.69675-0.77799 0.46568
   0  -5  -6   25.34    2.12 287 0.77626-0.84709 0.05995-0.42692-0.45108 0.13877
   0   5   6   27.15    2.39  34 0.50920-0.43836-0.36821 0.73517 0.82453-0.51223
   0   5   6   23.94    2.26 322 0.98083-0.91000 0.20744 0.15952 0.12712 0.18518
   0  -5  -7   38.25    2.95  68 0.59360-0.67418-0.71792 0.34690 0.37316-0.73260
   0  -5  -7   41.39    3.05 199 0.29719-0.37776 0.38075-0.75178-0.76775 0.40832
   0  -5  -7   34.91    3.04 288 0.78463-0.86520 0.06386-0.43488-0.43867 0.07924
   0   5   7   43.38    3.23  37 0.52441-0.44383-0.40620 0.77723 0.79418-0.43474
   0   5   7   32.42    2.70 323 0.98196-0.90139 0.21233 0.15870 0.15187 0.20757
   0  -5  -8   -1.41    1.55  72 0.58998-0.68029-0.74621 0.37112 0.30434-0.71091
   0  -5  -8    0.29    1.45 202 0.27588-0.36620 0.42211-0.79720-0.75724 0.35067
   0  -5  -8    2.43    1.52 288 0.78822-0.87853 0.06555-0.44064-0.43326 0.02669
   0   5   8    0.00    1.54  39 0.53529-0.44498-0.43507 0.81016 0.76902-0.36245
   0   5   8    0.60    1.65 325 0.98247-0.89215 0.21707 0.15802 0.17646 0.23011
   0  -5  -9   24.77    2.67  76 0.58397-0.68402-0.76836 0.38922 0.24063-0.69433
   0  -5  -9   29.14    2.89 204 0.25812-0.35818 0.45492-0.83407-0.74740 0.29370
   0  -5  -9   26.08    3.03 288 0.78840-0.88845 0.06564-0.44479-0.43298-0.02072
   0   5   9   27.07    3.09  41 0.54304-0.44299-0.45674 0.83589 0.74886-0.29516
   0   5   9   24.19    2.84 326 0.98235-0.88230 0.22167 0.15748 0.20093 0.25277
   0  -5 -10   -0.56    1.83  79 0.57622-0.68602-0.78567 0.40246 0.18142-0.68225
   0  -5 -10    0.43    1.73 206 0.24384-0.35364 0.48028-0.86349-0.73882 0.23799
   0  -5 -10    1.81    1.66 288 0.78601-0.89581 0.06451-0.44772-0.43659-0.06424
   0   5  10    1.26    1.82  42 0.54851-0.43872-0.47268 0.85589 0.73329-0.23246
   0  -5 -11   19.20    2.82  82 0.56718-0.68672-0.79909 0.41182 0.12612-0.67408
   0  -5 -11   15.68    2.45 207 0.23285-0.35239 0.49920-0.88647-0.73183 0.18387
   0  -5 -11   19.54    2.86 288 0.78160-0.90113 0.06243-0.44970-0.44320-0.10476
   0   5  11   16.86    2.95  43 0.55227-0.43274-0.48403 0.87130 0.72180-0.17384
   0  -5 -12   11.03    2.69  85 0.55715-0.68642-0.80935 0.41802 0.07420-0.66929
   0  -5 -12   11.22    2.30 208 0.22491-0.35418 0.51258-0.90391-0.72658 0.13148
   0  -5 -12    9.14    2.55 287 0.77551-0.90478 0.05960-0.45093-0.45218-0.14292
   0   5  12    9.57    2.95  44 0.55473-0.42546-0.49165 0.88298 0.71390-0.11880
   0  -5 -13   22.54    3.40  88 0.54632-0.68533-0.81698 0.42159 0.02517-0.66739
   0  -5 -13   22.73    2.73 209 0.21973-0.35875 0.52116-0.91655-0.72307 0.08084
   0  -5 -13   23.17    3.44 286 0.76798-0.90700 0.05614-0.45153-0.46305-0.17918
   0   5  13   21.84    3.52  44 0.55618-0.41716-0.49619 0.89158 0.70911-0.06688
   0  -5 -14    2.69    2.69  91 0.53483-0.68358-0.82239 0.42294-0.02138-0.66798
   0  -5 -14    6.48    2.45 209 0.21707-0.36583 0.52552-0.92497-0.72124 0.03189
   0  -5 -14    9.10    2.98 286 0.75919-0.90794 0.05215-0.45160-0.47546-0.21390
   0   5  14   -0.14    3.11  45 0.55679-0.40804-0.49814 0.89760 0.70703-0.01767
   0  -5 -15    3.53    2.69  93 0.52277-0.68127-0.82589 0.42238-0.06578-0.67070
   0  -5 -15    5.32    2.88 209 0.21670-0.37520 0.52613-0.92964-0.72098-0.01550
   0  -5 -16   -1.55    3.24  96 0.51021-0.67845-0.82771 0.42014-0.10835-0.67527
   0  -5 -16    0.86    2.87 209 0.21840-0.38664 0.52334-0.93091-0.72216-0.06146
   0   6 -16   11.32    3.05 151 0.51842-0.65940-0.38103 0.72718-0.66143-0.05725
   0   6 -16   10.32    2.84 290 0.80011-0.94109 0.07125 0.27491-0.41486-0.30383
   0  -6  15   15.95    4.31  92 0.52945-0.39821-0.82419 0.47397-0.04169 0.71324
   0   6 -15   11.36    3.20 151 0.51858-0.64982-0.38308 0.73330-0.66038-0.01117
   0   6 -15   13.02    3.14 291 0.81417-0.94541 0.07817 0.27205-0.39215-0.27940
   0  -6  14   15.77    3.44  95 0.51490-0.39341-0.82722 0.47294-0.09284 0.71725
   0   6 -14   14.55    2.62 151 0.51852-0.64002-0.38230 0.73658-0.66078 0.03636
   0   6 -14   14.38    2.40 292 0.82744-0.94894 0.08490 0.26938-0.36968-0.25474
   0  -6  13   10.44    3.15  98 0.49802-0.38626-0.82805 0.46972-0.14676 0.72404
   0   6 -13   12.63    2.76 151 0.51820-0.62996-0.37839 0.73673-0.66277 0.08548
   0  -6  12   29.57    3.57 101 0.47837-0.37635-0.82624 0.46384-0.20381 0.73397
   0   6 -12   32.62    3.33 152 0.51758-0.61960-0.37100 0.73339-0.66648 0.13632
   0   6 -12   30.17    3.30 295 0.85159-0.95361 0.09771 0.26469-0.32577-0.20439
   0  -6  11    0.00    2.43 105 0.45545-0.36318-0.82119 0.45473-0.26439 0.74741
   0  -6  11    0.14    2.00 114 0.45496-0.36268-0.82145 0.45499-0.26459 0.74762
   0   6 -11    1.59    2.03 153 0.51657-0.60884-0.35967 0.72613-0.67203 0.18901
   0   6 -11    1.20    1.35 296 0.86246-0.95473 0.10375 0.26271-0.30454-0.17849
   0  -6  10   47.51    3.99 109 0.42862-0.34609-0.81211 0.44159-0.32885 0.76474
   0  -6  10   54.23    4.58 118 0.47018-0.38764-0.79138 0.42086-0.31077 0.74666
   0   6 -10   48.12    3.77 154 0.51501-0.59755-0.34390 0.71442-0.67953 0.24364
   0  -6   9    2.01    1.87 121 0.48407-0.41128-0.75677 0.38219-0.35757 0.74633
   0   6  -9   -0.44    2.03 155 0.51271-0.58551-0.32307 0.69765-0.68903 0.30026
   0   6  -9    4.53    1.36 299 0.88151-0.95431 0.11487 0.25971-0.26457-0.12419
   0  -6   8   70.83    4.76 125 0.49639-0.43334-0.71722 0.33858-0.40480 0.74643
   0   6  -8   79.96    4.22 157 0.50940-0.57245-0.29645 0.67509-0.70048 0.35885
   0   6  -8   68.67    3.93 300 0.88947-0.95252 0.11973 0.25891-0.24669-0.09494
   0  -6   7    1.45    1.89 129 0.50681-0.45350-0.67236 0.28966-0.45215 0.74665
   0   6  -7    5.25    1.90 159 0.50468-0.55799-0.26324 0.64594-0.71374 0.41924
   0   6  -7    3.03    1.06 301 0.89601-0.94933 0.12385 0.25885-0.23136-0.06314
   0  -6   6  268.80   12.28 134 0.51497-0.47139-0.62184 0.23508-0.49922 0.74658
   0   6  -6  284.15   11.14 161 0.49804-0.54161-0.22261 0.60937-0.72846 0.48109
   0   6  -6  268.43   10.66 301 0.90045-0.94403 0.12672 0.26004-0.22060-0.02677
   0  -6   5   43.80    3.39 138 0.52046-0.48662-0.56543 0.17461-0.54542 0.74565
   0   6  -5   42.48    3.10 164 0.48885-0.52268-0.17370 0.56452-0.74407 0.54383
   0   6  -5   38.91    1.98 302 0.90094-0.93477 0.12703 0.26379-0.21941 0.01918
   0  -6   4   73.78    4.32 143 0.52285-0.49875-0.50311 0.10822-0.59002 0.74313
   0   6  -4   76.46    4.02 168 0.47632-0.50041-0.11580 0.51069-0.75966 0.60655
   0   6  -4   75.64    2.87 224-0.18436 0.16026-0.22158 0.61646-0.99033 0.83722
   0   6  -4   71.21    2.89 300 0.89018-0.91428 0.12018 0.27470-0.24504 0.09194
   0  -6   3   36.82    3.02 148 0.52173-0.50738-0.43511 0.03617-0.63216 0.73814
   0   6  -3   43.89    2.86 172 0.45957-0.47393-0.04849 0.44743-0.77397 0.66799
   0  -6   2  175.55    7.51   6 0.30816-0.30355 0.01921-0.42222 0.99207-0.93322
   0  -6   2  194.83    8.79 152 0.51679-0.51217-0.36207-0.04094-0.67087 0.72971
   0   6  -2  182.11    8.47 177 0.43770-0.44231 0.02818 0.37482-0.78535 0.72651
   0  -6   1   47.36    2.73  14 0.37427-0.37940-0.09332-0.31375 0.96726-0.95555
   0  -6   1   44.02    3.18 157 0.50785-0.51298-0.28504-0.12202-0.70516 0.71687
   0   6  -1   48.84    2.86 182 0.40987-0.40474 0.11342 0.29364-0.79186 0.78015
   0  -6   0   51.88    3.00  22 0.43418-0.44905-0.20556-0.20556 0.92387-0.95929
   0  -6   0   52.31    3.63 163 0.49498-0.50985-0.20556-0.20556-0.73416 0.69874
   0  -6   0   50.03    2.08 229-0.10213 0.08726-0.20556-0.20556-0.98694 0.95152
   0   6   0   47.29    2.71 188 0.37556-0.36069 0.20556 0.20556-0.79148 0.82690
   0   6   0   41.49    1.80 321 0.98024-0.96538 0.20556 0.20556 0.11775-0.08233
   0  -6  -1   41.89    2.72  30 0.48474-0.50935-0.31144-0.10375 0.86455-0.94710
   0  -6  -1   41.33    3.03 167 0.47854-0.50315-0.12551-0.28967-0.75726 0.67471
   0  -6  -1   41.50    1.96 252 0.28759-0.31219-0.11183-0.30335-0.87659 0.79404
   0   6   1   39.24    2.87 194 0.33466-0.31005 0.30202 0.11317-0.78237 0.86492
   0  -6  -2   46.92    2.87  37 0.52453-0.55888-0.40652-0.01273 0.79391-0.92359
   0  -6  -2   48.14    2.89 172 0.45917-0.49352-0.04697-0.37227-0.77424 0.64456
   0  -6  -2   51.66    2.58 265 0.48645-0.52080-0.05154-0.36770-0.75431 0.62463
   0   6   2   41.62    2.77   8 0.32121-0.28686-0.00221 0.42146 0.98875-0.85907
   0   6   2   47.34    2.88 200 0.28768-0.25333 0.39949 0.01976-0.76324 0.89293
   0   6   2   40.03    2.11 320 0.97881-0.94446 0.20177 0.21748 0.09909 0.03059
   0  -6  -3  101.60    4.57  44 0.55377-0.59786-0.48866 0.06535 0.71702-0.89383
   0  -6  -3  103.05    4.85 177 0.43774-0.48183 0.02803-0.45134-0.78533 0.60852
   0  -6  -3   97.20    4.73 272 0.59484-0.63893-0.01403-0.40928-0.66304 0.48622
   0   6   3  100.41    4.91  14 0.37289-0.32880-0.09086 0.51416 0.96800-0.79118
   0   6   3  108.77    4.82 207 0.23568-0.19160 0.49438-0.07107-0.73366 0.91047
   0   6   3   91.13    4.07 321 0.97972-0.93563 0.20408 0.21923 0.11042 0.06639
   0  -6  -4   -0.28    1.70  50 0.57373-0.62756-0.55767 0.13030 0.63816-0.86211
   0  -6  -4   -0.45    1.50 181 0.41526-0.46909 0.09776-0.52513-0.79116 0.56721
   0  -6  -4   -0.15    1.07 277 0.65800-0.71183 0.00981-0.43718-0.59936 0.37542
   0   6   4    0.71    1.29  19 0.41405-0.36022-0.16654 0.59390 0.94113-0.71719
   0   6   4   -0.15    1.20 214 0.18020-0.12637 0.58331-0.15594-0.69409 0.91803
   0  -6  -5   44.83    3.11  55 0.58607-0.64964-0.61460 0.18317 0.56036-0.83143
   0  -6  -5   45.85    3.26 185 0.39273-0.45630 0.16094-0.59237-0.79265 0.52157
   0  -6  -5   41.36    3.04 280 0.69647-0.76004 0.02523-0.45665-0.55588 0.28480
   0   6   5   40.89    3.12  24 0.44610-0.38253-0.22943 0.66085 0.91213-0.64105
   0  -6  -6    5.36    1.55  61 0.59245-0.66576-0.66107 0.22558 0.48541-0.80362
   0  -6  -6    3.24    1.47 188 0.37105-0.44436 0.21682-0.65231-0.79089 0.47268
   0  -6  -6    3.49    1.52 282 0.72033-0.79364 0.03518-0.47067-0.52681 0.20860
   0   6   6    1.84    1.41  27 0.47069-0.39738-0.28069 0.71618 0.88374-0.56553
   0   6   6    4.33    1.79 324 0.98228-0.90897 0.21462 0.22087 0.16365 0.15456
   0  -6  -7   70.30    4.23  65 0.59425-0.67730-0.69876 0.25921 0.41421-0.77955
   0  -6  -7   67.58    4.39 192 0.35092-0.43397 0.26515-0.70470-0.78695 0.42161
   0  -6  -7   66.60    4.70 283 0.73491-0.81796 0.04143-0.48098-0.50816 0.14282
   0   6   7   71.95    4.22  30 0.48938-0.40633-0.32188 0.76143 0.85764-0.49230
   0   6   7   54.53    4.02 325 0.98250-0.89945 0.21854 0.22101 0.18421 0.18113
   0  -6  -8   12.39    2.11  69 0.59259-0.68538-0.72922 0.28561 0.34703-0.75950
   0  -6  -8   14.12    2.33 194 0.33284-0.42563 0.30604-0.74965-0.78178 0.36931
   0  -6  -8   12.14    1.82 284 0.74322-0.83601 0.04505-0.48866-0.49721 0.08474
   0   6   8   14.33    2.67  33 0.50351-0.41072-0.35458 0.79819 0.83470-0.42223
   0   6   8   13.97    2.23 326 0.98226-0.88947 0.22251 0.22110 0.20546 0.20701
   0  -6  -9   19.15    2.82  73 0.58831-0.69085-0.75376 0.30609 0.28381-0.74341
   0  -6  -9   21.76    2.47 196 0.31711-0.41964 0.33990-0.78757-0.77618 0.31658
   0  -6  -9   23.84    2.73 285 0.74707-0.84960 0.04675-0.49442-0.49205 0.03245
   0   6   9   19.79    2.81  35 0.51411-0.41158-0.38022 0.82789 0.81526-0.35566
   0  -6 -10    5.78    2.11  77 0.58204-0.69431-0.77345 0.32172 0.22429-0.73102
   0  -6 -10    5.35    2.03 198 0.30389-0.41616 0.36726-0.81899-0.77075 0.26401
   0  -6 -10    7.28    2.28 285 0.74758-0.85985 0.04697-0.49870-0.49136-0.01537
   0   6  10    5.33    2.11  36 0.52200-0.40973-0.40002 0.85175 0.79932-0.29259
   0  -6 -11   15.10    3.39  80 0.57421-0.69622-0.78913 0.33334 0.16813-0.72199
   0  -6 -11   19.93    2.60 200 0.29318-0.41519 0.38870-0.84449-0.76589 0.21203
   0  -6 -11   19.32    3.02 284 0.74549-0.86750 0.04605-0.50184-0.49417-0.05969
   0   6  11   17.55    2.95  38 0.52778-0.40577-0.41498 0.87077 0.78673-0.23286
   0  -6 -12    2.54    2.69  83 0.56515-0.69690-0.80148 0.34163 0.11497-0.71597
   0  -6 -12    8.95    2.02 201 0.28494-0.41669 0.40480-0.86465-0.76189 0.16089
   0  -6 -12    8.72    3.16 284 0.74129-0.87305 0.04421-0.50406-0.49977-0.10123
   0   6  12    6.89    2.53  39 0.53190-0.40014-0.42589 0.88574 0.77722-0.17623
   0  -6 -13   16.99    3.97  86 0.55510-0.69660-0.81102 0.34710 0.06448-0.71261
   0  -6 -13   12.98    2.60 201 0.27906-0.42055 0.41609-0.88000-0.75890 0.11077
   0  -6 -13   13.64    3.45 283 0.73532-0.87682 0.04161-0.50552-0.50762-0.14050
   0   6  13   20.12    3.52  39 0.53468-0.39319-0.43341 0.89732 0.77052-0.12239
   0  -6 -14    9.37    3.26  89 0.54423-0.69546-0.81814 0.35017 0.01634-0.71160
   0  -6 -14   15.01    3.17 202 0.27540-0.42664 0.42302-0.89099-0.75699 0.06173
   0  -6 -15    3.69    3.12  91 0.53264-0.69361-0.82317 0.35114-0.02975-0.71264
   0  -6 -15    3.47    2.89 202 0.27384-0.43481 0.42596-0.89800-0.75616 0.01377
   0   7 -16   12.55    3.50 155 0.51220-0.65070-0.31868 0.73336-0.69096-0.02181
   0   7 -16    9.73    2.99 287 0.77706-0.91557 0.06032 0.35436-0.44990-0.26288
   0  -7  15    3.31    3.31  95 0.51688-0.38812-0.82695 0.40821-0.08618 0.75182
   0   7 -15    6.13    2.77 155 0.51219-0.64095-0.31858 0.73732-0.69101 0.02536
   0   7 -15    3.59    2.10 289 0.79059-0.91936 0.06668 0.35206-0.42963-0.23602
   0  -7  14   13.06    3.44  98 0.50054-0.38152-0.82808 0.40529-0.13902 0.75753
   0   7 -14   16.32    3.35 156 0.51183-0.63085-0.31558 0.73838-0.69232 0.07381
   0   7 -14   15.74    3.15 290 0.80313-0.92215 0.07272 0.35008-0.41006-0.20845
   0  -7  13   -0.43    2.29 101 0.48173-0.37245-0.82673 0.39988-0.19442 0.76580
   0   7 -13    0.00    2.76 156 0.51107-0.62035-0.30942 0.73628-0.69499 0.12361
   0   7 -13    2.70    2.25 291 0.81462-0.92390 0.07840 0.34846-0.39140-0.17998
   0  -7  12   35.21    4.01 104 0.46007-0.36054-0.82243 0.39151-0.25262 0.77688
   0  -7  12   35.91    4.15 114 0.45201-0.35247-0.82655 0.39563-0.25612 0.78037
   0   7 -12   37.07    4.07 157 0.50984-0.60938-0.29978 0.73070-0.69908 0.17483
   0   7 -12   38.20    3.61 292 0.82498-0.92452 0.08364 0.34728-0.37392-0.15033
   0  -7  11    1.15    2.58 117 0.46660-0.37680-0.79907 0.36410-0.29950 0.77662
   0   7 -11   -2.04    1.89 157 0.50802-0.59782-0.28630 0.72128-0.70465 0.22753
   0   7 -11    1.05    1.51 293 0.83406-0.92386 0.08833 0.34665-0.35805-0.11907
   0  -7  10   41.15    4.03 120 0.47995-0.39989-0.76793 0.32889-0.34311 0.77310
   0   7 -10   44.67    3.93 159 0.50547-0.58553-0.26855 0.70759-0.71169 0.28170
   0   7 -10   45.03    3.32 294 0.84160-0.92166 0.09231 0.34673-0.34445-0.08554
   0  -7   9   14.02    2.75 124 0.49190-0.42159-0.73289 0.28979-0.38677 0.76963
   0   7  -9    9.76    2.48 160 0.50198-0.57230-0.24605 0.68915-0.72016 0.33731
   0   7  -9   11.52    1.67 295 0.84713-0.91745 0.09528 0.34782-0.33421-0.04865
   0  -7   8   50.99    4.07 128 0.50225-0.44168-0.69378 0.24662-0.43027 0.76600
   0   7  -8   56.55    4.09 162 0.49728-0.55785-0.21827 0.66543-0.72994 0.39421
   0   7  -8   58.46    3.50 295 0.84976-0.91034 0.09671 0.35045-0.32926-0.00647
   0  -7   7   10.67    2.34 131 0.51077-0.45993-0.65043 0.19921-0.47332 0.76191
   0   7  -7   10.12    2.35 164 0.49102-0.54186-0.18466 0.63588-0.74076 0.45217
   0   7  -7   10.64    1.22 295 0.84753-0.89837 0.09550 0.35573-0.33346 0.04487
   0  -7   6   96.09    5.89 135 0.51722-0.47612-0.60276 0.14748-0.51552 0.75699
   0   7  -6  104.70    5.31 166 0.48279-0.52389-0.14470 0.59998-0.75226 0.51080
   0   7  -6  101.35    4.40 293 0.83522-0.87632 0.08894 0.36634-0.35599 0.11453
   0  -7   5   24.99    2.53 139 0.52134-0.48998-0.55080 0.09146-0.55645 0.75078
   0   7  -5   27.77    2.52 169 0.47209-0.50345-0.09789 0.55723-0.76386 0.56953
   0   7  -5   24.57    1.30 228-0.11390 0.08254-0.20794 0.66728-0.98785 0.79352
   0   7  -5   23.18    1.36 289 0.79187-0.82323 0.06729 0.39205-0.42767 0.23334
   0  -7   4   86.59    5.56 143 0.52291-0.50129-0.49472 0.03132-0.59557 0.74277
   0   7  -4   90.01    4.79 172 0.45835-0.47996-0.04390 0.50731-0.77479 0.62759
   0  -7   3   16.39    1.73   4 0.29226-0.28038 0.04488-0.51234 0.99516-0.89509
   0  -7   3   15.40    2.26 148 0.52172-0.50985-0.43488-0.03259-0.63230 0.73237
   0   7  -3   11.61    1.96 176 0.44097-0.45284 0.01735 0.45011-0.78406 0.68399
   0  -7   2   13.78    1.87  11 0.34865-0.34652-0.04850-0.42303 0.97934-0.92640
   0  -7   2   14.76    2.26 152 0.51766-0.51552-0.37186-0.09966-0.66605 0.71899
   0   7  -2   14.27    2.10 180 0.41935-0.42149 0.08562 0.38590-0.79045 0.73751
   0  -7   1   37.53    2.71  18 0.40249-0.41010-0.14475-0.33083 0.94975-0.94394
   0  -7   1   38.82    2.86 156 0.51070-0.51831-0.30649-0.16909-0.69624 0.70205
   0   7  -1   38.67    2.85 185 0.39301-0.38541 0.16019 0.31540-0.79265 0.78685
   0  -7   0   22.34    1.99  24 0.45120-0.46855-0.23982-0.23982 0.90672-0.94805
   0  -7   0   19.70    2.26 160 0.50096-0.51831-0.23982-0.23982-0.72242 0.68110
   0   7   0   23.82    2.25 190 0.36163-0.34429 0.23982 0.23982-0.78930 0.83062
   0  -7  -1   92.78    4.27  31 0.49293-0.52001-0.32994-0.15377 0.85218-0.94063
   0  -7  -1   81.14    5.42 165 0.48872-0.51581-0.17307-0.31064-0.74425 0.65580
   0  -7  -1   94.01    3.91 243 0.12821-0.15529-0.15376-0.32995-0.94074 0.85229
   0   7   1   88.97    5.10 195 0.32516-0.29807 0.32276 0.16094-0.77917 0.86763
   0  -7  -2    6.13    1.43  37 0.52675-0.56357-0.41227-0.07549 0.78904-0.92463
   0  -7  -2    4.98    1.81 169 0.47439-0.51121-0.10752-0.38024-0.76164 0.62605
   0  -7  -2    6.47    1.05 256 0.35625-0.39308-0.09210-0.39567-0.84012 0.70453
   0   7   2    6.71    1.60   3 0.28189-0.24507 0.06134 0.42643 0.99664-0.86106
   0   7   2    6.48    1.81 201 0.28389-0.24706 0.40683 0.08093-0.76136 0.89695
   0   7   2    4.46    1.04 325 0.98247-0.94565 0.21975 0.26802 0.19061-0.05503
   0  -7  -3   91.89    4.58  43 0.55267-0.59924-0.48525-0.00657 0.72054-0.90326
   0  -7  -3   88.73    5.59 172 0.45850-0.50507-0.04447-0.44735-0.77469 0.59197
   0  -7  -3   86.18    4.69 265 0.48837-0.53494-0.05091-0.44092-0.75287 0.57015
   0   7   3   92.23    4.95   9 0.33056-0.28399-0.01780 0.50962 0.98593-0.80321
   0   7   3   94.82    4.85 207 0.23844-0.19188 0.48964 0.00219-0.73542 0.91814
   0   7   3   79.19    4.18 325 0.98250-0.93593 0.21854 0.27329 0.18421-0.00149
   0  -7  -4    3.28    1.85  49 0.57135-0.62766-0.54844 0.05255 0.64959-0.87944
   0  -7  -4    2.57    1.81 176 0.44169-0.49799 0.01494-0.51083-0.78375 0.55391
   0  -7  -4    1.52    1.06 270 0.56917-0.62548-0.02327-0.47262-0.68654 0.45670
   0   7   4    0.86    1.30  14 0.37112-0.31482-0.08772 0.58361 0.96893-0.73908
   0   7   4   -0.90    1.50 212 0.18975-0.13344 0.56882-0.07293-0.70144 0.93129
   0   7   4    1.64    1.19 325 0.98249-0.92618 0.21924 0.27664 0.18794 0.04191
   0  -7  -5   49.81    3.69  54 0.58377-0.64981-0.60222 0.10227 0.57845-0.85543
   0  -7  -5   57.15    4.19 179 0.42457-0.49062 0.06980-0.56975-0.78934 0.51236
   0  -7  -5   49.99    3.80 274 0.62061-0.68665-0.00450-0.49545-0.63812 0.36114
   0   7   5   53.31    3.72  18 0.40423-0.33818-0.14800 0.64795 0.94851-0.67153
   0   7   5   45.05    3.12 326 0.98240-0.91636 0.22102 0.27893 0.19742 0.07956
   0  -7  -6    6.51    2.26  59 0.59099-0.66678-0.64744 0.14343 0.50866-0.83277
   0  -7  -6    7.42    1.78 182 0.40776-0.48355 0.11944-0.62345-0.79208 0.46797
   0  -7  -6   10.02    1.97 277 0.65410-0.72989 0.00829-0.51230-0.60356 0.27944
   0   7   6   11.51    1.99  21 0.43083-0.35504-0.19896 0.70297 0.92696-0.60284
   0   7   6   11.27    1.63 327 0.98213-0.90634 0.22344 0.28057 0.21050 0.11361
   0  -7  -7   15.68    2.54  63 0.59402-0.67955-0.68517 0.17710 0.44117-0.81241
   0  -7  -7   17.84    2.65 185 0.39178-0.47731 0.16349-0.67156-0.79263 0.42139
   0  -7  -7   17.44    2.12 279 0.67597-0.76149 0.01692-0.52499-0.57954 0.20830
   0   7   7   22.77    2.55  25 0.45197-0.36644-0.24140 0.74947 0.90589-0.53465
   0  -7  -8    4.80    1.98  67 0.59370-0.68897-0.71645 0.20432 0.37646-0.79484
   0  -7  -8    1.03    1.61 188 0.37704-0.47231 0.20181-0.71394-0.79165 0.37328
   0  -7  -8    4.25    1.67 280 0.68989-0.78516 0.02254-0.53467-0.56360 0.14522
   0   7   8    2.96    2.26  27 0.46863-0.37336-0.27627 0.78840 0.88636-0.46799
   0  -7  -9   33.29    3.67  71 0.59072-0.69573-0.74225 0.22606 0.31470-0.78021
   0  -7  -9   33.87    3.36 190 0.36385-0.46886 0.23446-0.75065-0.78972 0.32421
   0  -7  -9   30.18    3.64 280 0.69814-0.80315 0.02591-0.54210-0.55390 0.08839
   0   7   9   33.35    3.80  29 0.48165-0.37664-0.30456 0.82075 0.86898-0.40348
   0  -7 -10   10.86    2.68  75 0.58563-0.70038-0.76341 0.24316 0.25586-0.76850
   0  -7 -10    7.28    2.04 191 0.35242-0.46717 0.26164-0.78189-0.78731 0.27467
   0  -7 -10   12.29    2.43 281 0.70216-0.81691 0.02757-0.54782-0.54910 0.03646
   0   7  10   14.34    3.09  31 0.49173-0.37698-0.32721 0.84746 0.85404-0.34140
   0  -7 -11    8.05    2.68  78 0.57884-0.70333-0.78063 0.25632 0.19979-0.75956
   0  -7 -11    4.94    2.32 193 0.34287-0.46736 0.28363-0.80794-0.78483 0.22506
   0  -7 -11    8.65    2.58 281 0.70290-0.82739 0.02788-0.55219-0.54821-0.01156
   0   7  11    7.73    2.67  32 0.49945-0.37496-0.34502 0.86933 0.84162-0.28185
   0  -7 -12    8.48    2.83  81 0.57068-0.70491-0.79450 0.26613 0.14629-0.75319
   0  -7 -12    7.11    2.61 194 0.33524-0.46947 0.30075-0.82912-0.78255 0.17565
   0  -7 -12    4.08    2.72 281 0.70101-0.83524 0.02710-0.55547-0.55048-0.05642
   0   7  12    4.08    2.81  33 0.50523-0.37100-0.35868 0.88705 0.83168-0.22478
   0  -7 -13    8.64    2.83  84 0.56137-0.70534-0.80548 0.27305 0.09514-0.74917
   0  -7 -13    7.39    2.46 195 0.32952-0.47349 0.31331-0.84574-0.78068 0.12665
   0  -7 -13    6.47    3.16 280 0.69694-0.84092 0.02542-0.55785-0.55532-0.09871
   0  -7 -14    4.97    3.69  87 0.55110-0.70481-0.81396 0.27747 0.04611-0.74727
   0  -7 -14    6.96    3.19 195 0.32569-0.47940 0.32162-0.85811-0.77936 0.07820
   0   8 -15    2.49    2.93 159 0.50345-0.62974-0.25531 0.74257-0.71674 0.05699
   0   8 -15    1.20    2.85 285 0.75641-0.88269 0.05090 0.43636-0.47931-0.18044
   0  -8  14   18.83    3.74 100 0.48783-0.37129-0.82744 0.33612-0.17701 0.78963
   0   8 -14   22.78    4.09 160 0.50270-0.61924-0.25053 0.74185-0.71852 0.10591
   0   8 -14   20.76    3.31 286 0.76731-0.88385 0.05583 0.43549-0.46401-0.14860
   0  -8  13    2.15    3.45 103 0.46758-0.36078-0.82421 0.32883-0.23305 0.79853
   0   8 -13   -0.29    2.63 160 0.50142-0.60823-0.24263 0.73801-0.72141 0.15593
   0   8 -13    1.81    1.96 287 0.77661-0.88342 0.06011 0.43527-0.45056-0.11492
   0  -8  12   12.63    2.87 107 0.44450-0.34744-0.81785 0.31841-0.29147 0.80982
   0  -8  12   15.96    3.88 116 0.46136-0.36430-0.80961 0.31017-0.28348 0.80183
   0   8 -12   22.61    3.50 161 0.49954-0.59661-0.23134 0.73078-0.72543 0.20708
   0   8 -12   22.22    2.72 288 0.78401-0.88107 0.06357 0.43587-0.43960-0.07875
   0  -8  11    0.57    2.30 110 0.41820-0.33088-0.80781 0.30431-0.35233 0.82354
   0  -8  11    1.01    2.45 119 0.47445-0.38713-0.78159 0.27809-0.32461 0.79582
   0   8 -11    0.88    2.33 162 0.49694-0.58426-0.21638 0.71988-0.73057 0.25936
   0   8 -11    2.73    1.67 288 0.78897-0.87630 0.06591 0.43759-0.43210-0.03911
   0  -8  10   23.74    3.76 122 0.48629-0.40871-0.75041 0.24285-0.36557 0.78965
   0   8 -10   25.27    3.51 163 0.49346-0.57104-0.19740 0.70496-0.73679 0.31270
   0   8 -10   24.81    2.44 289 0.79057-0.86815 0.06667 0.44089-0.42966 0.00558
   0  -8   9   -1.02    2.47 125 0.49673-0.42889-0.71598 0.20436-0.40619 0.78315
   0   8  -9   -2.34    2.20 164 0.48892-0.55676-0.17404 0.68566-0.74397 0.36701
   0   8  -9    1.52    1.06 288 0.78701-0.85485 0.06498 0.44664-0.43509 0.05813
   0  -8   8   26.19    3.66 129 0.50563-0.44753-0.67824 0.16256-0.44627 0.77610
   0   8  -8   33.93    3.52 166 0.48306-0.54116-0.14593 0.66161-0.75193 0.42210
   0   8  -8   29.56    2.12 287 0.77431-0.83241 0.05904 0.45664-0.45393 0.12411
   0  -8   7    4.27    2.21 132 0.51285-0.46449-0.63717 0.11743-0.48555 0.76824
   0   8  -7    7.67    2.07 168 0.47560-0.52396-0.11272 0.63246-0.76040 0.47771
   0   8  -7    8.33    1.06 284 0.74146-0.78982 0.04428 0.47546-0.49955 0.21686
   0  -8   6   32.24    4.01 136 0.51822-0.47960-0.59284 0.06904-0.52372 0.75928
   0   8  -6   32.05    3.26 171 0.46621-0.50483-0.07406 0.59786-0.76901 0.53345
   0   8  -6   34.16    1.47 237 0.03777-0.07638-0.17531 0.69911-0.96528 0.72972
   0   8  -6   32.24    1.51 276 0.63479-0.67341 0.00086 0.52294-0.62379 0.38823
   0  -8   5   29.40    3.30 140 0.52162-0.49274-0.54537 0.01751-0.56045 0.74888
   0   8  -5   31.09    2.84 173 0.45449-0.48337-0.02970 0.55756-0.77724 0.58881
   0  -8   4   20.22    2.30   4 0.28764-0.26850 0.05224-0.58416 0.99587-0.85457
   0  -8   4   22.54    2.70 143 0.52291-0.50377-0.49502-0.03690-0.59537 0.73667
   0   8  -4   19.81    2.40 176 0.44003-0.45917 0.02048 0.51145-0.78444 0.64314
   0  -8   3   11.48    1.72   9 0.33559-0.32619-0.02626-0.50972 0.98425-0.89008
   0  -8   3    9.90    2.25 147 0.52201-0.51261-0.44215-0.09384-0.62809 0.72226
   0   8  -3   13.02    2.10 180 0.42241-0.43181 0.07641 0.45958-0.78983 0.69567
   0  -8   2    1.57    1.71  15 0.38276-0.38311-0.10856-0.43149 0.96248-0.91544
   0  -8   2    3.60    2.10 151 0.51890-0.51924-0.38726-0.15279-0.65824 0.70527
   0   8  -2    2.99    1.64 184 0.40123-0.40089 0.13778 0.40226-0.79253 0.74549
   0  -8   1   17.89    2.13  21 0.42731-0.43740-0.19208-0.35203 0.93010-0.93020
   0  -8   1   20.66    2.69 155 0.51362-0.52370-0.33099-0.21312-0.68547 0.68538
   0   8  -1   20.28    2.39 188 0.37618-0.36610 0.20399 0.34011-0.79156 0.79165
   0  -8   0   -0.85    1.56  27 0.46760-0.48743-0.27408-0.27408 0.88765-0.93487
   0  -8   0    0.15    1.65 158 0.50629-0.52611-0.27408-0.27408-0.70953 0.66230
   0   8   0    2.98    1.64 192 0.34705-0.32723 0.27408 0.27408-0.78597 0.83319
   0  -8  -1   36.84    2.69  33 0.50246-0.53202-0.35209-0.20013 0.83652-0.93088
   0  -8  -1   37.58    3.29 162 0.49712-0.52668-0.21738-0.33484-0.73023 0.63588
   0  -8  -1   42.03    2.24 232-0.05483 0.02526-0.19575-0.35647-0.98183 0.88747
   0   8   1   48.96    3.28 197 0.31383-0.28426 0.34680 0.20543-0.77489 0.86925
   0  -8  -2    4.97    1.56  38 0.53127-0.57057-0.42421-0.13207 0.77870-0.92019
   0  -8  -2    4.50    2.25 165 0.48641-0.52571-0.16176-0.39452-0.74753 0.60604
   0  -8  -2    6.44    1.05 247 0.20784-0.24714-0.13346-0.42283-0.91212 0.77063
   0   8   2    6.58    1.95 202 0.27668-0.23738 0.42060 0.13569-0.75766 0.89915
   0  -8  -3   47.23    3.41  44 0.55397-0.60302-0.48928-0.07107 0.71637-0.90499
   0  -8  -3   45.61    3.75 169 0.47452-0.52356-0.10808-0.45227-0.76151 0.57289
   0  -8  -3   40.93    3.00 257 0.36591-0.41495-0.08924-0.47111-0.83453 0.64591
   0   8   3   45.86    3.78   4 0.29047-0.24142 0.04773 0.51261 0.99545-0.80683
   0   8   3   51.09    3.46 207 0.23602-0.18698 0.49380 0.06655-0.73388 0.92250
   0  -8  -4    5.71    2.00  49 0.57092-0.62971-0.54683-0.01758 0.65156-0.88731
   0  -8  -4    7.96    1.95 172 0.46185-0.52063-0.05711-0.50729-0.77236 0.53661
   0  -8  -4    5.41    1.50 263 0.46612-0.52490-0.05817-0.50624-0.76928 0.53353
   0   8   4    4.21    1.60   9 0.32974-0.27096-0.01643 0.58084 0.98619-0.75044
   0   8   4    6.95    2.12 212 0.19244-0.13365 0.56468-0.00027-0.70346 0.93922
   0  -8  -5   29.77    2.99  54 0.58271-0.65124-0.59694 0.02847 0.58594-0.86883
   0  -8  -5   35.51    3.46 175 0.44883-0.51736-0.00955-0.55892-0.78040 0.49752
   0  -8  -5   34.78    2.86 268 0.53208-0.60060-0.03622-0.53225-0.71836 0.43548
   0   8   5   37.00    3.31  13 0.36292-0.29440-0.07326 0.64173 0.97302-0.69014
   0   8   5   33.00    3.30 217 0.14667-0.07814 0.63165-0.06318-0.66668 0.94957
   0  -8  -6    1.42    1.85  58 0.59005-0.66832-0.64006 0.06753 0.52080-0.85081
   0  -8  -6    0.75    1.80 177 0.43588-0.51415 0.03410-0.60663-0.78601 0.45599
   0  -8  -6    0.45    1.51 271 0.57655-0.65482-0.02063-0.55189-0.67991 0.34990
   0   8   6    2.29    2.14  16 0.39054-0.31228-0.12269 0.69522 0.95774-0.62773
   0  -8  -7   21.96    2.83  62 0.59363-0.68164-0.67682 0.10023 0.45697-0.83412
   0  -8  -7   28.82    2.97 180 0.42338-0.51139 0.07345-0.65004-0.78962 0.41247
   0  -8  -7   19.79    2.72 273 0.60685-0.69485-0.00962-0.56697-0.65160 0.27445
   0   8   7   25.87    3.27  19 0.41325-0.32525-0.16502 0.74161 0.94176-0.56461
   0  -8  -8    3.68    1.98  66 0.59409-0.69184-0.70794 0.12729 0.39501-0.81928
   0  -8  -8    6.80    2.07 182 0.41165-0.50940 0.10829-0.68894-0.79166 0.36738
   0  -8  -8    3.03    1.66 275 0.62735-0.72509-0.00196-0.57869-0.63137 0.20709
   0   8   8    4.53    2.27  22 0.43175-0.33401-0.20078 0.78143 0.92612-0.50184
   0  -8  -9    3.82    2.54  70 0.59198-0.69947-0.73411 0.14940 0.33518-0.80659
   0  -8  -9    8.24    2.35 184 0.40096-0.50845 0.13853-0.72324-0.79254 0.32113
   0  -8  -9    5.90    1.97 276 0.64080-0.74829 0.00316-0.58787-0.61759 0.14618
   0   8   9    3.81    2.40  24 0.44668-0.33920-0.23061 0.81532 0.91152-0.44011
   0  -8 -10    3.53    2.40  73 0.58776-0.70498-0.75597 0.16720 0.27758-0.79612
   0  -8 -10    1.17    2.20 185 0.39152-0.50874 0.16420-0.75297-0.79263 0.27409
   0  -8 -10    3.64    2.27 276 0.64899-0.76622 0.00631-0.59508-0.60900 0.09046
   0   8  10    0.99    2.26  26 0.45862-0.34140-0.25516 0.84393 0.89843-0.37989
   0  -8 -11    0.42    2.55  77 0.58178-0.70875-0.77408 0.18125 0.22221-0.78788
   0  -8 -11    1.75    2.19 187 0.38346-0.51043 0.18537-0.77820-0.79224 0.22657
   0  -8 -11    6.67    2.73 277 0.65312-0.78008 0.00791-0.60074-0.60461 0.03894
   0   8  11    4.36    3.38  27 0.46806-0.34109-0.27506 0.86789 0.88707-0.32140
   0  -8 -12    3.26    2.69  80 0.57434-0.71105-0.78892 0.19203 0.16897-0.78178
   0  -8 -12    2.48    2.19 188 0.37689-0.51360 0.20220-0.79909-0.79164 0.17883
   0  -8 -12   -0.15    2.88 277 0.65400-0.79071 0.00826-0.60515-0.60366-0.00914
   0  -8 -13    2.27    2.98  83 0.56566-0.71211-0.80090 0.19995 0.11774-0.77768
   0  -8 -13    5.25    2.48 188 0.37185-0.51830 0.21484-0.81579-0.79100 0.13107
   0   9 -14   10.25    3.66 164 0.49152-0.60559-0.18725 0.74709-0.73997 0.13326
   0  -9  13   -0.72    3.03 105 0.45596-0.35164-0.82133 0.25743-0.26310 0.82267
   0   9 -13   -2.34    2.78 164 0.48972-0.59404-0.17804 0.74194-0.74277 0.18319
   0  -9  12   15.85    3.60 108 0.43201-0.33742-0.81342 0.24546-0.32106 0.83350
   0   9 -12   25.32    4.24 165 0.48720-0.58178-0.16560 0.73356-0.74643 0.23399
   0   9 -12   28.75    3.04 282 0.71945-0.81403 0.03481 0.53315-0.52791 0.01547
   0   9 -11    1.32    2.93 166 0.48386-0.56871-0.14968 0.72170-0.75091 0.28559
   0   9 -11   -0.46    1.37 282 0.71467-0.79951 0.03279 0.53923-0.53386 0.06855
   0  -9  10    7.72    3.21 123 0.49020-0.41510-0.73842 0.16234-0.38021 0.79839
   0   9 -10    2.79    2.64 167 0.47956-0.55466-0.13003 0.70611-0.75611 0.33793
   0   9 -10    6.82    1.36 281 0.70094-0.77604 0.02707 0.54902-0.55056 0.13238
   0  -9   9    4.39    2.78 126 0.49951-0.43415-0.70523 0.12509-0.41804 0.78909
   0   9  -9   -2.94    1.91 169 0.47412-0.53948-0.10639 0.68653-0.76191 0.39085
   0   9  -9    0.30    0.91 278 0.67023-0.73559 0.01463 0.56551-0.58596 0.21491
   0  -9   8    8.26    2.65 130 0.50739-0.45177-0.66938 0.08518-0.45510 0.77902
   0   9  -8    6.35    2.36 170 0.46732-0.52295-0.07849 0.66270-0.76809 0.44417
   0   9  -8    4.86    0.86 226-0.14406 0.08844-0.21390 0.79810-0.98955 0.66563
   0  -9   7    1.49    2.23 133 0.51374-0.46786-0.63094 0.04268-0.49117 0.76796
   0   9  -7    1.34    2.23 172 0.45894-0.50482-0.04612 0.63438-0.77440 0.49761
   0  -9   6   11.23    2.84 136 0.51849-0.48235-0.59003-0.00230-0.52601 0.75567
   0   9  -6   12.99    2.39 175 0.44870-0.48484-0.00907 0.60140-0.78047 0.55081
   0  -9   5   19.47    2.43   4 0.29073-0.26433 0.04731-0.64369 0.99540-0.81288
   0  -9   5   20.33    2.99 140 0.52154-0.49514-0.54683-0.04956-0.55939 0.74191
   0   9  -5   25.38    3.14 177 0.43629-0.46269 0.03276 0.56362-0.78586 0.60334
   0  -9   4    0.00    2.01   9 0.33165-0.31499-0.01962-0.58082 0.98558-0.85018
   0  -9   4    3.28    2.39 143 0.52286-0.50620-0.50160-0.09885-0.59103 0.72642
   0   9  -4    5.37    2.68 180 0.42142-0.43808 0.07940 0.52105-0.79004 0.65465
   0  -9   3   16.09    2.56  14 0.37263-0.36571-0.09040-0.51411 0.96813-0.87987
   0  -9   3   17.90    2.83 146 0.52242-0.51550-0.45468-0.14983-0.62068 0.70894
   0   9  -3   16.51    2.53 183 0.40378-0.41070 0.13069 0.47381-0.79239 0.70413
   0  -9   2    0.14    1.70  19 0.41239-0.41521-0.16337-0.44519 0.94243-0.90130
   0  -9   2    1.49    2.09 150 0.52023-0.52305-0.40649-0.20208-0.64809 0.68923
   0   9  -2    3.27    1.78 187 0.38309-0.38027 0.18633 0.42223-0.79222 0.75108
   0  -9   1   33.79    3.25  24 0.44966-0.46222-0.23666-0.37597 0.90839-0.91439
   0  -9   1   34.41    3.58 153 0.51636-0.52892-0.35752-0.25510-0.67307 0.66707
   0   9  -1   26.57    2.97 190 0.35914-0.34658 0.24580 0.36683-0.78880 0.79480
   0  -9   0    2.26    1.69  29 0.48335-0.50565-0.30834-0.30834 0.86655-0.91968
   0  -9   0    0.45    2.23 156 0.51093-0.53323-0.30834-0.30834-0.69545 0.64232
   0   9   0    2.97    1.78 194 0.33179-0.30949 0.30834 0.30834-0.78144 0.83457
   0  -9  -1   22.16    2.68  35 0.51269-0.54473-0.37672-0.24403 0.81799-0.91825
   0  -9  -1   21.75    3.13 159 0.50411-0.53615-0.25955-0.36120-0.71514 0.61488
   0   9   1   17.98    2.67 199 0.30104-0.26900 0.37301 0.24773-0.76949 0.86976
   0  -9  -2    0.00    1.84  40 0.53725-0.57904-0.44047-0.18434 0.76411-0.91150
   0  -9  -2   -1.64    1.79 162 0.49611-0.53790-0.21176-0.41305-0.73212 0.58472
   0  -9  -2    0.60    0.75 237 0.03468-0.07647-0.17602-0.44879-0.96597 0.81858
   0   9   2    1.34    2.23 203 0.26701-0.22523 0.43868 0.18613-0.75244 0.89983
   0  -9  -3   19.39    2.83  45 0.55697-0.60849-0.49871-0.13016 0.70643-0.90095
   0  -9  -3   20.42    2.98 165 0.48720-0.53872-0.16559-0.46328-0.74644 0.55191
   0  -9  -3   19.83    1.94 248 0.22417-0.27569-0.12914-0.49973-0.90542 0.71090
   0   9   3   19.41    2.84 208 0.22997-0.17844 0.50410 0.12477-0.72994 0.92446
   0  -9  -4    2.13    1.84  49 0.57202-0.63329-0.55102-0.08191 0.64643-0.88808
   0  -9  -4   -1.94    1.79 168 0.47765-0.53892-0.12160-0.51132-0.75823 0.51658
   0  -9  -4    4.03    1.34 256 0.34669-0.40795-0.09491-0.53801-0.84554 0.60389
   0   9   4    2.76    1.74   4 0.28964-0.22838 0.04905 0.58388 0.99557-0.75392
   0   9   4    5.40    1.95 212 0.19031-0.12904 0.56796 0.06496-0.70186 0.94351
   0  -9  -5   14.78    2.42  54 0.58280-0.65380-0.59736-0.03963 0.58536-0.87414
   0  -9  -5   12.69    2.54 170 0.46778-0.53878-0.08030-0.55669-0.76771 0.47892
   0  -9  -5   12.68    1.94 261 0.42922-0.50023-0.06991-0.56708-0.79491 0.50612
   0   9   5   17.85    2.90   8 0.32231-0.25131-0.00404 0.64103 0.98844-0.69965
   0   9   5   15.36    2.56 217 0.14854-0.07754 0.62904 0.00794-0.66828 0.95707
   0  -9  -6   -1.28    2.42  58 0.58976-0.67051-0.63793-0.00312 0.52423-0.86014
   0  -9  -6    0.45    2.09 173 0.45787-0.53861-0.04211-0.59894-0.77511 0.43919
   0  -9  -6   -1.20    1.49 265 0.48629-0.56704-0.05159-0.58946-0.75443 0.41851
   0   9   6    1.01    2.16  11 0.35025-0.26950-0.05124 0.69229 0.97868-0.64276
   0  -9  -7   11.09    2.99  62 0.59341-0.68389-0.67314 0.02803 0.46378-0.84683
   0  -9  -7    8.22    2.69 175 0.44820-0.53869-0.00734-0.63777-0.78072 0.39767
   0  -9  -7    5.84    1.80 267 0.52633-0.61681-0.03818-0.60693-0.72308 0.34003
   0   9   7   14.31    3.00  14 0.37385-0.28337-0.09257 0.73768 0.96748-0.58443
   0  -9  -8    2.84    2.27  66 0.59420-0.69443-0.70343 0.05426 0.40454-0.83472
   0  -9  -8    5.81    2.23 177 0.43904-0.53926 0.02376-0.67293-0.78483 0.35465
   0  -9  -8   -0.15    1.80 269 0.55448-0.65471-0.02845-0.62072-0.69944 0.26926
   0   9   8    0.85    2.14  16 0.39359-0.29337-0.12828 0.77746 0.95578-0.52560
   0  -9  -9    2.27    2.55  69 0.59258-0.70255-0.72931 0.07608 0.34680-0.82411
   0  -9  -9    0.30    2.37 178 0.43059-0.54056 0.05106-0.70429-0.78773 0.31042
   0  -9  -9   -0.45    2.25 271 0.57403-0.68400-0.02154-0.63170-0.68219 0.20488
   0   9   9   -0.43    2.41  19 0.40995-0.29998-0.15875 0.81198 0.94429-0.46698
   0  -9 -10    3.26    2.55  73 0.58891-0.70861-0.75126 0.09396 0.29074-0.81518
   0  -9 -10    3.54    2.66 180 0.42304-0.54275 0.07448-0.73178-0.78969 0.26525
   0  -9 -10   -0.90    2.71 272 0.58714-0.70685-0.01682-0.64047-0.67022 0.14578
   0  -9 -11    2.27    3.26  76 0.58349-0.71293-0.76970 0.10834 0.23642-0.80800
   0  -9 -11   -2.36    2.95 181 0.41653-0.54598 0.09401-0.75537-0.79095 0.21938
   0  -9 -11    0.45    3.01 272 0.59528-0.72472-0.01387-0.64749-0.66263 0.09106
   0 -10  12    6.66    3.33 110 0.42275-0.33064-0.80973 0.17325-0.34218 0.84873
   0  10 -12    9.70    3.53 169 0.47316-0.56527-0.10236 0.73884-0.76284 0.25630
   0  10 -11   -0.44    2.65 170 0.46917-0.55153-0.08589 0.72644-0.76652 0.30711
   0  10 -10   11.35    3.39 171 0.46415-0.53677-0.06598 0.71059-0.77064 0.35836
   0  10 -10    9.53    1.28 226-0.15964 0.08701-0.21690 0.86151-0.99005 0.57777
   0  10  -9    3.40    2.66 173 0.45796-0.52084-0.04245 0.69111-0.77505 0.40990
   0 -10   8    1.04    3.71 130 0.50802-0.45487-0.66607 0.01335-0.45834 0.77636
   0  10  -8    5.35    2.67 174 0.45041-0.50356-0.01511 0.66783-0.77956 0.46154
   0 -10   7    6.13    2.14   2 0.26548-0.22208 0.08700-0.74378 0.99817-0.72728
   0 -10   7    1.04    3.57 133 0.51383-0.47042-0.63035-0.02643-0.49169 0.76258
   0  10  -7    8.48    2.68 176 0.44132-0.48472 0.01616 0.64062-0.78391 0.51302
   0 -10   6    7.86    2.29   5 0.29929-0.26562 0.03360-0.69444 0.99392-0.77016
   0 -10   6   10.85    3.57 136 0.51823-0.48457-0.59276-0.06808-0.52379 0.74754
   0  10  -6    6.68    2.52 178 0.43046-0.46412 0.05148 0.60937-0.78777 0.56402
   0 -10   5   18.15    2.43   9 0.33436-0.31043-0.02418-0.64073 0.98467-0.80805
   0 -10   5   26.44    4.31 139 0.52119-0.49727-0.55351-0.11140-0.55444 0.73106
   0  10  -5   19.87    3.26 181 0.41760-0.44152 0.09086 0.57404-0.79077 0.61415
   0 -10   4    6.54    2.13  13 0.36989-0.35571-0.08553-0.58343 0.96957-0.84007
   0 -10   4    6.38    2.52 142 0.52270-0.50852-0.51283-0.15614-0.58346 0.71296
   0  10  -4    5.78    2.37 183 0.40250-0.41668 0.13426 0.53470-0.79246 0.66297
   0 -10   3   16.85    2.69  18 0.40497-0.40053-0.14939-0.52363 0.94797-0.86561
   0 -10   3   11.13    3.56 145 0.52277-0.51833-0.47103-0.20200-0.61069 0.69305
   0  10  -3   10.66    2.52 186 0.38495-0.38939 0.18151 0.49152-0.79234 0.70998
   0 -10   2    4.37    1.83  23 0.43866-0.44396-0.21446-0.46263 0.91960-0.88437
   0 -10   2    1.04    2.82 148 0.52143-0.52673-0.42845-0.24863-0.63596 0.67119
   0  10  -2    3.11    2.22 189 0.36474-0.35944 0.23230 0.44478-0.78988 0.75465
   0 -10   1    9.01    2.11  27 0.47005-0.48509-0.27932-0.40183 0.88456-0.89646
   0 -10   1   12.60    2.82 151 0.51877-0.53381-0.38550-0.29564-0.65914 0.64724
   0  10  -1   13.89    2.66 193 0.34173-0.32669 0.28620 0.39494-0.78450 0.79641
   0 -10   0    0.00    2.11  32 0.49841-0.52319-0.34260-0.34260 0.84334-0.90237
   0 -10   0    1.19    2.08 154 0.51487-0.53965-0.34260-0.34260-0.68014 0.62111
   0  10   0    2.81    2.07 197 0.31583-0.29105 0.34260 0.34260-0.77568 0.83472
   0 -10  -1   22.93    2.95  37 0.52320-0.55772-0.40309-0.28618 0.79678-0.90294
   0 -10  -1   21.34    3.11 157 0.50989-0.54441-0.30021-0.38906-0.69890 0.59274
   0  10   1   17.01    2.66 200 0.28702-0.25251 0.40076 0.28851-0.76292 0.86909
   0 -10  -2   -1.13    1.97  41 0.54412-0.58838-0.45982-0.23351 0.74590-0.89920
   0 -10  -2    3.56    2.22 159 0.50399-0.54825-0.25879-0.43454-0.71543 0.56213
   0 -10  -2    0.44    0.73 225-0.18110 0.13684-0.22097-0.47236-0.99033 0.83703
   0  10   2    0.74    1.93 204 0.25541-0.21115 0.45981 0.23352-0.74581 0.89911
   0 -10  -3   10.01    2.54  46 0.56109-0.61509-0.51213-0.18525 0.69183-0.89226
   0 -10  -3   13.04    2.82 162 0.49737-0.55137-0.21879-0.47860-0.72976 0.52933
   0 -10  -3    8.66    1.34 238 0.05608-0.11008-0.17107-0.52632-0.96099 0.76056
   0  10   3    8.61    2.38 209 0.22117-0.16717 0.51878 0.17861-0.72405 0.92448
   0 -10  -4    2.26    2.40  50 0.57424-0.63798-0.55967-0.14178 0.63564-0.88320
   0 -10  -4    2.67    2.67 164 0.49023-0.55397-0.18063-0.52082-0.74199 0.49443
   0 -10  -4    1.19    1.34 247 0.20687-0.27061-0.13372-0.56773-0.91251 0.66496
   0  10   4    0.74    2.38 213 0.18459-0.12085 0.57669 0.12476-0.69749 0.94505
   0 -10  -5    6.08    2.40  54 0.58379-0.65727-0.60232-0.10319 0.57830-0.87299
   0 -10  -5    7.56    2.37 166 0.48279-0.55628-0.14471-0.56080-0.75226 0.45757
   0 -10  -5    4.89    1.78 253 0.30929-0.38277-0.10571-0.59980-0.86567 0.57098
   0  10   5    7.53    2.46   3 0.28231-0.20883 0.06068 0.64483 0.99659-0.70190
   0  10   5    3.88    2.09 217 0.14603-0.07255 0.63253 0.07298-0.66614 0.96083
   0 -10  -6    1.13    2.12  58 0.59007-0.67329-0.64018-0.06939 0.52060-0.86242
   0 -10  -6    4.45    2.52 168 0.47529-0.55851-0.11137-0.59821-0.76073 0.41891
   0 -10  -6    2.82    1.63 258 0.38121-0.46443-0.08466-0.62491-0.82544 0.48362
   0  10   6    0.14    2.17   6 0.31009-0.22687 0.01607 0.69350 0.99162-0.64980
   0 -10  -7    0.43    2.98  62 0.59343-0.68639-0.67347-0.04016 0.46318-0.85213
   0 -10  -7    5.04    3.11 170 0.46792-0.56088-0.08087-0.63276-0.76759 0.37864
   0 -10  -7    3.41    1.93 261 0.43267-0.52563-0.06883-0.64480-0.79259 0.40364
   0  10   7    4.61    2.45   9 0.33407-0.24111-0.02370 0.73733 0.98477-0.59581
   0 -10  -8   -1.71    2.42  66 0.59422-0.69692-0.70250-0.01519 0.40648-0.84256
   0 -10  -8   -1.93    2.82 172 0.46088-0.56359-0.05344-0.66425-0.77305 0.33697
   0 -10  -8    0.74    2.23 264 0.46980-0.57250-0.05698-0.66071-0.76662 0.33053
   0  10   8    3.44    2.72  12 0.35457-0.25186-0.05870 0.77639 0.97684-0.54076
   0 -10  -9    1.42    3.27  69 0.59277-0.70521-0.72762 0.00587 0.35082-0.83404
   0 -10  -9   -2.38    2.38 173 0.45436-0.56680-0.02924-0.69251-0.77731 0.29410
   0 -10  -9    0.15    1.93 265 0.49651-0.60896-0.04821-0.67354-0.74667 0.26345
   0 -10 -10    0.71    2.84  72 0.58937-0.71155-0.74918 0.02336 0.29640-0.82674
   0 -10 -10    0.45    2.68 175 0.44850-0.57069-0.00840-0.71742-0.78057 0.25022
   0 -10 -10   -0.60    2.98 267 0.51542-0.63760-0.04189-0.68393-0.73188 0.20153
   0  11 -10    6.82    3.41 175 0.44747-0.51762-0.00481 0.71793-0.78109 0.37471
   0  11  -9    5.33    3.26 176 0.44066-0.50107 0.01836 0.69882-0.78418 0.42494
   0 -11   8    2.85    2.28   3 0.28286-0.23219 0.05982-0.78106 0.99652-0.68441
   0  11  -8    2.07    2.81 178 0.43252-0.48319 0.04492 0.67632-0.78714 0.47503
   0 -11   7    2.28    2.14   7 0.31183-0.27091 0.01322-0.73853 0.99121-0.72622
   0  11  -7    0.74    2.66 180 0.42288-0.46381 0.07497 0.65034-0.78973 0.52475
   0 -11   6    5.98    2.71  10 0.34201-0.31083-0.03714-0.69222 0.98193-0.76408
   0  11  -6    5.16    2.66 182 0.41157-0.44275 0.10853 0.62084-0.79167 0.57382
   0 -11   5   29.78    3.83  14 0.37282-0.35138-0.09074-0.64268 0.96803-0.79731
   0 -11   5   25.70    4.87 138 0.52054-0.49909-0.56422-0.16921-0.54634 0.71706
   0  11  -5   24.62    4.57 184 0.39840-0.41985 0.14558 0.58784-0.79262 0.62190
   0 -11   4    4.52    2.54  18 0.40361-0.39191-0.14684-0.59064 0.94895-0.82536
   0 -11   4    2.81    3.40 141 0.52233-0.51062-0.52758-0.20991-0.57324 0.69683
   0  11  -4    8.84    2.65 187 0.38320-0.39490 0.18605 0.55144-0.79222 0.66863
   0 -11   3   18.88    2.96  22 0.43366-0.43170-0.20454-0.53700 0.92435-0.84789
   0 -11   3   16.83    3.40 144 0.52292-0.52095-0.49022-0.25133-0.59850 0.67496
   0  11  -3   12.37    2.95 189 0.36580-0.36776 0.22974 0.51181-0.79006 0.71360
   0 -11   2    1.12    2.11  26 0.46228-0.47006-0.26281-0.48279 0.89414-0.86481
   0 -11   2    2.21    2.66 146 0.52235-0.53013-0.45243-0.29318-0.62202 0.65135
   0  11  -2    0.88    2.06 192 0.34605-0.33827 0.27638 0.46923-0.78570 0.75637
   0 -11   1    4.49    1.96  30 0.48882-0.50633-0.32059-0.42907 0.85850-0.87631
   0 -11   1    6.79    3.54 149 0.52071-0.53823-0.41453-0.33514-0.64372 0.62592
   0  11  -1    7.21    2.65 195 0.32385-0.30633 0.32558 0.42408-0.77870 0.79651
   0 -11   0    7.29    2.24  35 0.51275-0.54001-0.37686-0.37686 0.81788-0.88282
   0 -11   0    0.30    2.36 151 0.51808-0.54534-0.37686-0.37686-0.66354 0.59860
   0  11   0    4.42    2.50 199 0.29913-0.27187 0.37686 0.37686-0.76864 0.83357
   0 -11  -1    9.68    2.95  39 0.53369-0.57069-0.43073-0.32706 0.77292-0.88499
   0 -11  -1    8.41    3.54 154 0.51458-0.55158-0.33979-0.41800-0.68145 0.56938
   0  11   1   13.85    2.95 202 0.27189-0.23489 0.42962 0.32817-0.75511 0.86718
   0 -11  -2    1.12    2.39  43 0.55144-0.59817-0.48148-0.28037 0.72442-0.88362
   0 -11  -2    2.51    2.51 156 0.51034-0.55708-0.30366-0.45819-0.69745 0.53825
   0  11   2    1.33    2.51 206 0.24220-0.19546 0.48315 0.27870-0.73779 0.89699
   0 -11  -3    5.05    2.39  47 0.56591-0.62239-0.52860-0.23731 0.67320-0.87953
   0 -11  -3    4.57    2.65 159 0.50551-0.56199-0.26882-0.49709-0.71159 0.50526
   0  11   3    3.69    2.66 210 0.21018-0.15371 0.53670 0.22921-0.71642 0.92275
   0 -11  -4   -4.08    2.11  51 0.57718-0.64340-0.57178-0.19819 0.62008-0.87355
   0 -11  -4   -2.36    2.36 161 0.50026-0.56648-0.23561-0.53436-0.72392 0.47046
   0  11   4    2.22    2.81 214 0.17606-0.10984 0.58948 0.18049-0.69085 0.94431
   0 -11  -5   -0.84    2.67  55 0.58541-0.66137-0.61091-0.16312 0.56582-0.86641
   0 -11  -5   -2.21    2.50 163 0.49476-0.57072-0.20435-0.56969-0.73455 0.43396
   0 -11  -6    3.66    2.68  59 0.59082-0.67652-0.64601-0.13208 0.51104-0.85876
   0 -11  -6    3.39    2.65 164 0.48917-0.57487-0.17529-0.60280-0.74359 0.39587
   0  11   6    5.20    3.47   2 0.27005-0.18435 0.07990 0.69819 0.99784-0.65012
   0 -11  -7    3.10    2.82  62 0.59365-0.68909-0.67721-0.10495 0.45626-0.85112
   0 -11  -7   -0.29    3.39 166 0.48365-0.57909-0.14869-0.63346-0.75118 0.35632
   0 -12   7    5.10    2.84  12 0.35344-0.31499-0.05674-0.73708 0.97733-0.71826
   0  12  -7    0.73    3.23 183 0.40369-0.44213 0.13095 0.66288-0.79239 0.53332
   0 -12   6    5.23    3.11  15 0.38015-0.35145-0.10385-0.69403 0.96399-0.75204
   0  12  -6   -2.20    2.93 185 0.39205-0.42075 0.16279 0.63510-0.79264 0.58069
   0 -12   5    8.03    2.68  18 0.40708-0.38811-0.15334-0.64860 0.94644-0.78162
   0  12  -5    0.15    2.79 187 0.37868-0.39764 0.19765 0.60429-0.79183 0.62701
   0 -12   4    2.39    2.95  22 0.43367-0.42445-0.20456-0.60145 0.92434-0.80666
   0  12  -4   -6.45    2.49 190 0.36345-0.37267 0.23545 0.57056-0.78964 0.67196
   0 -12   3   15.15    3.09  26 0.45939-0.45990-0.25676-0.55331 0.89754-0.82699
   0  12  -3    5.28    2.79 192 0.34622-0.34571 0.27598 0.53408-0.78575 0.71519
   0 -12   2    2.24    2.24  29 0.48370-0.49396-0.30912-0.50501 0.86605-0.84263
   0  12  -2    0.29    3.23 195 0.32690-0.31664 0.31901 0.49512-0.77978 0.75636
   0 -12   1    6.02    2.38  33 0.50613-0.52613-0.36083-0.45735 0.83008-0.85379
   0  12  -1    2.05    3.08 198 0.30539-0.28540 0.36420 0.45399-0.77140 0.79510
   0 -12   0    2.38    2.24  37 0.52631-0.55604-0.41112-0.41112 0.79002-0.86086
   0  12   0    0.15    2.35 201 0.28166-0.25192 0.41112 0.41112-0.76023 0.83107
   0 -12  -1    4.20    2.38  41 0.54394-0.58342-0.45932-0.36699 0.74639-0.86436
   0  12   1    0.73    2.64 204 0.25570-0.21622 0.45930 0.36701-0.74598 0.86395
   0 -12  -2    2.52    2.94  45 0.55888-0.60810-0.50487-0.32550 0.69979-0.86489
   0  12   2    3.09    2.79 208 0.22756-0.17834 0.50815 0.32222-0.72835 0.89345
   0 -12  -3    3.08    2.94  49 0.57107-0.63003-0.54739-0.28704 0.65087-0.86311
   0  12   3    4.27    2.65 212 0.19735-0.13839 0.55706 0.27737-0.70712 0.91936
   0 -12  -4    4.62    2.66  53 0.58054-0.64924-0.58661-0.25188 0.60027-0.85964
   0  12   4    3.09    2.80 215 0.16522-0.09652 0.60538 0.23311-0.68215 0.94152
  -1  12   4    0.88    2.50 216 0.15786-0.16611 0.61594 0.21977-0.67611 0.91957
   1 -12  -4    0.70    2.66  49 0.56996-0.56170-0.54321-0.29250 0.65594-0.89940
  -1  12   3    7.65    3.09 213 0.18798-0.20597 0.57153 0.26012-0.70009 0.89642
   1 -12  -3    3.08    3.22  45 0.55805-0.54005-0.50216-0.32949 0.70272-0.89905
  -1  12   2    2.20    2.79 209 0.21645-0.24419 0.52653 0.30105-0.72081 0.87001
   1 -12  -2    0.70    2.94  41 0.54364-0.51590-0.45843-0.36916 0.74724-0.89644
  -1  12   1    7.49    3.67 206 0.24313-0.28061 0.48152 0.34201-0.73837 0.84044
   1 -12  -1    2.80    2.38  37 0.52678-0.48931-0.41237-0.41116 0.78896-0.89103
  -1  12   0    1.17    2.64 203 0.26791-0.31513 0.43701 0.38245-0.75294 0.80788
   1 -12   0    5.46    2.52  34 0.50763-0.46042-0.36444-0.45503 0.82738-0.88232
  -1  12  -1    0.15    3.08 200 0.29073-0.34769 0.39352 0.42189-0.76473 0.77253
   1 -12   1    0.70    2.81  30 0.48642-0.42947-0.31521-0.50020 0.86208-0.86988
  -1  12  -2    4.11    2.93 197 0.31158-0.37827 0.35148 0.45987-0.77398 0.73466
   1 -12   2    4.07    2.67  26 0.46348-0.39678-0.26533-0.54601 0.89271-0.85338
  -1  12  -3    5.87    2.79 195 0.33045-0.40689 0.31128 0.49601-0.78100 0.69454
   1 -12   3   10.00    2.96  23 0.43918-0.36275-0.21551-0.59178 0.91909-0.83263
  -1  12  -4   10.12    3.67 192 0.34742-0.43359 0.27324 0.52998-0.78606 0.65247
   1 -12   4    3.25    3.11  19 0.41399-0.32782-0.16642-0.63680 0.94118-0.80759
  -1  12  -5    0.88    2.79 190 0.36254-0.45846 0.23763 0.56153-0.78947 0.60875
   1 -12   5    2.97    3.26  16 0.38838-0.29246-0.11874-0.68042 0.95909-0.77837
  -1  12  -6    5.14    2.79 188 0.37592-0.48158 0.20464 0.59047-0.79153 0.56368
   1 -12   6    5.82    2.70  13 0.36281-0.25715-0.07306-0.72204 0.97308-0.74523
   1 -12   7    5.13    2.85  10 0.33772-0.22233-0.02986-0.76118 0.98350-0.70852
   1 -11  -8    1.69    2.96  62 0.59323-0.62146-0.67060-0.11283 0.46841-0.89449
   1 -11  -7    6.76    3.24  58 0.59000-0.60849-0.63968-0.13969 0.52141-0.90037
   1 -11  -7    2.95    3.39 170 0.46979-0.48828-0.08844-0.69093-0.76597 0.38701
   1 -11  -6    1.69    2.81  55 0.58435-0.59310-0.60521-0.17010 0.57414-0.90596
   1 -11  -6    1.33    3.39 168 0.47632-0.48507-0.11582-0.65949-0.75966 0.42783
   1 -11  -5    6.89    2.81  51 0.57607-0.57508-0.56713-0.20412 0.62612-0.91081
   1 -11  -5    1.92    2.66 166 0.48302-0.48203-0.14576-0.62549-0.75198 0.46729
  -1  11   4    1.18    2.81 215 0.16752-0.17825 0.60204 0.16514-0.68402 0.92158
   1 -11  -4    0.56    2.81  47 0.56501-0.55428-0.52546-0.24173 0.67682-0.91437
   1 -11  -4    3.39    2.80 164 0.48972-0.47899-0.17807-0.58912-0.74276 0.50520
  -1  11   3    3.55    2.51 211 0.19945-0.21992 0.55377 0.20935-0.70867 0.89910
   1 -11  -3    7.72    2.81  43 0.55106-0.53059-0.48033-0.28280 0.72559-0.91602
   1 -11  -3    7.23    3.54 162 0.49625-0.47578-0.21251-0.55061-0.73187 0.54144
  -1  11   2    4.58    2.66 208 0.22959-0.25980 0.50473 0.25434-0.72969 0.87299
   1 -11  -2    5.76    2.67  39 0.53417-0.50396-0.43202-0.32705 0.77177-0.91506
   1 -11  -2    3.25    2.66 160 0.50242-0.47221-0.24880-0.51026-0.71915 0.57586
  -1  11   1    3.24    2.51 204 0.25776-0.29771 0.45559 0.29942-0.74718 0.84335
   1 -11  -1    3.93    2.67  35 0.51442-0.47447-0.38097-0.37403 0.81467-0.91083
   1 -11  -1    5.90    3.25 157 0.50807-0.46812-0.28663-0.46838-0.70452 0.60835
  -1  11   0   11.49    2.95 201 0.28381-0.33350 0.40698 0.34396-0.76132 0.81036
   1 -11   0    5.62    2.53  31 0.49198-0.44229-0.32778-0.42316 0.85365-0.90268
   1 -11   0    9.15    2.95 155 0.51301-0.46332-0.32564-0.42531-0.68788 0.63885
  -1  11  -1    4.42    2.50 198 0.30767-0.36710 0.35953 0.38735-0.77237 0.77427
   1 -11   1    5.77    2.82  27 0.46718-0.40775-0.27318-0.47370 0.88817-0.89008
   1 -11   1    6.49    2.80 152 0.51710-0.45767-0.36547-0.38141-0.66921 0.66730
  -1  11  -2    2.95    2.21 195 0.32931-0.39849 0.31377 0.42906-0.78061 0.73539
   1 -11   2    5.78    2.68  23 0.44044-0.37127-0.21802-0.52481 0.91786-0.87263
   1 -11   2    3.54    2.80 150 0.52018-0.45101-0.40577-0.33706-0.64848 0.69371
  -1  11  -3    3.83    2.36 192 0.34876-0.42767 0.27015 0.46861-0.78641 0.69405
   1 -11   3    2.26    2.26  19 0.41228-0.33337-0.16317-0.57559 0.94251-0.85015
   1 -11   3    2.07    2.66 147 0.52215-0.44324-0.44615-0.29261-0.62574 0.71810
  -1  11  -4   23.58    4.13 189 0.36607-0.45472 0.22907 0.50563-0.79011 0.65062
   1 -11   4   23.15    3.12  15 0.38330-0.29465-0.10953-0.62517 0.96216-0.82267
   1 -11   4   19.33    4.28 144 0.52291-0.43426-0.48627-0.24843-0.60105 0.74054
  -1  11  -5    1.77    2.36 187 0.38136-0.47975 0.19081 0.53984-0.79208 0.60545
   1 -11   5    3.85    2.28  12 0.35410-0.25571-0.05789-0.67275 0.97705-0.79043
  -1  11  -6    8.85    3.10 185 0.39473-0.50287 0.15556 0.57102-0.79267 0.55891
   1 -11   6   13.17    3.15   8 0.32525-0.21712-0.00893-0.71765 0.98758-0.75383
  -1  11  -7   -6.79    2.51 183 0.40634-0.52422 0.12348 0.59905-0.79220 0.51132
   1 -11   7    1.72    2.86   5 0.29729-0.17941 0.03682-0.75934 0.99429-0.71341
  -1  11  -8    7.98    3.84 181 0.41633-0.54395 0.09460 0.62386-0.79099 0.46297
   1 -11   8    9.13    3.42   2 0.27064-0.14303 0.07899-0.79745 0.99780-0.66978
  -1  11  -9   -1.18    2.81 179 0.42485-0.56220 0.06896 0.64544-0.78928 0.41413
  -1  11 -10   10.07    4.30 178 0.43203-0.57912 0.04651 0.66383-0.78730 0.36502
   1 -10 -10    5.55    3.56  68 0.59337-0.63861-0.72106-0.00197 0.36606-0.88051
   1 -10 -10   -0.88    2.80 178 0.42954-0.47477 0.05438-0.77741-0.78804 0.27360
   1 -10 -10   -0.15    2.69 272 0.59594-0.64117-0.01363-0.70941-0.66200 0.14756
   1 -10  -9    3.41    2.70  65 0.59424-0.62974-0.69568-0.02329 0.42045-0.88776
   1 -10  -9    3.85    2.96 177 0.43611-0.47160 0.03337-0.75234-0.78593 0.31862
   1 -10  -9    2.39    2.39 271 0.58167-0.61717-0.01880-0.70017-0.67525 0.20794
   1 -10  -8    0.43    2.41  61 0.59293-0.61869-0.66668-0.04823 0.47549-0.89567
   1 -10  -8    0.15    2.53 176 0.44344-0.46919 0.00904-0.72395-0.78299 0.36281
   1 -10  -8    0.00    2.09 270 0.56004-0.58579-0.02650-0.68841-0.69461 0.27443
  -1  10   7    6.35    2.45   7 0.31776-0.30174 0.00349 0.70736 0.98970-0.61665
   1 -10  -7    4.95    2.55  58 0.58917-0.60519-0.63378-0.07707 0.53087-0.90392
   1 -10  -7    4.31    3.27 174 0.45138-0.46740-0.01855-0.69230-0.77903 0.40598
   1 -10  -7    5.66    2.23 268 0.52811-0.54412-0.03757-0.67327-0.72162 0.34857
  -1  10   6    3.32    2.45   5 0.29364-0.28737 0.04266 0.66413 0.99493-0.66901
   1 -10  -6    2.83    2.40  54 0.58268-0.58896-0.59678-0.11001 0.58617-0.91209
   1 -10  -6    3.72    3.27 172 0.45979-0.46606-0.04930-0.65748-0.77382 0.44790
   1 -10  -6    2.97    1.78 264 0.48108-0.48735-0.05330-0.65348-0.75833 0.43241
  -1  10   5    5.49    2.31   2 0.26606-0.26953 0.08610 0.61663 0.99813-0.71934
   1 -10  -5    5.51    2.40  50 0.57319-0.56972-0.55553-0.14720 0.64084-0.91963
   1 -10  -5    8.76    3.12 170 0.46846-0.46500-0.08306-0.61967-0.76713 0.48834
   1 -10  -5    5.64    1.78 260 0.41035-0.40688-0.07578-0.62695-0.80727 0.52849
  -1  10   4    3.43    2.53 214 0.17479-0.18799 0.59137 0.10730-0.68984 0.92149
   1 -10  -4    3.81    2.12  46 0.56045-0.54724-0.51000-0.18867 0.69418-0.92584
   1 -10  -4    3.56    2.38 168 0.47719-0.46399-0.11960-0.57907-0.75873 0.52707
   1 -10  -4    3.27    1.19 253 0.29861-0.28540-0.10874-0.58993-0.87111 0.63945
  -1  10   3    8.92    2.53 210 0.20892-0.23187 0.53874 0.15587-0.71552 0.90004
   1 -10  -3   18.74    2.82  41 0.54429-0.52134-0.46032-0.23428 0.74542-0.92994
   1 -10  -3   16.33    3.12 165 0.48576-0.46281-0.15864-0.53596-0.74842 0.56389
   1 -10  -3   14.63    1.49 241 0.10073-0.07778-0.16047-0.53413-0.94908 0.76456
  -1  10   2    9.34    2.37 206 0.24111-0.27380 0.48504 0.20551-0.73711 0.87450
   1 -10  -2   14.37    2.96  37 0.52465-0.49196-0.40682-0.28372 0.79366-0.93105
   1 -10  -2   13.80    2.97 163 0.49392-0.46123-0.19984-0.49071-0.73601 0.59861
  -1  10   1   12.29    2.67 202 0.27110-0.31353 0.43108 0.25540-0.75468 0.84495
   1 -10  -1   10.99    2.25  33 0.50159-0.45916-0.35004-0.33644 0.83801-0.92827
   1 -10  -1    5.93    2.37 160 0.50145-0.45902-0.24280-0.44369-0.72135 0.63108
  -1  10   0   23.97    3.26 199 0.29872-0.35089 0.37769 0.30474-0.76845 0.81158
   1 -10   0   22.99    3.10  28 0.47535-0.42318-0.29076-0.39167 0.87764-0.92077
   1 -10   0   19.43    3.26 157 0.50813-0.45596-0.28708-0.39535-0.70433 0.66120
  -1  10  -1    1.63    2.07 195 0.32384-0.38575 0.32560 0.35276-0.77870 0.77470
   1 -10   1    2.26    1.84  24 0.44636-0.38445-0.22995-0.44842 0.91186-0.90786
   1 -10   1    2.08    2.52 154 0.51376-0.45185-0.33221-0.34615-0.68492 0.68892
  -1  10  -2   10.36    2.52 192 0.34644-0.41809 0.27550 0.39881-0.78580 0.73467
   1 -10   2   12.76    2.27  19 0.41520-0.34355-0.16872-0.50558 0.94023-0.88910
   1 -10   2   13.93    2.96 151 0.51815-0.44650-0.37773-0.29658-0.66310 0.71424
  -1  10  -3    7.10    2.37 189 0.36654-0.44793 0.22794 0.44231-0.79019 0.69192
   1 -10   3    4.84    2.42  15 0.38259-0.30119-0.10823-0.56201 0.96258-0.86432
   1 -10   3    5.19    2.67 148 0.52117-0.43978-0.42315-0.24709-0.63894 0.73721
  -1  10  -4   26.37    3.41 186 0.38423-0.47536 0.18337 0.48281-0.79230 0.64690
   1 -10   4   24.89    3.43  11 0.34930-0.25817-0.04961-0.61658 0.97907-0.83368
   1 -10   4   27.87    4.15 145 0.52272-0.43159-0.46804-0.19814-0.61254 0.75794
  -1  10  -5   -0.15    2.22 184 0.39966-0.50053 0.14213 0.52000-0.79259 0.60006
   1 -10   5   -0.86    1.87   7 0.31611-0.21524 0.00619-0.66832 0.99013-0.79761
   1 -10   5   -1.78    2.52 142 0.52272-0.42185-0.51199-0.15013-0.58403 0.77656
  -1  10  -6   18.99    3.26 182 0.41298-0.52359 0.10442 0.55364-0.79148 0.55183
   1 -10   6   19.62    3.01   4 0.28376-0.17315 0.05839-0.71645 0.99641-0.75675
   1 -10   6   15.28    3.41 139 0.52113-0.41052-0.55464-0.10342-0.55359 0.79325
  -1  10  -7    1.04    2.38 179 0.42438-0.54474 0.07038 0.58362-0.78939 0.50260
   1 -10   7   -0.15    2.67 136 0.51795-0.39759-0.59568-0.05832-0.52140 0.80818
  -1  10  -8    6.10    2.83 178 0.43405-0.56414 0.04003 0.60991-0.78664 0.45272
   1 -10   8    6.54    2.97 133 0.51319-0.38309-0.63486-0.01508-0.48765 0.82157
  -1  10  -9    2.09    3.28 176 0.44217-0.58200 0.01333 0.63255-0.78355 0.40250
  -1  10 -10   15.19    3.72 175 0.44890-0.59847-0.00978 0.65160-0.78036 0.35218
  -1  10 -11    3.71    2.97 173 0.45441-0.61373-0.02944 0.66720-0.77728 0.30197
  -1  10 -12    6.38    3.26 172 0.45885-0.62790-0.04576 0.67946-0.77446 0.25202
   1  -9 -12   -3.83    2.98  75 0.58546-0.64770-0.76395 0.10132 0.25422-0.85702
   1  -9 -12   -0.58    2.77 186 0.38876-0.45100 0.17151-0.83414-0.79254 0.18974
   1  -9 -11    4.25    2.98  72 0.59025-0.64274-0.74484 0.08627 0.30796-0.86363
   1  -9 -11    2.78    2.63 185 0.39456-0.44705 0.15604-0.81461-0.79267 0.23699
   1  -9 -11    8.14    3.47 278 0.67190-0.72440 0.01530-0.67387-0.58410 0.02842
   1  -9 -10    2.13    2.69  68 0.59327-0.63602-0.72237 0.06786 0.36307-0.87161
   1  -9 -10   -1.32    2.49 184 0.40156-0.44432 0.13688-0.79139-0.79251 0.28397
   1  -9 -10   -0.75    2.56 278 0.66836-0.71112 0.01389-0.66840-0.58803 0.07949
  -1   9   9   -0.85    2.42  16 0.39284-0.35982-0.12689 0.77734 0.95627-0.49486
   1  -9  -9    0.71    2.41  65 0.59425-0.62726-0.69619 0.04575 0.41941-0.88082
   1  -9  -9    6.03    3.23 182 0.40968-0.44270 0.11396-0.76441-0.79189 0.33048
  -1   9   8    2.71    2.43  14 0.37560-0.35233-0.09570 0.74208 0.96653-0.55226
   1  -9  -8    1.14    2.70  61 0.59287-0.61615-0.66594 0.01955 0.47680-0.89108
   1  -9  -8    0.89    2.07 180 0.41882-0.44209 0.08723-0.73361-0.79055 0.37628
   1  -9  -8    4.82    2.11 276 0.64748-0.67076 0.00573-0.65212-0.61059 0.19632
  -1   9   7    8.75    2.44  12 0.35511-0.34157-0.05963 0.70196 0.97661-0.60946
   1  -9  -7    9.68    2.56  57 0.58880-0.60233-0.63123-0.01110 0.53490-0.90205
   1  -9  -7    9.05    2.52 179 0.42881-0.44234 0.05668-0.69901-0.78825 0.42110
   1  -9  -7   10.54    2.11 275 0.62670-0.64023-0.00221-0.64012-0.63202 0.26487
  -1   9   6    6.64    2.74   9 0.33097-0.32717-0.01848 0.65675 0.98580-0.66578
   1  -9  -6    6.82    2.27  53 0.58164-0.58543-0.59173-0.04654 0.59323-0.91325
   1  -9  -6    4.92    2.24 177 0.43945-0.44325 0.02238-0.66065-0.78467 0.46465
   1  -9  -6    6.31    1.65 272 0.59487-0.59867-0.01401-0.62425-0.66301 0.34299
  -1   9   5    8.40    2.32   6 0.30284-0.30878 0.02786 0.60635 0.99322-0.72033
   1  -9  -5    2.98    2.41  49 0.57102-0.56507-0.54718-0.08703 0.65113-0.92401
   1  -9  -5    9.88    2.55 174 0.45053-0.44459-0.01552-0.61868-0.77950 0.50661
   1  -9  -5    7.80    1.50 269 0.54597-0.54002-0.03142-0.60278-0.70674 0.43385
  -1   9   4    8.11    2.61   2 0.27046-0.28615 0.07927 0.55088 0.99781-0.77206
  -1   9   4   10.80    2.25 214 0.17916-0.19485 0.58486 0.04529-0.69328 0.91904
   1  -9  -4   12.18    2.27  44 0.55658-0.54090-0.49747-0.13267 0.70775-0.93350
   1  -9  -4   13.91    2.69 172 0.46177-0.44608-0.05681-0.57334-0.77242 0.54667
   1  -9  -4   11.37    1.65 264 0.46838-0.45269-0.05744-0.57271-0.76765 0.54190
  -1   9   3   14.05    2.39 209 0.21601-0.24144 0.52726 0.09883-0.72050 0.89913
   1  -9  -3   16.84    2.41  40 0.53806-0.51263-0.44269-0.18339 0.76206-0.94068
   1  -9  -3   11.36    2.69 169 0.47287-0.44744-0.10113-0.52495-0.76312 0.58450
   1  -9  -3   12.84    1.49 255 0.33626-0.31083-0.09796-0.52813-0.85132 0.67270
  -1   9   2    9.10    2.53 205 0.25075-0.28592 0.46812 0.15390-0.74304 0.87453
   1  -9  -2   11.03    2.54  35 0.51532-0.48015-0.38321-0.23881 0.81291-0.94440
   1  -9  -2   12.54    2.69 166 0.48352-0.44835-0.14808-0.47395-0.75135 0.61986
   1  -9  -2   11.41    1.05 239 0.06762-0.03246-0.16837-0.45366-0.95810 0.82661
  -1   9   1   22.02    2.53 201 0.28303-0.32794 0.40848 0.20949-0.76093 0.84529
   1  -9  -1   23.05    2.55  30 0.48843-0.44352-0.31972-0.29825 0.85909-0.94345
   1  -9  -1   22.08    3.58 163 0.49341-0.44850-0.19712-0.42084-0.73687 0.65252
  -1   9   0   21.70    2.97 197 0.31259-0.36724 0.34937 0.26454-0.77440 0.81162
   1  -9   0   18.41    2.41  25 0.45771-0.40306-0.25325-0.36065 0.89948-0.93671
   1  -9   0   15.05    2.68 160 0.50225-0.44760-0.24769-0.36621-0.71956 0.68233
  -1   9  -1    2.53    1.93 193 0.33927-0.40366 0.29175 0.31809-0.78378 0.77388
   1  -9   1   -0.43    1.56  20 0.42373-0.35935-0.18512-0.42472 0.93321-0.92330
   1  -9   1    0.45    1.94 157 0.50976-0.44537-0.29916-0.31068-0.69935 0.70925
  -1   9  -2    4.31    1.93 190 0.36302-0.43715 0.23648 0.36930-0.78956 0.73253
   1  -9   2    3.99    1.57  16 0.38734-0.31321-0.11685-0.48894 0.95974-0.90270
   1  -9   2    3.28    2.23 153 0.51572-0.44159-0.35089-0.25489-0.67624 0.73328
  -1   9  -3    2.38    1.93 186 0.38388-0.46775 0.18428 0.41744-0.79227 0.68811
   1  -9   3   -0.29    1.86  11 0.34950-0.26564-0.04996-0.55176 0.97899-0.87482
   1  -9   3   -1.04    2.23 150 0.51996-0.43609-0.40227-0.19945-0.65036 0.75452
  -1   9  -4   35.89    3.13 183 0.40199-0.49560 0.13569 0.46197-0.79249 0.64119
   1  -9   4   30.51    2.88   7 0.31129-0.21769 0.01410-0.61177 0.99134-0.84004
   1  -9   4   36.50    3.58 146 0.52236-0.42875-0.45272-0.14494-0.62185 0.77315
  -1   9  -5    4.62    2.24 181 0.41752-0.52087 0.09107 0.50253-0.79079 0.59236
   1  -9   5    2.73    1.72   2 0.27372-0.17037 0.07418-0.66778 0.99753-0.79910
   1  -9   5    4.32    2.39 143 0.52286-0.41951-0.50174-0.09187-0.59093 0.78936
  -1   9  -6   28.97    3.28 178 0.43072-0.54381 0.05067 0.53888-0.78770 0.54214
   1  -9   6   19.85    3.13 139 0.52144-0.40835-0.54888-0.04066-0.55787 0.80343
  -1   9  -7    5.83    2.39 176 0.44180-0.56463 0.01455 0.57093-0.78371 0.49101
   1  -9   7    8.80    2.98 136 0.51813-0.39530-0.59381 0.00833-0.52293 0.81562
  -1   9  -8   20.45    3.28 174 0.45103-0.58360-0.01728 0.59870-0.77923 0.43940
   1  -9   8   21.01    3.40 133 0.51298-0.38041-0.63625 0.05483-0.48639 0.82622
  -1   9  -9    1.93    2.23 172 0.45863-0.60094-0.04494 0.62230-0.77461 0.38765
  -1   9  -9    2.21    1.03 259 0.40116-0.54348-0.07860 0.65596-0.81312 0.42617
   1  -9   9   -1.91    2.64 129 0.50609-0.36377-0.67600 0.09864-0.44852 0.83548
  -1   9 -10    6.52    3.11 171 0.46481-0.61686-0.06857 0.64187-0.77012 0.33604
  -1   9 -10   10.27    1.49 265 0.49247-0.64452-0.04956 0.62286-0.74976 0.31568
   1  -9  10    5.26    3.21 126 0.49753-0.34548-0.71295 0.13965-0.40957 0.84365
  -1   9 -11   12.42    3.25 170 0.46977-0.63156-0.08835 0.65759-0.76598 0.28477
  -1   9 -11   16.04    2.10 268 0.54107-0.70286-0.03312 0.60236-0.71087 0.22965
  -1   9 -12    0.15    2.66 169 0.47367-0.64520-0.10449 0.66967-0.76235 0.23400
  -1   9 -12    3.01    1.81 270 0.56881-0.74034-0.02340 0.58857-0.68687 0.15852
   1  -9  12    2.88    3.02 110 0.41770-0.24617-0.80759 0.24241-0.35343 0.88178
  -1   9 -13   16.98    4.43 168 0.47664-0.65791-0.11719 0.67831-0.75932 0.18384
   1  -8 -13    5.80    3.25  79 0.57725-0.64675-0.78377 0.18560 0.18847-0.83250
   1  -8 -13    5.22    3.48 192 0.34742-0.41692 0.27324-0.87141-0.78606 0.14203
   1  -8 -13   -1.05    2.99 282 0.72071-0.79021 0.03534-0.63351-0.52634-0.11769
   1  -8 -12    0.85    2.83  76 0.58408-0.64384-0.76806 0.17395 0.24159-0.83849
   1  -8 -12    0.87    2.32 191 0.35266-0.41242 0.26109-0.85520-0.78737 0.19047
   1  -8 -12   -0.45    2.70 283 0.72580-0.78556 0.03751-0.63162-0.51990-0.07700
  -1   8  11    2.11    2.54  25 0.45211-0.40209-0.24168 0.83172 0.90574-0.35597
   1  -8 -11    2.54    2.40  72 0.58937-0.63939-0.74915 0.15910 0.29647-0.84623
   1  -8 -11    8.14    2.47 190 0.35945-0.40947 0.24506-0.83511-0.78887 0.23910
   1  -8 -11    2.11    3.01 283 0.72887-0.77889 0.03882-0.62887-0.51598-0.03379
  -1   8  10    2.12    2.96  23 0.44147-0.40119-0.22008 0.80606 0.91684-0.41420
   1  -8 -10    2.83    2.40  69 0.59287-0.63315-0.72665 0.14066 0.35313-0.85576
   1  -8 -10   -2.33    2.48 189 0.36776-0.40804 0.22495-0.81094-0.79039 0.28775
   1  -8 -10    3.17    2.57 283 0.72950-0.76978 0.03909-0.62508-0.51517 0.01253
  -1   8   9   17.26    3.25  21 0.42825-0.39771-0.19391 0.77584 0.92927-0.47377
   1  -8  -9   17.41    2.83  65 0.59424-0.62478-0.70007 0.11815 0.41150-0.86701
   1  -8  -9   20.88    3.21 187 0.37753-0.40807 0.20057-0.78250-0.79171 0.33620
   1  -8  -9   17.04    2.87 283 0.72707-0.75761 0.03805-0.61998-0.51827 0.06277
  -1   8   8    0.43    2.27  19 0.41202-0.39122-0.16268 0.74054 0.94271-0.53434
   1  -8  -8   -3.40    1.84  61 0.59311-0.61391-0.66893 0.09107 0.47143-0.87981
   1  -8  -8   -1.61    1.76 186 0.38866-0.40946 0.17178-0.74964-0.79254 0.38416
   1  -8  -8    3.16    1.81 282 0.72066-0.74146 0.03532-0.61319-0.52640 0.11802
  -1   8   7    4.70    2.00  16 0.39227-0.38121-0.12586 0.69967 0.95664-0.59539
   1  -8  -7    2.42    1.99  57 0.58901-0.60007-0.63270 0.05889 0.53259-0.89383
   1  -8  -7    5.89    1.91 184 0.40099-0.41205 0.13845-0.71226-0.79254 0.43129
   1  -8  -7    5.88    1.81 281 0.70878-0.71984 0.03032-0.60413-0.54109 0.17985
  -1   8   6   22.79    2.72  13 0.36847-0.36715-0.08303 0.65277 0.97029-0.65618
   1  -8  -6   24.67    3.28  53 0.58145-0.58277-0.59085 0.02110 0.59445-0.90856
   1  -8  -6   20.15    2.82 181 0.41430-0.41562 0.10057-0.67032-0.79130 0.47719
   1  -8  -6   19.91    2.41 280 0.68903-0.69035 0.02219-0.59193-0.56460 0.25049
  -1   8   5   29.89    3.47  10 0.34009-0.34851-0.03388 0.59956 0.98265-0.71567
   1  -8  -5   31.83    3.14  49 0.56989-0.56146-0.54295-0.02274 0.65625-0.92323
   1  -8  -5   30.30    3.28 179 0.42831-0.41989 0.05823-0.62392-0.78839 0.52141
   1  -8  -5   34.61    2.87 277 0.65715-0.64873 0.00948-0.57517-0.60028 0.33330
  -1   8   4    1.31    1.89   6 0.30668-0.32484 0.02164 0.53999 0.99240-0.77255
  -1   8   4    2.56    1.81 214 0.17989-0.19805 0.58377-0.02215-0.69385 0.91370
   1  -8  -4    1.14    1.57  44 0.55380-0.53563-0.48873-0.07290 0.71695-0.93680
   1  -8  -4    0.90    1.81 176 0.44266-0.42450 0.01165-0.57328-0.78333 0.56349
   1  -8  -4    2.12    1.06 273 0.60508-0.58692-0.01027-0.55135-0.65330 0.43345
  -1   8   3   16.24    2.61   2 0.26793-0.29584 0.08320 0.47436 0.99800-0.82529
  -1   8   3   18.22    2.41 209 0.22013-0.24804 0.52050 0.03707-0.72334 0.89606
   1  -8  -3   19.04    2.27  39 0.53275-0.50485-0.42818-0.12938 0.77519-0.94791
   1  -8  -3   19.88    2.56 173 0.45697-0.42907-0.03879-0.51878-0.77570 0.60298
   1  -8  -3   17.93    1.51 267 0.51542-0.48752-0.04188-0.51568-0.73188 0.55916
  -1   8   2   15.45    2.25 204 0.25811-0.29575 0.45495 0.09856-0.74739 0.87297
   1  -8  -2   11.36    1.99  33 0.50650-0.46886-0.36172-0.19179 0.82942-0.95501
   1  -8  -2   11.42    2.25 169 0.47080-0.43315-0.09254-0.46096-0.76506 0.63948
   1  -8  -2   14.40    1.20 255 0.34180-0.30415-0.09634-0.45716-0.84827 0.72268
  -1   8   1   10.17    1.94 200 0.29331-0.34069 0.38845 0.16099-0.76595 0.84441
   1  -8  -1    6.25    1.99  28 0.47510-0.42772-0.29022-0.25923 0.87797-0.95643
   1  -8  -1    4.80    2.40 166 0.48370-0.43632-0.14894-0.40050-0.75111 0.67266
  -1   8   0   27.48    2.84 195 0.32534-0.38247 0.32237 0.22301-0.77924 0.81056
   1  -8   0   25.60    2.56  23 0.43897-0.38185-0.21508-0.33030 0.91930-0.95062
   1  -8   0   28.75    3.00 162 0.49528-0.43815-0.20718-0.33821-0.73363 0.70230
  -1   8  -1    2.69    1.79 191 0.35398-0.42084 0.25800 0.28332-0.78768 0.77187
   1  -8   1   -1.71    1.43  17 0.39894-0.33208-0.13816-0.40316 0.95221-0.93640
   1  -8   1    1.65    1.80 159 0.50515-0.43828-0.26639-0.27494-0.71253 0.72834
  -1   8  -2    5.68    1.79 187 0.37914-0.45575 0.19647 0.34079-0.79187 0.72893
   1  -8   2    6.46    2.01  12 0.35622-0.27961-0.06156-0.47570 0.97612-0.91318
   1  -8   2    7.48    2.09 155 0.51302-0.43641-0.32569-0.21157-0.68786 0.75080
  -1   8  -3    1.35    1.64 184 0.40090-0.48725 0.13871 0.39450-0.79254 0.68247
   1  -8   3   -0.14    1.59   7 0.31220-0.22586 0.01262-0.54582 0.99112-0.88105
   1  -8   3    0.90    2.24 151 0.51867-0.43232-0.38424-0.14897-0.65979 0.76986
  -1   8  -4   35.95    3.15 180 0.41943-0.51552 0.08538 0.44376-0.79044 0.63324
   1  -8   4   35.67    3.31   2 0.26835-0.17227 0.08255-0.61169 0.99797-0.84077
   1  -8   4   32.21    3.45 147 0.52198-0.42589-0.44126-0.08788-0.62860 0.78581
  -1   8  -5   10.81    2.40 177 0.43501-0.54084 0.03692 0.48816-0.78631 0.58198
   1  -8   5    9.15    2.25 143 0.52290-0.41707-0.49613-0.02896-0.59464 0.79898
  -1   8  -6   37.25    3.60 175 0.44795-0.56352-0.00646 0.52748-0.78085 0.52939
   1  -8   6   39.30    3.59 139 0.52147-0.40590-0.54830 0.02728-0.55830 0.80977
  -1   8  -7    8.95    2.39 172 0.45857-0.58388-0.04473 0.56169-0.77465 0.47605
  -1   8  -7    7.99    0.89 258 0.38851-0.51382-0.08246 0.59941-0.82099 0.52240
   1  -8   7    9.62    2.52 136 0.51777-0.39246-0.59740 0.08044-0.51998 0.81857
  -1   8  -8   24.80    3.12 170 0.46720-0.60224-0.07798 0.59088-0.76820 0.42247
  -1   8  -8   21.89    1.65 268 0.52762-0.66267-0.03774 0.55064-0.72202 0.37630
   1  -8   8   19.82    3.38 132 0.51194-0.37689-0.64317 0.13028-0.48006 0.82579
  -1   8  -9    7.40    2.37 169 0.47413-0.61892-0.10643 0.61527-0.76189 0.36904
  -1   8  -9    7.26    1.36 272 0.59278-0.73757-0.01478 0.52362-0.66498 0.27212
   1  -8   9    5.25    2.63 128 0.50411-0.35932-0.68546 0.17662-0.43892 0.83178
  -1   8 -10   27.15    3.54 167 0.47963-0.63416-0.13033 0.63510-0.75604 0.31605
  -1   8 -10   24.17    2.58 275 0.62804-0.78257-0.00170 0.50648-0.63067 0.19068
   1  -8  10   21.17    3.48 125 0.49445-0.33992-0.72421 0.21943-0.39687 0.83686
  -1   8 -11   16.06    3.54 166 0.48392-0.64819-0.14995 0.65067-0.75084 0.26371
  -1   8 -11   13.41    1.98 276 0.64759-0.81186 0.00577 0.49495-0.61048 0.12336
   1  -8  11   13.28    3.32 121 0.48313-0.31886-0.75941 0.25869-0.35419 0.84131
  -1   8 -12    5.15    3.09 165 0.48720-0.66121-0.16560 0.66226-0.74643 0.21218
  -1   8 -12    2.90    1.68 277 0.65765-0.83166 0.00968 0.48698-0.59974 0.06549
   1  -8  12    5.88    2.73 109 0.42972-0.25571-0.81254 0.31588-0.32634 0.86059
   1  -8  12    3.16    2.88 118 0.47029-0.29628-0.79113 0.29448-0.31112 0.84537
  -1   8 -13    9.57    2.80 164 0.48962-0.67337-0.17755 0.67014-0.74292 0.16154
  -1   8 -13    4.44    2.14 277 0.66140-0.84515 0.01115 0.48145-0.59567 0.01429
   1  -8  13    6.17    3.16 105 0.45376-0.27000-0.82071 0.32811-0.26866 0.85004
  -1   8 -14    4.27    2.95 164 0.49129-0.68478-0.18606 0.67460-0.74033 0.11182
  -1   8 -14    0.31    2.29 277 0.66065-0.85414 0.01085 0.47768-0.59649-0.03202
   1  -7 -14   -1.41    3.54  83 0.56538-0.64214-0.80122 0.26751 0.11622-0.80148
   1  -7 -14    1.16    2.45 199 0.30039-0.37715 0.37432-0.90803-0.76920 0.08394
   1  -7 -13   14.13    3.67  80 0.57415-0.64117-0.78923 0.25958 0.16777-0.80590
   1  -7 -13   11.41    3.32 198 0.30424-0.37126 0.36654-0.89619-0.77090 0.13277
   1  -7 -13   11.45    3.87 286 0.76398-0.83100 0.05431-0.58396-0.46874-0.16939
  -1   7  12    1.55    2.39  31 0.49039-0.43311-0.32417 0.84976 0.85610-0.26511
   1  -7 -12    0.56    2.54  77 0.58167-0.63895-0.77434 0.24875 0.22136-0.81235
   1  -7 -12   -1.44    2.02 197 0.30991-0.36719 0.35492-0.88051-0.77330 0.18230
   1  -7 -12    1.49    2.53 287 0.77122-0.82850 0.05762-0.58321-0.45841-0.13259
  -1   7  11   10.69    2.67  29 0.48332-0.43578-0.30828 0.82981 0.86660-0.32273
   1  -7 -11    9.59    2.82  74 0.58771-0.63526-0.75613 0.23461 0.27712-0.82099
   1  -7 -11    7.09    2.31 196 0.31746-0.36500 0.33917-0.86069-0.77632 0.23245
   1  -7 -11    7.78    2.54 287 0.77694-0.82448 0.06026-0.58179-0.45009-0.09378
  -1   7  10    1.69    2.39  28 0.47415-0.43635-0.28814 0.80561 0.87924-0.38251
   1  -7 -10   -0.71    2.54  70 0.59198-0.62978-0.73412 0.21665 0.33516-0.83189
   1  -7 -10    1.45    2.46 195 0.32693-0.36473 0.31894-0.83641-0.77979 0.28306
   1  -7 -10    0.00    1.80 288 0.78087-0.81867 0.06209-0.57956-0.44429-0.05244
  -1   7   9   66.96    5.64  26 0.46243-0.43437-0.26314 0.77655 0.89396-0.44435
   1  -7  -9   70.85    5.08  66 0.59410-0.62216-0.70771 0.19431 0.39550-0.84510
   1  -7  -9   73.48    5.95 193 0.33830-0.36636 0.29391-0.80732-0.78350 0.33389
   1  -7  -9   62.31    5.88 288 0.78261-0.81067 0.06291-0.57632-0.44169-0.00791
  -1   7   8    0.42    2.26  24 0.44764-0.42932-0.23255 0.74190 0.91052-0.50805
   1  -7  -8   -1.13    1.70  62 0.59360-0.61192-0.67624 0.16690 0.45805-0.86052
   1  -7  -8    1.17    1.60 191 0.35152-0.36984 0.26374-0.77308-0.78710 0.38462
   1  -7  -8    0.91    1.51 288 0.78157-0.79989 0.06242-0.57177-0.44324 0.04077
  -1   7   7   15.03    2.41  21 0.42914-0.42056-0.19564 0.70093 0.92848-0.57314
   1  -7  -7   15.58    2.55  58 0.58990-0.59848-0.63897 0.13368 0.52256-0.87790
   1  -7  -7   14.49    2.34 189 0.36645-0.37503 0.22814-0.73342-0.79017 0.43483
   1  -7  -7   15.53    2.26 287 0.77679-0.78537 0.06019-0.56548-0.45030 0.09496
  -1   7   6   -1.43    1.57  18 0.40618-0.40734-0.15166 0.65289 0.94709-0.63888
   1  -7  -6    0.43    1.70  54 0.58234-0.58118-0.59511 0.09389 0.58851-0.89672
   1  -7  -6    1.18    1.62 187 0.38286-0.38170 0.18692-0.68815-0.79220 0.48399
   1  -7  -6    0.60    1.36 286 0.76667-0.76551 0.05554-0.55676-0.46492 0.15671
  -1   7   5    3.73    1.58  15 0.37800-0.38890-0.09999 0.59715 0.96521-0.70413
   1  -7  -5    5.14    1.71  49 0.57016-0.55926-0.54395 0.04679 0.65504-0.91612
   1  -7  -5    7.11    1.93 184 0.40042-0.38951 0.14004-0.63721-0.79256 0.53148
   1  -7  -5    5.58    1.36 285 0.74841-0.73751 0.04734-0.54450-0.49025 0.22917
  -1   7   4   11.13    1.88  10 0.34384-0.36448-0.04026 0.53337 0.98124-0.76729
  -1   7   4   17.52    2.40 214 0.17578-0.19642 0.58990-0.09680-0.69062 0.90457
   1  -7  -4   16.05    2.15  43 0.55257-0.53193-0.48494-0.00816 0.72086-0.93481
   1  -7  -4   13.15    2.09 181 0.41867-0.39803 0.08765-0.58076-0.79058 0.57663
   1  -7  -4   14.22    1.51 282 0.71660-0.69596 0.03360-0.52671-0.53147 0.31752
  -1   7   3   51.73    3.78   6 0.30312-0.33350 0.02740 0.46164 0.99316-0.82634
  -1   7   3   59.01    3.47 209 0.22033-0.25071 0.52017-0.03112-0.72348 0.89029
   1  -7  -3   56.42    3.29  38 0.52888-0.49850-0.41788-0.07116 0.78423-0.95104
   1  -7  -3   55.83    4.07 177 0.43709-0.40671 0.03015-0.51920-0.78557 0.61876
   1  -7  -3   53.78    3.19 277 0.65961-0.62923 0.01045-0.49949-0.59762 0.43081
  -1   7   2   42.76    3.02 204 0.26250-0.30263 0.44696 0.03802-0.74991 0.86960
   1  -7  -2   41.21    2.85  32 0.49864-0.45852-0.34314-0.14185 0.84296-0.96264
   1  -7  -2   41.33    3.18 173 0.45506-0.41494-0.03179-0.45320-0.77689 0.65721
   1  -7  -2   38.99    2.28 269 0.54718-0.50706-0.03100-0.45398-0.70570 0.58602
  -1   7   1   -0.45    1.51 198 0.30153-0.35139 0.37203 0.10889-0.76971 0.84226
   1  -7  -1    2.28    1.57  26 0.46182-0.41196-0.26185-0.21907 0.89469-0.96724
   1  -7  -1    2.26    1.66 169 0.47193-0.42207-0.09724-0.38368-0.76401 0.69146
   1  -7  -1    0.30    0.45 251 0.26361-0.21375-0.11848-0.36245-0.88802 0.81547
  -1   7   0   34.54    2.70 194 0.33681-0.39641 0.29725 0.17962-0.78304 0.80846
   1  -7   0   36.29    2.71  20 0.41900-0.35940-0.17599-0.30087 0.93717-0.96259
   1  -7   0   37.49    3.31 165 0.48709-0.42749-0.16507-0.31179-0.74659 0.72117
  -1   7  -1    6.45    2.10 189 0.36798-0.43733 0.22440 0.24841-0.79042 0.76871
   1  -7   1    4.02    1.44  14 0.37142-0.30208-0.08825-0.38455 0.96877-0.94706
   1  -7   1    1.05    1.65 161 0.49999-0.43065-0.23401-0.23879-0.72449 0.74620
  -1   7  -2   58.26    3.45 185 0.39492-0.47400 0.15506 0.31369-0.79267 0.72382
   1  -7   2   46.88    3.33   8 0.32088-0.24179-0.00167-0.46707 0.98885-0.92000
   1  -7   2   51.86    3.76 156 0.51022-0.43114-0.30277-0.16598-0.69783 0.76667
  -1   7  -3    1.35    1.50 181 0.41773-0.50655 0.09047 0.37421-0.79075 0.67478
   1  -7   3    1.59    1.73   2 0.26945-0.18063 0.08084-0.54552 0.99789-0.88192
   1  -7   3    1.81    1.66 152 0.51751-0.42868-0.37013-0.09455-0.66691 0.78288
  -1   7  -4   76.61    4.52 177 0.43668-0.53525 0.03150 0.42912-0.78572 0.62262
   1  -7   4   80.51    4.82 148 0.52173-0.42316-0.43506-0.02556-0.63220 0.79530
  -1   7  -5   20.92    2.41 174 0.45218-0.56048-0.02138 0.47794-0.77859 0.56835
   1  -7   5   21.57    2.70 143 0.52290-0.41459-0.49670 0.04014-0.59427 0.80450
  -1   7  -6   67.21    4.33 171 0.46466-0.58271-0.06798 0.52048-0.77024 0.51287
  -1   7  -6   69.79    3.15 266 0.49922-0.61727-0.04732 0.49981-0.74459 0.48722
   1  -7   6   61.81    4.89 139 0.52114-0.40309-0.55445 0.10195-0.55373 0.81110
  -1   7  -7   12.77    2.38 169 0.47459-0.60238-0.10841 0.55685-0.76143 0.45693
  -1   7  -7    8.66    1.06 274 0.61128-0.73907-0.00798 0.45642-0.64730 0.34280
   1  -7   7    6.17    2.35 135 0.51665-0.38886-0.60792 0.15948-0.51119 0.81569
  -1   7  -8   66.05    4.43 166 0.48240-0.61993-0.14291 0.58729-0.75274 0.40111
  -1   7  -8   63.99    3.50 278 0.66439-0.80192 0.01233 0.43205-0.59240 0.24078
   1  -7   8   64.28    5.10 131 0.50967-0.37214-0.65692 0.21254-0.46718 0.81881
  -1   7  -9    0.74    1.91 165 0.48847-0.63574-0.17185 0.61217-0.74461 0.34585
  -1   7  -9    3.97    1.22 280 0.69242-0.83969 0.02357 0.41675-0.56064 0.16188
   1  -7   9    4.92    2.32 127 0.50046-0.35319-0.70138 0.26107-0.42219 0.82096
  -1   7 -10   44.38    3.67 163 0.49313-0.65014-0.19563 0.63189-0.73735 0.29146
  -1   7 -10   42.77    3.36 281 0.70720-0.86420 0.02966 0.40660-0.54302 0.09713
   1  -7  10   39.92    4.47 123 0.48926-0.33226-0.74139 0.30514-0.37663 0.82252
  -1   7 -11   15.12    3.08 162 0.49664-0.66339-0.21468 0.64688-0.73114 0.23812
  -1   7 -11   17.75    2.30 282 0.71398-0.88073 0.03250 0.39970-0.53472 0.04169
   1  -7  11   15.01    2.86 110 0.41882-0.25207-0.80807 0.37588-0.35095 0.84397
   1  -7  11   15.36    2.58 119 0.47633-0.30958-0.77708 0.34489-0.33081 0.82384
  -1   7 -12    2.93    2.93 161 0.49922-0.67570-0.22941 0.65755-0.72611 0.18595
  -1   7 -12    0.31    1.84 282 0.71547-0.89195 0.03312 0.39501-0.53288-0.00728
   1  -7  12    3.29    2.72 107 0.44486-0.26837-0.81797 0.38984-0.29059 0.83075
   1  -7  12   -4.44    2.43 116 0.46186-0.28537-0.80864 0.38050-0.28499 0.82515
  -1   7 -13    4.40    2.50 160 0.50103-0.68725-0.24020 0.66427-0.72228 0.13500
  -1   7 -13    8.08    2.14 282 0.71317-0.89940 0.03216 0.39192-0.53572-0.05157
   1  -7  13    4.00    3.43 103 0.46773-0.28150-0.82425 0.40017-0.23266 0.81994
   1  -7  13    6.86    2.71 112 0.44604-0.25982-0.83628 0.41220-0.23935 0.82664
  -1   7 -14    1.03    2.50 160 0.50220-0.69816-0.24738 0.66739-0.71968 0.08526
  -1   7 -14   -0.46    2.43 281 0.70799-0.90396 0.02999 0.39002-0.54206-0.09236
   1  -7  14   -0.72    2.72 100 0.48781-0.29184-0.82744 0.40743-0.17707 0.81149
  -1   7 -15    7.36    3.09 160 0.50281-0.70852-0.25124 0.66719-0.71825 0.03670
  -1   7 -15    6.36    2.58 281 0.70051-0.90622 0.02689 0.38907-0.55108-0.13047
   1  -6 -15    8.79    3.26  87 0.54943-0.63346-0.81507 0.34582 0.03868-0.76517
   1  -6 -15    9.80    2.88 205 0.24904-0.33306 0.47116-0.94041-0.74200 0.01551
   1  -6 -14   -1.41    2.55  85 0.55991-0.63420-0.80688 0.34169 0.08777-0.76713
   1  -6 -14    0.86    2.59 205 0.25057-0.32485 0.46845-0.93364-0.74293 0.06357
   1  -6 -14   -0.15    2.96 289 0.79060-0.86489 0.06668-0.53187-0.42962-0.24974
  -1   6  13   30.82    4.22  36 0.52164-0.45710-0.39911 0.86023 0.80008-0.16785
   1  -6 -13   22.46    3.67  82 0.56944-0.63398-0.79620 0.33507 0.13899-0.77122
   1  -6 -13   26.35    3.60 205 0.25406-0.31860 0.46223-0.92336-0.74501 0.11279
   1  -6 -13   24.01    3.85 290 0.80054-0.86508 0.07146-0.53259-0.41418-0.21805
  -1   6  12   -1.12    2.39  36 0.51768-0.46288-0.38910 0.84617 0.80822-0.22312
   1  -6 -12    1.97    2.12  79 0.57784-0.63264-0.78264 0.32557 0.19259-0.77768
   1  -6 -12   -1.30    2.30 204 0.25966-0.31446 0.45214-0.90921-0.74828 0.16319
   1  -6 -12    1.48    2.23 291 0.80943-0.86423 0.07581-0.53288-0.39993-0.18517
  -1   6  11   12.93    2.95  35 0.51216-0.46710-0.37544 0.82844 0.81899-0.28103
   1  -6 -11   13.53    2.68  75 0.58488-0.62994-0.76574 0.31273 0.24878-0.78674
   1  -6 -11   17.00    2.74 203 0.26750-0.31256 0.43778-0.89079-0.75271 0.21475
   1  -6 -11    9.82    2.53 291 0.81718-0.86224 0.07968-0.53269-0.38715-0.15081
  -1   6  10    5.06    2.25  33 0.50473-0.46941-0.35748 0.80643 0.83257-0.34174
   1  -6 -10   -0.99    1.97  72 0.59023-0.62556-0.74490 0.29595 0.30780-0.79863
   1  -6 -10    0.43    1.59 202 0.27770-0.31303 0.41866-0.86761-0.75820 0.26737
   1  -6 -10    4.33    2.39 292 0.82364-0.85896 0.08295-0.53190-0.37622-0.11461
  -1   6   9   48.23    4.22  31 0.49489-0.46931-0.33445 0.77934 0.84906-0.40536
   1  -6  -9   50.00    3.80  68 0.59350-0.61908-0.71941 0.27453 0.36981-0.81351
   1  -6  -9   54.06    4.34 200 0.29037-0.31595 0.39423-0.83912-0.76455 0.32085
   1  -6  -9   50.76    4.19 293 0.82860-0.85418 0.08549-0.53038-0.36767-0.07603
  -1   6   8    2.11    1.69  29 0.48204-0.46620-0.30544 0.74627 0.86842-0.47185
   1  -6  -8    1.13    1.69  64 0.59412-0.60996-0.68841 0.24759 0.43488-0.83144
   1  -6  -8    0.14    1.88 198 0.30553-0.32137 0.36392-0.80475-0.77145 0.37489
   1  -6  -8    2.86    1.95 293 0.83170-0.84754 0.08710-0.52793-0.36224-0.03433
  -1   6   7   29.94    2.82  27 0.46539-0.45929-0.26939 0.70615 0.89038-0.54094
   1  -6  -7   27.53    2.96  59 0.59139-0.59750-0.65089 0.21412 0.50289-0.85232
   1  -6  -7   32.01    3.06 196 0.32312-0.32922 0.32714-0.76391-0.77844 0.42900
   1  -6  -7   31.39    3.02 293 0.83240-0.83851 0.08747-0.52423-0.36099 0.01155
  -1   6   6   62.53    3.97  23 0.44398-0.44762-0.22514 0.65784 0.91431-0.61200
   1  -6  -6   68.24    3.96  55 0.58444-0.58080-0.60570 0.17300 0.57343-0.87573
   1  -6  -6   59.22    4.24 193 0.34298-0.33934 0.28339-0.71609-0.78486 0.48255
   1  -6  -6   57.89    3.62 293 0.82979-0.82615 0.08611-0.51882-0.36558 0.06328
  -1   6   5    7.56    1.85  20 0.41669-0.43007-0.17156 0.60021 0.93904-0.68387
   1  -6  -5    7.11    1.71  49 0.57220-0.55882-0.55168 0.12303 0.64561-0.90079
   1  -6  -5    5.74    1.47 189 0.36474-0.35136 0.23232-0.66096-0.78988 0.53470
   1  -6  -5    7.68    1.51 292 0.82222-0.80884 0.08223-0.51087-0.37865 0.12347
  -1   6   4   29.58    2.58  15 0.38232-0.40544-0.10776 0.53234 0.96274-0.75469
  -1   6   4   27.25    2.23 215 0.16497-0.18809 0.60575-0.18116-0.68195 0.88999
   1  -6  -4   29.72    2.43  44 0.55349-0.53037-0.48778 0.06319 0.71793-0.92598
   1  -6  -4   25.97    2.37 186 0.38787-0.36475 0.17385-0.59844-0.79250 0.58446
   1  -6  -4   24.73    1.96 290 0.80649-0.78337 0.07437-0.49895-0.40469 0.19664
  -1   6   3   17.39    2.03  10 0.33980-0.37266-0.03338 0.45391 0.98275-0.82184
  -1   6   3   19.65    2.10 209 0.21505-0.24791 0.52882-0.10830-0.71984 0.88075
   1  -6  -3   16.96    1.87  38 0.52717-0.49431-0.41338-0.00714 0.78810-0.94901
   1  -6  -3   20.23    2.25 182 0.41165-0.37879 0.10831-0.52883-0.79166 0.63075
   1  -6  -3   18.59    1.36 287 0.77558-0.74272 0.05963-0.48016-0.45207 0.29116
  -1   6   2  182.75    7.57   4 0.28845-0.33105 0.05094 0.36552 0.99575-0.88197
  -1   6   2  184.32    7.42 204 0.26280-0.30540 0.44643-0.02996-0.75008 0.86386
   1  -6  -2  183.42    7.45  31 0.49238-0.44978-0.32869-0.08777 0.85303-0.96681
   1  -6  -2  180.87    8.79 177 0.43516-0.39256 0.03646-0.45292-0.78626 0.67248
   1  -6  -2  176.97    6.99 281 0.71101-0.66841 0.03125-0.44772-0.53837 0.42459
  -1   6   1   43.95    3.03 198 0.30701-0.35935 0.36089 0.05151-0.77209 0.83873
   1  -6  -1   42.40    2.72  24 0.44891-0.39657-0.23513-0.17727 0.90919-0.97584
   1  -6  -1   41.18    3.04 173 0.45741-0.40507-0.04041-0.37199-0.77541 0.70876
   1  -6  -1   40.55    1.83 269 0.54483-0.49249-0.03181-0.38059-0.70769 0.64105
  -1   6   0  108.44    5.14 192 0.34671-0.40879 0.27487 0.13347-0.78587 0.80539
   1  -6   0  105.14    4.45  17 0.39755-0.33547-0.13557-0.27277 0.95316-0.97268
   1  -6   0  106.88    5.00 168 0.47743-0.41535-0.12062-0.28772-0.75848 0.73896
  -1   6  -1    3.77    1.66 187 0.38128-0.45310 0.19100 0.21328-0.79207 0.76446
   1  -6   1    5.35    1.59  10 0.34023-0.26841-0.03412-0.37016 0.98259-0.95498
   1  -6   1    3.63    1.51 163 0.49436-0.42254-0.20221-0.20208-0.73525 0.76286
  -1   6  -2  109.04    5.59 182 0.41050-0.49207 0.11160 0.28862-0.79179 0.71705
   1  -6   2  113.07    5.49   3 0.27981-0.19825 0.06463-0.46485 0.99689-0.92215
   1  -6   2  113.02    5.89 158 0.50759-0.42602-0.28316-0.11706-0.70592 0.78066
  -1   6  -3    6.36    1.67 177 0.43455-0.52585 0.03843 0.35773-0.78647 0.66460
   1  -6   3    6.66    1.82 153 0.51675-0.42545-0.36166-0.03450-0.67107 0.79295
  -1   6  -4  145.58    6.04 173 0.45385-0.55489-0.02738 0.41948-0.77762 0.60861
  -1   6  -4  137.97    4.58 249 0.22273-0.32377-0.12952 0.52162-0.90602 0.73701
   1  -6   4  134.01    7.07 147 0.52178-0.42073-0.43620 0.04410-0.63154 0.80055
  -1   6  -5    9.43    2.09 170 0.46902-0.57981-0.08532 0.47336-0.76664 0.55050
  -1   6  -5    9.71    0.91 270 0.56151-0.67230-0.02598 0.41402-0.69331 0.47718
   1  -6   5    8.77    1.93 143 0.52282-0.41203-0.50569 0.11765-0.58829 0.80443
  -1   6  -6  107.51    5.05 167 0.48074-0.60127-0.13535 0.51933-0.75474 0.49147
  -1   6  -6  105.08    4.58 278 0.66738-0.78790 0.01351 0.37047-0.58912 0.32585
   1  -6   6   96.74    5.44 138 0.52018-0.39965-0.56947 0.18549-0.54230 0.80557
  -1   6  -7   41.34    2.95 164 0.48966-0.61993-0.17778 0.55770-0.74285 0.43245
  -1   6  -7   36.96    2.29 282 0.71565-0.84592 0.03320 0.34672-0.53265 0.22225
   1  -6   7   39.78    3.21 133 0.51425-0.38399-0.62724 0.24732-0.49446 0.80486
  -1   6  -8   26.76    2.79 162 0.49636-0.63637-0.21314 0.58899-0.73166 0.37413
  -1   6  -8   27.06    2.14 284 0.74008-0.88009 0.04368 0.33218-0.50138 0.14384
   1  -6   8   24.89    2.75 129 0.50548-0.36547-0.67898 0.30312-0.44553 0.80306
  -1   6  -9    7.62    1.91 160 0.50133-0.65107-0.24204 0.61383-0.72162 0.31696
  -1   6  -9    5.51    1.53 285 0.75226-0.90200 0.04905 0.32275-0.48502 0.08035
   1  -6   9    5.90    2.16 125 0.49426-0.34452-0.72486 0.35306-0.39612 0.80078
  -1   6 -10   69.09    4.54 159 0.50496-0.66445-0.26512 0.63286-0.71301 0.26122
  -1   6 -10   65.04    4.14 285 0.75720-0.91668 0.05125 0.31648-0.47822 0.02642
   1  -6  10   62.61    5.01 121 0.48099-0.32151-0.76519 0.39746-0.34670 0.79850
  -1   6 -11   33.20    3.36 158 0.50756-0.67679-0.28301 0.64669-0.70598 0.20705
  -1   6 -11   27.43    2.76 285 0.75742-0.92664 0.05135 0.31232-0.47791-0.02101
   1  -6  11   30.08    3.28 107 0.43852-0.26929-0.81581 0.45213-0.30580 0.80473
   1  -6  11   28.42    3.14 117 0.46599-0.29676-0.80034 0.43667-0.29761 0.79654
  -1   6 -12    1.32    1.90 157 0.50937-0.68834-0.29625 0.65587-0.70056 0.15450
  -1   6 -12   -1.22    1.83 285 0.75430-0.93326 0.04996 0.30966-0.48222-0.06384
   1  -6  12   -0.57    2.14 104 0.46287-0.28390-0.82313 0.46351-0.24541 0.79147
   1  -6  12    1.14    2.57 113 0.44953-0.27057-0.83069 0.47107-0.24909 0.79515
  -1   6 -13   21.96    3.22 156 0.51055-0.69926-0.30534 0.66090-0.69674 0.10355
  -1   6 -13   21.44    2.89 285 0.74865-0.93736 0.04745 0.30811-0.48992-0.10327
   1  -6  13   20.13    3.43 100 0.48401-0.29530-0.82703 0.47147-0.18798 0.78117
  -1   6 -14   -3.08    2.05 156 0.51123-0.70967-0.31070 0.66219-0.69444 0.05412
  -1   6 -14    4.09    2.58 284 0.74098-0.93943 0.04407 0.30742-0.50019-0.14013
   1  -6  14    0.57    2.72  97 0.50238-0.30393-0.82807 0.47658-0.13330 0.77362
  -1   6 -15   11.17    3.09 156 0.51147-0.71966-0.31268 0.66012-0.69358 0.00613
  -1   6 -15    9.68    3.03 283 0.73161-0.93980 0.04000 0.30743-0.51245-0.17501
  -1   6 -16   -2.49    2.64 156 0.51134-0.72926-0.31158 0.65496-0.69406-0.04053
  -1   6 -16    1.96    2.57 282 0.72075-0.93868 0.03536 0.30801-0.52628-0.20830
   1  -5 -16    1.42    3.11  92 0.52918-0.62047-0.82427 0.41948-0.04267-0.72504
   1  -5 -16   -0.43    2.44 212 0.19540-0.28669 0.56010-0.96489-0.70568-0.06204
   1  -5 -15   10.78    3.41  89 0.54104-0.62259-0.81975 0.41902 0.00319-0.72378
   1  -5 -15   17.40    3.31 212 0.19380-0.27535 0.56257-0.96330-0.70449-0.01610
  -1   5  14   -0.28    2.68  42 0.54596-0.47415-0.46516 0.86183 0.74071-0.06726
   1  -5 -14    0.99    2.55  87 0.55221-0.62401-0.81319 0.41652 0.05110-0.72456
   1  -5 -14    1.73    2.45 212 0.19412-0.26593 0.56208-0.95875-0.70473 0.03127
   1  -5 -14    0.74    2.51 292 0.82022-0.89203 0.08121-0.47788-0.38203-0.29142
  -1   5  13   17.33    3.38  41 0.54443-0.48237-0.46073 0.85334 0.74503-0.11870
   1  -5 -13   23.74    3.39  84 0.56258-0.62464-0.80427 0.41166 0.10134-0.72766
   1  -5 -13   17.25    2.73 212 0.19655-0.25861 0.55831-0.95092-0.70653 0.08021
   1  -5 -13   17.44    3.25 293 0.83116-0.89322 0.08682-0.47943-0.36319-0.26313
  -1   5  12    6.33    2.67  41 0.54186-0.48954-0.45337 0.84191 0.75207-0.17288
   1  -5 -12    4.09    2.12  81 0.57199-0.62432-0.79260 0.40405 0.15423-0.73342
   1  -5 -12    3.16    2.16 211 0.20129-0.25362 0.55087-0.93941-0.71002 0.13083
   1  -5 -12    2.81    2.81 294 0.84126-0.89359 0.09213-0.48068-0.34507-0.23412
  -1   5  11   26.84    2.95  40 0.53800-0.49542-0.44254 0.82702 0.76220-0.23014
   1  -5 -11   22.40    3.10  77 0.58023-0.62282-0.77767 0.39318 0.21012-0.74218
   1  -5 -11   27.74    3.16 210 0.20860-0.25119 0.53924-0.92373-0.71530 0.18324
   1  -5 -11   23.13    3.41 295 0.85050-0.89309 0.09711-0.48160-0.32785-0.20421
  -1   5  10    6.46    1.97  39 0.53251-0.49966-0.42753 0.80796 0.77577-0.29084
   1  -5 -10    1.13    2.39  74 0.58699-0.61983-0.75883 0.37840 0.26939-0.75431
   1  -5 -10    4.75    2.01 209 0.21873-0.25157 0.52281-0.90324-0.72238 0.23745
   1  -5 -10    4.46    2.23 296 0.85882-0.89166 0.10171-0.48213-0.31177-0.17316
  -1   5   9   58.83    4.49  37 0.52490-0.50179-0.40746 0.78383 0.79311-0.35532
   1  -5  -9   50.64    3.66  70 0.59183-0.61493-0.73524 0.35887 0.33241-0.77020
   1  -5  -9   52.85    4.03 207 0.23191-0.25502 0.50080-0.87717-0.73121 0.29342
   1  -5  -9   48.24    3.87 297 0.86611-0.88922 0.10583-0.48220-0.29715-0.14064
  -1   5   8   30.63    3.09  35 0.51451-0.50114-0.38120 0.75351 0.81449-0.42383
   1  -5  -8   24.34    3.10  66 0.59415-0.60752-0.70583 0.33353 0.39949-0.79016
   1  -5  -8   31.46    2.74 205 0.24838-0.26174 0.47233-0.84463-0.74160 0.35094
   1  -5  -8   25.08    2.69 298 0.87224-0.88561 0.10937-0.48168-0.28449-0.10618
  -1   5   7   14.64    1.97  32 0.50044-0.49681-0.34734 0.71558 0.83996-0.49642
   1  -5  -7   15.91    2.11  61 0.59313-0.59676-0.66928 0.30103 0.47081-0.81434
   1  -5  -7   15.05    1.88 203 0.26826-0.27188 0.43637-0.80462-0.75313 0.40960
   1  -5  -7   12.28    1.80 298 0.87696-0.88059 0.11215-0.48039-0.27447-0.06907
  -1   5   6   84.98    4.66  29 0.48148-0.48760-0.30421 0.66839 0.86921-0.57281
   1  -5  -6   81.57    4.37  56 0.58766-0.58155-0.62396 0.25977 0.54620-0.84261
   1  -5  -6   83.71    4.21 200 0.29155-0.28544 0.39191-0.75610-0.76512 0.46871
   1  -5  -6   72.97    3.91 299 0.87986-0.87375 0.11388-0.47806-0.26819-0.02822
  -1   5   5    9.78    1.56  25 0.45611-0.47197-0.24994 0.61006 0.90130-0.65203
   1  -5  -5    8.21    1.70  51 0.57629-0.56043-0.56802 0.20790 0.62497-0.87424
   1  -5  -5    8.33    1.46 196 0.31802-0.30216 0.33799-0.69811-0.77653 0.52726
   1  -5  -5    9.96    1.36 299 0.88020-0.86435 0.11408-0.47420-0.26744 0.01817
  -1   5   4   76.34    4.00  20 0.42248-0.44808-0.18269 0.53876 0.93427-0.73213
  -1   5   4   80.22    4.00 218 0.14442-0.17002 0.63476-0.27869-0.66476 0.86690
   1  -5  -4   78.83    3.84  45 0.55724-0.53164-0.49958 0.14352 0.70550-0.90763
   1  -5  -4   81.76    3.98 192 0.34711-0.32151 0.27394-0.63001-0.78598 0.58384
   1  -5  -4   68.13    3.77 298 0.87653-0.85093 0.11189-0.46795-0.27540 0.07326
  -1   5   3    2.30    1.15  15 0.37867-0.41401-0.10119 0.45319 0.96483-0.80982
  -1   5   3    3.73    1.49 211 0.20161-0.23695 0.55036-0.19836-0.71026 0.86526
   1  -5  -3    0.72    1.15  38 0.52861-0.49327-0.41715 0.06514 0.78486-0.93987
   1  -5  -3    4.46    1.34 187 0.37788-0.34255 0.19967-0.55168-0.79174 0.63674
   1  -5  -3    1.96    0.90 297 0.86559-0.83025 0.10553-0.45753-0.29822 0.14321
  -1   5   2  390.39   13.41   8 0.32315-0.36823-0.00544 0.35338 0.98820-0.88032
  -1   5   2  377.88   15.05 204 0.25695-0.30203 0.45703-0.10909-0.74671 0.85459
   1  -5  -2  392.07   14.13  30 0.48871-0.44363-0.32036-0.02758 0.85866-0.96654
   1  -5  -2  394.33   14.74 182 0.40901-0.36393 0.11589-0.46383-0.79196 0.68408
   1  -5  -2  370.90   13.73 294 0.83864-0.79356 0.09074-0.43868-0.34984 0.24197
  -1   5   1    1.68    1.22 198 0.30848-0.36330 0.35786-0.01398-0.77271 0.83345
   1  -5  -1    1.30    1.15  22 0.43687-0.38205-0.21090-0.13298 0.92132-0.98207
   1  -5  -1    0.46    1.37 177 0.43888-0.38406 0.02427-0.36816-0.78489 0.72415
   1  -5  -1    0.91    0.46 286 0.76276-0.70794 0.05376-0.39764-0.47046 0.40971
  -1   5   0  381.12   14.90 191 0.35450-0.41906 0.25678 0.08304-0.78780 0.80141
   1  -5   0  366.16   13.44  14 0.37416-0.30960-0.09312-0.24670 0.96732-0.98093
   1  -5   0  364.48   14.32 171 0.46582-0.40126-0.07254-0.26728-0.76932 0.75571
  -1   5  -1    6.07    1.67 185 0.39385-0.46815 0.15794 0.17782-0.79266 0.75914
   1  -5   1    4.07    1.16   6 0.30380-0.22950 0.02631-0.36207 0.99302-0.95950
   1  -5   1    3.65    1.37 165 0.48836-0.41406-0.17130-0.16446-0.74477 0.77829
  -1   5  -2  136.03    6.23 179 0.42613-0.51017 0.06502 0.26668-0.78896 0.70831
   1  -5   2  145.13    6.84 159 0.50549-0.42145-0.26865-0.06305-0.71165 0.79230
  -1   5  -3    1.67    1.67 174 0.45160-0.54538-0.01931 0.34695-0.77891 0.65113
  -1   5  -3    3.56    0.44 245 0.17194-0.26572-0.14277 0.47041-0.92585 0.79807
   1  -5   3    3.63    1.36 153 0.51675-0.42297-0.36162 0.03398-0.67109 0.79887
  -1   5  -4  128.02    5.70 169 0.47104-0.57456-0.09354 0.41712-0.76484 0.58993
  -1   5  -4  120.91    4.58 271 0.58328-0.68681-0.01822 0.34180-0.67378 0.49887
   1  -5   4  118.23    5.96 147 0.52221-0.41869-0.44798 0.12441-0.62466 0.79957
  -1   5  -5   63.04    3.42 166 0.48546-0.59872-0.15720 0.47671-0.74883 0.52678
  -1   5  -5   59.91    2.60 280 0.70014-0.81340 0.02673 0.29278-0.55152 0.32948
   1  -5   5   54.63    3.68 141 0.52236-0.40910-0.52639 0.20687-0.57408 0.79612
  -1   5  -6   86.49    3.99 162 0.49590-0.61891-0.21060 0.52606-0.73250 0.46333
  -1   5  -6   81.17    3.52 285 0.74982-0.87282 0.04796 0.26750-0.48834 0.21916
   1  -5   6   79.14    4.52 136 0.51789-0.39488-0.59627 0.28082-0.52091 0.79008
  -1   5  -7   41.99    2.79 159 0.50333-0.63607-0.25453 0.56593-0.71703 0.40072
  -1   5  -7   43.38    2.45 287 0.77375-0.90649 0.05879 0.25261-0.45474 0.13843
   1  -5   7   46.41    3.47 131 0.50954-0.37680-0.65766 0.34626-0.46647 0.78278
  -1   5  -8   36.57    2.93 157 0.50853-0.65101-0.28997 0.59731-0.70315 0.33971
  -1   5  -8   35.46    2.46 288 0.78516-0.92764 0.06411 0.24323-0.43787 0.07444
   1  -5   8   34.19    3.02 126 0.49805-0.35557-0.71096 0.40363-0.41177 0.77520
  -1   5  -9   70.36    4.09 155 0.51211-0.66434-0.31796 0.62124-0.69128 0.28071
  -1   5  -9   71.53    4.00 289 0.78946-0.94169 0.06614 0.23713-0.43136 0.02079
   1  -5   9   74.78    4.86 121 0.48406-0.33184-0.75681 0.45354-0.35751 0.76808
  -1   5 -10   19.25    2.62 154 0.51454-0.67651-0.33947 0.63868-0.68159 0.22389
  -1   5 -10   16.73    2.00 288 0.78926-0.95122 0.06604 0.23317-0.43167-0.02603
   1  -5  10   16.64    2.56 108 0.43565-0.27368-0.81477 0.51556-0.31257 0.77027
   1  -5  10   16.24    2.14 117 0.46809-0.30613-0.79592 0.49670-0.30416 0.76186
  -1   5 -11   67.07    4.52 153 0.51615-0.68786-0.35535 0.65051-0.67412 0.16929
  -1   5 -11   66.95    4.74 288 0.78592-0.95762 0.06446 0.23069-0.43673-0.06810
   1  -5  11   57.18    4.55 104 0.46130-0.28959-0.82274 0.52758-0.24948 0.75431
   1  -5  11   62.41    4.69 113 0.45056-0.27886-0.82898 0.53383-0.25201 0.75684
  -1   5 -12    1.90    1.75 152 0.51718-0.69862-0.36635 0.65744-0.66877 0.11681
  -1   5 -12    3.96    1.83 288 0.78025-0.96169 0.06180 0.22929-0.44521-0.10675
   1  -5  12    3.27    2.28 101 0.48323-0.30179-0.82693 0.53584-0.19018 0.74214
  -1   5 -13   49.24    4.53 152 0.51776-0.70895-0.37308 0.66011-0.66544 0.06635
  -1   5 -13   48.30    4.56 287 0.77272-0.96390 0.05831 0.22873-0.45624-0.14285
   1  -5  13   43.92    4.56  97 0.50207-0.31088-0.82808 0.54104-0.13428 0.73338
  -1   5 -14    1.17    2.20 152 0.51801-0.71894-0.37604 0.65902-0.66395 0.01773
  -1   5 -14    3.03    2.58 286 0.76363-0.96456 0.05416 0.22882-0.46922-0.17700
   1  -5  14    0.57    2.86  94 0.51828-0.31735-0.82673 0.54376-0.08141 0.72763
  -1   5 -15   19.01    3.07 152 0.51798-0.72864-0.37565 0.65457-0.66415-0.02921
  -1   5 -15   12.10    3.48 285 0.75319-0.96386 0.04946 0.22945-0.48373-0.20962
   1  -5  15   13.75    3.44  91 0.53226-0.32159-0.82330 0.54439-0.03119 0.72454
  -1   5 -16   -0.29    2.33 152 0.51769-0.73810-0.37223 0.64708-0.66586-0.07463
  -1   5 -16    0.00    3.17 284 0.74153-0.96193 0.04431 0.23054-0.49946-0.24103
  -1   5 -17   32.72    4.51 152 0.51715-0.74729-0.36603 0.63682-0.66893-0.11869
  -1   5 -17   23.07    4.98 283 0.72872-0.95887 0.03876 0.23203-0.51617-0.27145
   1  -4 -17   -0.14    2.82  97 0.50463-0.60318-0.82802 0.48770-0.12624-0.68271
   1  -4 -16    3.11    2.82  94 0.51747-0.60628-0.82686 0.49059-0.08415-0.67766
   1  -4 -15   10.05    3.11  92 0.52983-0.60890-0.82408 0.49187-0.04028-0.67440
  -1   4  14    4.67    2.69  47 0.56406-0.49474-0.52217 0.85032 0.68056-0.01302
   1  -4 -14    4.96    2.41  89 0.54165-0.61097-0.81946 0.49131 0.00567-0.67322
   1  -4 -14    5.46    2.51 294 0.84487-0.91419 0.09406-0.42221-0.33843-0.32912
  -1   4  13   11.15    2.82  47 0.56356-0.50397-0.52044 0.84452 0.68254-0.06212
   1  -4 -13   11.88    2.69  87 0.55285-0.61244-0.81272 0.48864 0.05403-0.67445
   1  -4 -13    3.99    2.51 296 0.85650-0.91609 0.10041-0.42450-0.31631-0.30411
  -1   4  12    8.31    2.40  46 0.56228-0.51243-0.51611 0.83614 0.68741-0.11412
   1  -4 -12   10.59    2.68  84 0.56332-0.61317-0.80349 0.48346 0.10522-0.67851
  -1   4  11   13.08    2.39  45 0.56004-0.51994-0.50866 0.82463 0.69566-0.16950
   1  -4 -11   13.67    2.54  80 0.57288-0.61299-0.79125 0.47528 0.15971-0.68587
   1  -4 -11    9.17    2.37 298 0.87770-0.91781 0.11259-0.42855-0.27287-0.25328
  -1   4  10   23.46    2.53  44 0.55655-0.52619-0.49739 0.80929 0.70784-0.22881
   1  -4 -10   23.50    2.96  77 0.58126-0.61162-0.77533 0.46342 0.21805-0.69708
   1  -4 -10   25.11    2.73 217 0.14909-0.17946 0.62828-0.94019-0.66875 0.18972
   1  -4 -10   22.36    2.81 300 0.88727-0.91764 0.11838-0.43028-0.25170-0.22732
  -1   4   9   47.30    3.79  43 0.55139-0.53076-0.48133 0.78918 0.72457-0.29267
   1  -4  -9   44.71    3.37  73 0.58805-0.60868-0.75481 0.44697 0.28086-0.71275
   1  -4  -9   47.81    3.59 216 0.16137-0.18200 0.61093-0.91877-0.67901 0.24711
   1  -4  -9   41.97    3.41 301 0.89614-0.91677 0.12394-0.43178-0.23105-0.20084
  -1   4   8  117.75    5.89  41 0.54391-0.53302-0.45921 0.76300 0.74649-0.36173
   1  -4  -8  114.52    5.76  69 0.59267-0.60356-0.72847 0.42469 0.34881-0.73357
   1  -4  -8  117.75    5.61 214 0.17770-0.18859 0.58704-0.89082-0.69214 0.30738
   1  -4  -8  110.25    6.09 302 0.90428-0.91517 0.12923-0.43302-0.21108-0.17369
  -1   4   7   19.52    2.11  39 0.53317-0.53202-0.42931 0.72904 0.77419-0.43656
   1  -4  -7   19.40    1.97  65 0.59423-0.59538-0.69466 0.39493 0.42251-0.76014
   1  -4  -7   21.04    1.87 211 0.19858-0.19973 0.55512-0.85485-0.70804 0.37041
   1  -4  -7   19.95    1.94 303 0.91165-0.91279 0.13421-0.43393-0.19204-0.14559
  -1   4   6  187.38    8.72  36 0.51779-0.52639-0.38938 0.68504 0.80799-0.51749
   1  -4  -6  186.33    8.16  59 0.59143-0.58283-0.65119 0.35553 0.50238-0.79288
   1  -4  -6  195.58    8.53 208 0.22441-0.21581 0.51341-0.80907-0.72624 0.43574
   1  -4  -6  175.36    7.91 304 0.91816-0.90956 0.13876-0.43443-0.17436-0.11614
  -1   4   5    4.09    1.27  32 0.49581-0.51414-0.33656 0.62817 0.84759-0.60422
   1  -4  -5    3.39    1.27  54 0.58238-0.56404-0.59529 0.30368 0.58827-0.83163
   1  -4  -5    3.92    1.31 204 0.25535-0.23702 0.45991-0.75151-0.74578 0.50241
   1  -4  -5    2.84    1.35 305 0.92365-0.90532 0.14275-0.43436-0.15868-0.08468
  -1   4   4  124.72    5.68  26 0.46453-0.49260-0.26755 0.55509 0.89144-0.69520
   1  -4  -4  125.85    4.96  47 0.56450-0.53642-0.52367 0.23613 0.67886-0.87510
   1  -4  -4  129.24    5.41 200 0.29116-0.26308 0.39269-0.68023-0.76493 0.56869
   1  -4  -4  119.70    4.96 306 0.92783-0.89976 0.14588-0.43343-0.14625-0.04999
  -1   4   3    2.43    1.14  20 0.42065-0.45846-0.17916 0.46264 0.93581-0.78670
  -1   4   3    1.18    1.04 214 0.17521-0.21303 0.59075-0.30726-0.69017 0.83928
   1  -4  -3    0.29    1.00  39 0.53456-0.49674-0.43308 0.14960 0.77082-0.91992
   1  -4  -3    0.74    1.03 194 0.33087-0.29306 0.31036-0.59384-0.78114 0.63203
   1  -4  -3   -0.30    0.91 306 0.93003-0.89222 0.14757-0.43105-0.13951-0.00959
  -1   4   2  299.06   12.15  12 0.36090-0.40846-0.06973 0.34915 0.97398-0.87201
  -1   4   2  298.24   12.10 206 0.24107-0.28863 0.48510-0.20568-0.73708 0.83906
   1  -4  -2  292.25   11.10  30 0.48926-0.44170-0.32159 0.04217 0.85784-0.95981
   1  -4  -2  297.81   10.59 188 0.37267-0.32512 0.21279-0.49221-0.79112 0.68914
   1  -4  -2  269.66    9.96 306 0.92848-0.88092 0.14637-0.42580-0.14429 0.04232
  -1   4   1    4.09    1.17   4 0.28356-0.34086 0.05870 0.21666 0.99643-0.94159
  -1   4   1    3.33    1.21 198 0.30345-0.36075 0.36814-0.09278-0.77056 0.82540
   1  -4  -1    6.66    1.30  21 0.42661-0.36932-0.19071-0.08465 0.93072-0.98556
   1  -4  -1    6.05    1.21 181 0.41387-0.35657 0.10184-0.37720-0.79136 0.73652
   1  -4  -1    4.67    0.60 304 0.91656-0.85926 0.13763-0.41299-0.17878 0.12394
  -1   4   0  222.14    8.73 190 0.35910-0.42614 0.24588 0.02542-0.78879 0.79651
   1  -4   0  213.60    8.29  11 0.34799-0.28095-0.04736-0.22394 0.97961-0.98732
   1  -4   0  227.48    8.90 174 0.45133-0.38429-0.01835-0.25295-0.77906 0.77135
  -1   4  -1    1.37    1.07 183 0.40565-0.48243 0.12544 0.14180-0.79226 0.75284
   1  -4   1   -0.46    1.22 166 0.48218-0.40541-0.14190-0.12534-0.75301 0.79243
  -1   4  -2  171.00    8.11 176 0.44218-0.52870 0.01328 0.24990-0.78354 0.69699
  -1   4  -2  172.73    5.46 231-0.06635-0.02017-0.19818 0.46136-0.98329 0.89673
   1  -4   2  170.89    6.12 159 0.50457-0.41805-0.26252-0.00066-0.71401 0.80056
  -1   4  -3   24.91    2.11 170 0.46922-0.56548-0.08612 0.34524-0.76647 0.63279
  -1   4  -3   22.33    1.22 269 0.55222-0.64848-0.02924 0.28836-0.70139 0.56770
   1  -4   3   20.24    1.80 152 0.51792-0.42166-0.37495 0.11583-0.66450 0.79818
  -1   4  -4   47.24    2.98 165 0.48825-0.59425-0.17073 0.42579-0.74494 0.56413
  -1   4  -4   47.55    2.00 281 0.70725-0.81324 0.02968 0.22538-0.54297 0.36215
   1  -4   4   49.75    3.10 145 0.52283-0.41683-0.47581 0.22075-0.60770 0.78852
  -1   4  -5   85.03    4.13 160 0.50108-0.61682-0.24051 0.49150-0.72217 0.49423
  -1   4  -5   80.08    3.38 286 0.76695-0.88269 0.05567 0.19533-0.46452 0.23657
   1  -4   5   79.76    3.94 138 0.52057-0.40483-0.56369 0.31269-0.54675 0.77470
  -1   4  -6    6.16    1.47 157 0.50942-0.63490-0.29663 0.54357-0.70040 0.42532
  -1   4  -6    6.31    1.08 289 0.79420-0.91968 0.06840 0.17854-0.42409 0.14901
   1  -4   6    7.08    1.59 132 0.51263-0.38715-0.63865 0.39172-0.48420 0.75928
  -1   4  -7  218.35    8.61 154 0.51469-0.64991-0.34084 0.58372-0.68096 0.35875
  -1   4  -7  227.54    9.40 290 0.80691-0.94213 0.07457 0.16830-0.40401 0.08180
   1  -4   7  231.55   10.18 127 0.50038-0.36516-0.70168 0.45880-0.42188 0.74408
  -1   4  -8   10.62    1.60 152 0.51792-0.66288-0.37494 0.61376-0.66451 0.29517
  -1   4  -8   12.04    1.85 291 0.81186-0.95682 0.07702 0.16180-0.39596 0.02662
   1  -4   8    9.41    1.85 122 0.48500-0.34004-0.75413 0.51531-0.36091 0.73025
  -1   4  -9  142.86    6.25 150 0.51985-0.67455-0.40059 0.63534-0.65125 0.23478
   1  -4   9  133.16    7.09 108 0.43752-0.28282-0.81545 0.58070-0.30816 0.72463
   1  -4   9  135.97    6.96 117 0.46738-0.31268-0.79743 0.56268-0.30193 0.71840
  -1   4 -10   14.82    2.18 149 0.52097-0.68541-0.41921 0.64990-0.64114 0.17754
  -1   4 -10    8.44    1.69 290 0.80914-0.97358 0.07567 0.15503-0.40040-0.06320
   1  -4  10   11.21    2.27 104 0.46406-0.29962-0.82341 0.59272-0.24230 0.70590
   1  -4  10   12.05    1.98 113 0.44816-0.28372-0.83292 0.60223-0.24523 0.70884
  -1   4 -11  119.05    5.96 148 0.52159-0.69578-0.43195 0.65859-0.63397 0.12324
  -1   4 -11  118.64    7.03 290 0.80388-0.97806 0.07308 0.15355-0.40888-0.10186
   1  -4  11  115.17    6.82 100 0.48633-0.31215-0.82729 0.60066-0.18134 0.69207
  -1   4 -12    0.29    1.75 147 0.52192-0.70584-0.43974 0.66232-0.62949 0.07162
  -1   4 -12   -1.37    1.52 289 0.79681-0.98073 0.06966 0.15292-0.42003-0.13784
   1  -4  12   -2.56    1.99  97 0.50515-0.32122-0.82801 0.60543-0.12461 0.68248
  -1   4 -13   62.72    4.67 147 0.52205-0.71572-0.44332 0.66183-0.62741 0.02241
  -1   4 -13   51.84    4.56 288 0.78825-0.98192 0.06557 0.15294-0.43320-0.17180
   1  -4  13   54.01    4.85  94 0.52114-0.32748-0.82622 0.60771-0.07151 0.67651
  -1   4 -14    4.08    2.48 147 0.52205-0.72545-0.44324 0.65769-0.62745-0.02467
  -1   4 -14    0.91    2.12 287 0.77841-0.98181 0.06094 0.15351-0.44792-0.20420
   1  -4  14   -0.29    2.43  91 0.53479-0.33139-0.82240 0.60795-0.02151 0.67364
  -1   4 -15   14.96    2.91 147 0.52193-0.73507-0.43994 0.65033-0.62938-0.06988
  -1   4 -15   16.36    3.18 286 0.76740-0.98054 0.05587 0.15452-0.46388-0.23538
   1  -4  15   16.99    3.71  88 0.54647-0.33333-0.81689 0.60649 0.02584 0.67342
  -1   4 -16    4.35    2.61 148 0.52167-0.74456-0.43375 0.64008-0.63294-0.11345
  -1   4 -16    1.66    2.72 285 0.75532-0.97820 0.05041 0.15592-0.48081-0.26558
  -1   4 -17   16.93    3.47 148 0.52126-0.75389-0.42493 0.62720-0.63795-0.15557
  -1   4 -17   10.87    4.08 284 0.74222-0.97484 0.04461 0.15766-0.49855-0.29497
   1  -3 -17    5.48    3.23 100 0.48940-0.58547-0.82758 0.55578-0.17245-0.63059
   1  -3 -16    1.97    2.82  97 0.50246-0.58879-0.82807 0.56033-0.13304-0.62286
  -1   3  15    9.02    3.24  51 0.57754-0.50095-0.57329 0.83698 0.61811 0.09067
   1  -3 -15   11.14    2.96  95 0.51516-0.59175-0.82719 0.56350-0.09197-0.61681
   1  -3 -15    9.73    3.10 295 0.85235-0.92894 0.09813-0.36181-0.32432-0.38446
  -1   3  14    6.36    2.83  52 0.57821-0.51136-0.57618 0.83581 0.61430 0.04735
   1  -3 -14    1.55    2.12  92 0.52748-0.59433-0.82475 0.56512-0.04892-0.61273
   1  -3 -14    2.80    2.51 297 0.86507-0.93192 0.10524-0.36486-0.29927-0.36238
  -1   3  13    7.37    2.55  52 0.57846-0.52135-0.57726 0.83283 0.61286 0.00165
   1  -3 -13    5.10    2.27  90 0.53937-0.59648-0.82052 0.56496-0.00352-0.61100
   1  -3 -13    6.34    2.36 298 0.87716-0.93427 0.11226-0.36783-0.27405-0.34047
  -1   3  12   42.11    3.96  52 0.57821-0.53084-0.57620 0.82771 0.61427-0.04688
   1  -3 -12   48.52    3.68  87 0.55078-0.59815-0.81418 0.56267 0.04468-0.61206
   1  -3 -12   42.66    4.13 300 0.88863-0.93600 0.11922-0.37072-0.24860-0.31878
  -1   3  11   12.13    2.26  51 0.57736-0.53973-0.57254 0.81998 0.61909-0.09884
   1  -3 -11   12.42    2.40  84 0.56159-0.59922-0.80527 0.55782 0.09625-0.61650
   1  -3 -11   11.08    2.36 301 0.89952-0.93715 0.12611-0.37356-0.22288-0.29737
  -1   3  10   36.87    3.24  51 0.57571-0.54782-0.56563 0.80902 0.62805-0.15493
   1  -3 -10   36.63    2.82  81 0.57161-0.59950-0.79316 0.54977 0.15190-0.62502
   1  -3 -10   34.31    2.96 303 0.90984-0.93773 0.13297-0.37635-0.19681-0.27631
  -1   3   9   54.38    3.79  50 0.57294-0.55480-0.55457 0.79390 0.64202-0.21603
   1  -3  -9   54.57    3.66  77 0.58054-0.59869-0.77697 0.53765 0.21250-0.63849
   1  -3  -9   52.99    3.40 304 0.91961-0.93776 0.13981-0.37913-0.17027-0.25572
  -1   3   8   82.12    4.35  48 0.56856-0.56015-0.53807 0.77334 0.66208-0.28323
   1  -3  -8   82.19    4.36  73 0.58790-0.59631-0.75543 0.52016 0.27912-0.65798
   1  -3  -8   80.02    4.30 306 0.92887-0.93727 0.14667-0.38194-0.14310-0.23576
  -1   3   7   25.96    2.24  46 0.56173-0.56306-0.51425 0.74546 0.68948-0.35775
   1  -3  -7   24.57    2.25  69 0.59286-0.59153-0.72669 0.49549 0.35301-0.68474
   1  -3  -7   22.26    1.93 308 0.93763-0.93630 0.15361-0.38481-0.11507-0.21666
  -1   3   6  116.23    5.19  43 0.55108-0.56215-0.48039 0.70754 0.72552-0.44092
   1  -3  -6  123.03    5.06  64 0.59411-0.58304-0.68810 0.46096 0.43549-0.72009
   1  -3  -6  104.30    5.20 309 0.94594-0.93487 0.16070-0.38784-0.08578-0.19882
  -1   3   5    0.84    1.12  39 0.53438-0.55519-0.43259 0.65567 0.77126-0.53380
   1  -3  -5    2.11    1.13  58 0.58946-0.56865-0.63580 0.41272 0.52765-0.76512
   1  -3  -5    0.29    0.87 215 0.16996-0.14914 0.59848-0.82157-0.68599 0.44852
   1  -3  -5    0.00    1.04 311 0.95385-0.93304 0.16807-0.39115-0.05457-0.18289
  -1   3   4  109.40    5.22  34 0.50805-0.53860-0.36543 0.58446 0.82663-0.63630
   1  -3  -4  104.72    4.94  51 0.57542-0.54487-0.56447 0.34545 0.62954-0.81987
   1  -3  -4  109.27    4.50 210 0.21151-0.18096 0.53457-0.75359-0.71736 0.52702
  -1   3   3    1.70    0.99  27 0.46676-0.50705-0.27229 0.48725 0.88870-0.74550
   1  -3  -3    1.85    1.28  42 0.54676-0.50647-0.46751 0.25255 0.73841-0.88161
   1  -3  -3    0.44    0.88 204 0.26140-0.22111 0.44897-0.66393-0.74929 0.60608
   1  -3  -3    1.78    0.89 315 0.96881-0.92852 0.18489-0.39985 0.01963-0.16283
  -1   3   2  167.61    7.18  18 0.40376-0.45379-0.14712 0.35802 0.94885-0.85278
  -1   3   2  176.34    7.11 210 0.20700-0.25703 0.54181-0.33091-0.71415 0.81022
   1  -3  -2  171.55    7.46  32 0.49679-0.44675-0.33882 0.12792 0.84601-0.94208
   1  -3  -2  175.22    6.80 196 0.31791-0.26787 0.33823-0.54913-0.77649 0.68042
  -1   3   1   73.52    3.22   7 0.31354-0.37332 0.01042 0.19642 0.99079-0.94185
  -1   3   1   76.68    3.60 201 0.28627-0.34605 0.40222-0.19538-0.76255 0.81149
   1  -3  -1   71.66    3.50  20 0.41991-0.36013-0.17774-0.02910 0.93642-0.98536
   1  -3  -1   79.77    3.75 188 0.37683-0.31705 0.20235-0.40919-0.79163 0.74269
  -1   3   0   82.96    3.83 190 0.35803-0.42755 0.24842-0.04565-0.78857 0.79038
   1  -3   0   80.19    3.81   7 0.31723-0.24772 0.00435-0.20713 0.98984-0.99165
   1  -3   0   84.94    3.83 178 0.43180-0.36228 0.04724-0.25001-0.78737 0.78556
  -1   3  -1   48.12    2.92 181 0.41655-0.49580 0.09397 0.10475-0.79095 0.74563
   1  -3   1   48.84    2.30 168 0.47621-0.39695-0.11533-0.08339-0.75977 0.80510
   1  -3   1   44.63    1.69 284 0.74417-0.66492 0.04547-0.24419-0.49594 0.54126
  -1   3  -2   88.09    4.27 172 0.45939-0.54839-0.04782 0.24247-0.77409 0.68163
  -1   3  -2   87.44    3.19 261 0.42580-0.51479-0.07098 0.26564-0.79719 0.70473
   1  -3   2   89.44    3.79 158 0.50593-0.41693-0.27161 0.07695-0.71050 0.80296
   1  -3   2   79.34    3.17 306 0.92864-0.83964 0.14650-0.34116-0.14379 0.23625
  -1   3  -3  189.43    8.24 165 0.48779-0.58653-0.16847 0.35907-0.74560 0.60601
  -1   3  -3  193.26    6.97 279 0.67694-0.77568 0.01731 0.17329-0.57844 0.43886
   1  -3   3  187.87    7.12 149 0.52051-0.42177-0.41103 0.22044-0.64563 0.78522
  -1   3  -4   79.49    3.84 159 0.50502-0.61350-0.26553 0.45207-0.71286 0.52614
  -1   3  -4   77.08    3.24 286 0.76318-0.87165 0.05395 0.13259-0.46987 0.28315
   1  -3   4   77.20    3.36 141 0.52229-0.41381-0.52869 0.34216-0.57246 0.75917
   1  -3   4   77.40    3.31 316 0.96955-0.86107 0.18588-0.37241 0.02414 0.16258
  -1   3  -5  118.89    5.42 154 0.51467-0.63289-0.34067 0.52315-0.68104 0.44719
  -1   3  -5  109.85    4.64 290 0.80006-0.91828 0.07123 0.11125-0.41492 0.18107
   1  -3   5  112.76    4.90 133 0.51463-0.39641-0.62444 0.44197-0.49693 0.73078
   1  -3   5  111.97    4.64 318 0.97559-0.85737 0.19520-0.37768 0.06753 0.16632
  -1   3  -6    2.62    1.16 150 0.51963-0.64759-0.39734 0.57576-0.65297 0.37199
  -1   3  -6    2.32    0.93 291 0.81715-0.94511 0.07967 0.09875-0.38719 0.10621
   1  -3   6    2.43    1.43 127 0.50061-0.37265-0.70076 0.52234-0.42286 0.70385
   1  -3   6    2.38    1.04 320 0.97919-0.85123 0.20270-0.38112 0.10365 0.17733
  -1   3  -7  197.66    7.69 147 0.52190-0.65960-0.43920 0.61355-0.62981 0.30169
  -1   3  -7  194.71    7.91 292 0.82448-0.96218 0.08338 0.09097-0.37478 0.04667
   1  -3   7  195.53    7.39 121 0.48257-0.34488-0.76093 0.58658-0.35223 0.68035
   1  -3   7  185.25    8.02 322 0.98130-0.84361 0.20919-0.38355 0.13590 0.19222
  -1   3  -8    0.43    1.30 145 0.52274-0.67018-0.46942 0.63971-0.61169 0.23645
  -1   3  -8    2.33    1.24 292 0.82624-0.97368 0.08428 0.08602-0.37176-0.00348
   1  -3   8    1.70    1.41 106 0.44591-0.29847-0.81831 0.64802-0.28804 0.66329
   1  -3   8    2.69    1.27 116 0.46213-0.31469-0.80812 0.63782-0.28580 0.66104
   1  -3   8    2.37    1.48 324 0.98233-0.83489 0.21504-0.38534 0.16585 0.20939
  -1   3  -9  114.87    5.35 144 0.52292-0.68009-0.49053 0.65677-0.59830 0.17592
  -1   3  -9  108.88    5.56 292 0.82442-0.98160 0.08335 0.08289-0.37489-0.04749
   1  -3   9  111.45    5.52 102 0.47250-0.31532-0.82522 0.65898-0.21990 0.64227
   1  -3   9  115.95    5.02 326 0.98244-0.82526 0.22044-0.38668 0.19433 0.22804
  -1   3 -10    8.83    1.74 143 0.52283-0.68975-0.50445 0.66663-0.58912 0.11962
  -1   3 -10    6.77    1.69 292 0.82010-0.98702 0.08115 0.08102-0.38224-0.08726
   1  -3  10    9.06    2.12  99 0.49427-0.32736-0.82792 0.66574-0.15805 0.62755
  -1   3 -11   85.95    4.64 142 0.52271-0.69937-0.51262 0.67073-0.58361 0.06697
  -1   3 -11   86.75    5.52 291 0.81388-0.99054 0.07802 0.08009-0.39264-0.12400
   1  -3  11   75.47    5.11  95 0.51234-0.33568-0.82752 0.66940-0.10138 0.61801
  -1   3 -12    2.32    1.89 142 0.52264-0.70904-0.51608 0.67013-0.58124 0.01747
  -1   3 -12    4.43    1.83 290 0.80612-0.99252 0.07419 0.07987-0.40527-0.15850
   1  -3  12    4.41    2.13  92 0.52747-0.34107-0.82475 0.67070-0.04897 0.61273
  -1   3 -13   51.49    4.21 142 0.52265-0.71879-0.51562 0.66561-0.58156-0.02935
  -1   3 -13   43.76    4.12 289 0.79707-0.99321 0.06978 0.08021-0.41962-0.19128
   1  -3  13   45.76    4.42  90 0.54023-0.34409-0.82013 0.67014-0.00007 0.61097
  -1   3 -14    0.43    2.02 142 0.52272-0.72860-0.51181 0.65774-0.58416-0.07387
  -1   3 -14    5.63    2.28 288 0.78687-0.99275 0.06491 0.08102-0.43529-0.22274
   1  -3  14    3.55    2.99  87 0.55106-0.34517-0.81399 0.66806 0.04590 0.61213
  -1   3 -15    4.33    2.16 143 0.52282-0.73844-0.50507 0.64695-0.58871-0.11646
  -1   3 -15    0.15    2.43 287 0.77562-0.99124 0.05965 0.08222-0.45202-0.25314
   1  -3  15    5.11    2.84  84 0.56025-0.34462-0.80657 0.66470 0.08944 0.61572
  -1   3 -16    3.03    2.31 143 0.52290-0.74826-0.49572 0.63353-0.59491-0.15738
  -1   3 -16    7.28    3.34 286 0.76337-0.98873 0.05404 0.08377-0.46959-0.28270
  -1   3 -17    6.91    3.17 144 0.52290-0.75800-0.48395 0.61770-0.60254-0.19689
   1  -2 -18   -0.56    2.94 105 0.45719-0.56052-0.82167 0.61432-0.26000-0.58427
   1  -2 -18    3.64    2.94 114 0.45334-0.55667-0.82427 0.61692-0.25993-0.58434
   1  -2 -17    3.65    2.81 103 0.47053-0.56412-0.82483 0.62154-0.22519-0.57194
  -1   2  16   -3.09    2.67  55 0.58608-0.50223-0.61462 0.81385 0.56032 0.18968
   1  -2 -16    2.81    2.67 101 0.48358-0.56743-0.82697 0.62775-0.18920-0.56081
   1  -2 -16    1.33    2.80 295 0.85476-0.93862 0.09945-0.29868-0.31968-0.43033
  -1   2  15   19.56    3.66  56 0.58719-0.51307-0.62107 0.81623 0.55062 0.15225
   1  -2 -15   23.34    3.37  98 0.49636-0.57047-0.82801 0.63284-0.15179-0.55108
   1  -2 -15   23.31    3.98 297 0.86835-0.94246 0.10712-0.30228-0.29257-0.41030
  -1   2  14    9.02    2.40  57 0.58804-0.52366-0.62629 0.81739 0.54261 0.11313
   1  -2 -14   10.14    2.68  96 0.50887-0.57324-0.82781 0.63670-0.11269-0.54305
   1  -2 -14    7.08    2.51 299 0.88131-0.94568 0.11475-0.30585-0.26502-0.39072
  -1   2  13    9.74    2.40  57 0.58863-0.53400-0.63011 0.81716 0.53665 0.07196
   1  -2 -13    7.62    2.40  94 0.52113-0.57576-0.82622 0.63918-0.07155-0.53706
   1  -2 -13    7.09    2.36 300 0.89367-0.94830 0.12236-0.30941-0.23693-0.37168
  -1   2  12   20.80    2.83  57 0.58896-0.54407-0.63231 0.81529 0.53320 0.02828
   1  -2 -12   21.63    2.83  91 0.53312-0.57802-0.82300 0.64002-0.02790-0.53358
   1  -2 -12   24.37    3.10 302 0.90543-0.95033 0.13000-0.31298-0.20817-0.35331
  -1   2  11   31.71    2.97  57 0.58899-0.55384-0.63254 0.81146 0.53283-0.01848
   1  -2 -11   22.92    2.69  89 0.54482-0.57997-0.81782 0.63889 0.01883-0.53317
   1  -2 -11   24.97    2.66 304 0.91664-0.95179 0.13769-0.31661-0.17856-0.33579
  -1   2  10   25.42    2.54  57 0.58866-0.56325-0.63031 0.80518 0.53634-0.06912
   1  -2 -10   24.84    2.54  86 0.55615-0.58156-0.81018 0.63531 0.06941-0.53663
   1  -2 -10   20.26    2.51 306 0.92730-0.95271 0.14548-0.32034-0.14786-0.31936
  -1   2   9   40.30    3.10  57 0.58782-0.57215-0.62491 0.79571 0.54474-0.12465
   1  -2  -9   40.99    3.10  82 0.56696-0.58263-0.79936 0.62856 0.12489-0.54497
   1  -2  -9   40.84    2.96 308 0.93743-0.95310 0.15344-0.32425-0.11573-0.30435
  -1   2   8  220.77    9.84  56 0.58619-0.58026-0.61523 0.78198 0.55941-0.18646
   1  -2  -8  221.02    9.00  79 0.57699-0.58292-0.78427 0.61753 0.18663-0.55958
   1  -2  -8  213.25    9.03 310 0.94704-0.95297 0.16168-0.32842-0.08166-0.29129
  -1   2   7   34.12    2.53  54 0.58324-0.58705-0.59957 0.76225 0.58222-0.25640
   1  -2  -7   32.01    2.39  75 0.58569-0.58188-0.76320 0.60052 0.25648-0.58230
   1  -2  -7   32.31    2.37 312 0.95611-0.95230 0.17032-0.33301-0.04489-0.28093
  -1   2   6   31.71    2.38  52 0.57798-0.59153-0.57517 0.73379 0.61563-0.33694
   1  -2  -6   36.48    2.38  70 0.59208-0.57853-0.73341 0.57479 0.33690-0.61559
   1  -2  -6   32.50    2.37 314 0.96460-0.95105 0.17960-0.33822-0.00418-0.27451
  -1   2   5    9.12    1.40  48 0.56841-0.59170-0.53754 0.69210 0.66272-0.43116
   1  -2  -5   12.63    1.40  64 0.59417-0.57088-0.69040 0.53584 0.43098-0.66254
   1  -2  -5   10.77    1.33 317 0.97234-0.94904 0.18988-0.34444 0.04255-0.27411
  -1   2   4    8.72    1.12  43 0.55068-0.58371-0.47918 0.62969 0.72675-0.54232
   1  -2  -4    8.58    1.12  57 0.58810-0.55507-0.62671 0.47621 0.54195-0.72638
  -1   2   3   40.53    2.26  36 0.51730-0.56007-0.38815 0.53459 0.80898-0.67168
   1  -2  -3   37.70    2.12  47 0.56643-0.52365-0.53041 0.38397 0.67109-0.80839
   1  -2  -3   38.54    2.17 217 0.15285-0.11008 0.62303-0.76947-0.67192 0.53462
   1  -2  -3   33.79    1.74 324 0.98244-0.93967 0.21652-0.36296 0.17355-0.31085
  -1   2   2  163.32    6.41  25 0.45522-0.50773-0.24809 0.39047 0.90230-0.81213
   1  -2  -2  166.72    6.84  35 0.51612-0.46361-0.38520 0.24282 0.81133-0.90149
   1  -2  -2  162.22    6.29 208 0.22620-0.17368 0.51043-0.65281-0.72744 0.63727
  -1   2   1  170.97    7.14  11 0.34804-0.41029-0.04744 0.18576 0.97959-0.93655
  -1   2   1  178.82    7.27 206 0.24195-0.30420 0.48358-0.34526-0.73763 0.78067
   1  -2  -1  170.48    7.14  20 0.42084-0.35859-0.17953 0.04121 0.93565-0.97869
   1  -2  -1  171.33    6.97 197 0.31315-0.25090 0.34820-0.48652-0.77462 0.73159
  -1   2   0  136.54    5.61 193 0.34420-0.41619 0.28061-0.14635-0.78520 0.78110
   1  -2   0  134.52    5.86   3 0.27740-0.20541 0.06842-0.20268 0.99716-0.99306
   1  -2   0  139.38    5.46 184 0.40118-0.32919 0.13792-0.27218-0.79253 0.79662
  -1   2  -1   26.17    1.70 179 0.42619-0.50792 0.06483 0.06537-0.78895 0.73772
  -1   2  -1   24.12    1.05 243 0.13042-0.21215-0.15321 0.28341-0.94004 0.88881
   1  -2   1   23.34    1.55 169 0.47141-0.38968-0.09508-0.03512-0.76450 0.81572
   1  -2   1   23.15    1.09 269 0.54978-0.46805-0.03009-0.10010-0.70348 0.75471
  -1   2  -2   33.31    1.82 167 0.47925-0.57072-0.12865 0.25479-0.75646 0.65811
  -1   2  -2   32.58    1.55 271 0.57743-0.66890-0.02032 0.14646-0.67912 0.58076
   1  -2   2   30.38    1.80 156 0.51145-0.41998-0.31252 0.18638-0.69365 0.79201
   1  -2   2   29.90    1.38 292 0.82513-0.73366 0.08371-0.20985-0.37367 0.47202
  -1   2  -3   89.90    4.15 158 0.50718-0.60839-0.28025 0.40233-0.70708 0.56159
  -1   2  -3   96.45    4.04 283 0.72709-0.82831 0.03806 0.08402-0.51825 0.37276
   1  -2   3   86.06    3.80 144 0.52292-0.42170-0.48913 0.36705-0.59921 0.74470
   1  -2   3   93.65    3.80 302 0.90579-0.80457 0.13023-0.25231-0.20727 0.35276
  -1   2  -4  167.91    7.16 151 0.51908-0.63004-0.38968 0.50770-0.65698 0.46436
   1  -2   4  158.75    6.18 134 0.51506-0.40411-0.62110 0.50308-0.49986 0.69249
   1  -2   4  158.07    6.22 308 0.93947-0.82851 0.15513-0.27314-0.10884 0.30146
  -1   2  -5  122.64    5.07 145 0.52267-0.64337-0.46552 0.57947-0.61410 0.37434
  -1   2  -5  118.52    5.13 291 0.81360-0.93430 0.07789 0.03607-0.39309 0.15334
   1  -2   5  114.24    4.98 125 0.49667-0.37597-0.71620 0.60224-0.40595 0.64570
   1  -2   5  121.78    5.31 312 0.95719-0.83649 0.17142-0.28538-0.04015 0.27990
  -1   2  -6    8.95    1.15 142 0.52261-0.65305-0.51703 0.62693-0.58058 0.29370
  -1   2  -6    8.41    1.25 292 0.82622-0.95665 0.08427 0.02563-0.37180 0.08492
   1  -2   6    6.62    1.41 109 0.43097-0.30054-0.81302 0.70313-0.32345 0.61034
   1  -2   6    7.91    1.13 119 0.47335-0.34292-0.78417 0.67428-0.32100 0.60789
  -1   2  -7  119.78    4.75 139 0.52131-0.66148-0.55144 0.65727-0.55598 0.22196
  -1   2  -7  120.86    5.15 293 0.83119-0.97137 0.08684 0.01900-0.36313 0.02911
   1  -2   7  114.14    5.50 104 0.46317-0.32299-0.82320 0.71736-0.24463 0.57865
   1  -2   7  116.70    5.21 113 0.44814-0.30796-0.83295 0.72712-0.24518 0.57919
   1  -2   7  117.01    5.26 318 0.97446-0.83428 0.19326-0.29909 0.05833 0.27568
  -1   2  -8    3.45    1.15 138 0.51986-0.66978-0.57373 0.67551-0.53899 0.15784
  -1   2  -8    1.87    1.25 293 0.83158-0.98150 0.08704 0.01474-0.36244-0.01871
   1  -2   8    2.54    1.55 100 0.48817-0.33826-0.82748 0.72570-0.17601 0.55716
   1  -2   8    3.14    1.50 320 0.97870-0.82878 0.20152-0.30329 0.09788 0.28327
  -1   2  -9  167.03    6.62 136 0.51874-0.67840-0.58727 0.68499-0.52824 0.09996
  -1   2  -9  165.57    7.29 293 0.82892-0.98858 0.08566 0.01205-0.36710-0.06118
   1  -2   9  148.41    6.64  96 0.50809-0.34843-0.82786 0.73015-0.11522 0.54350
   1  -2   9  149.46    6.71 322 0.98120-0.82155 0.20879-0.30650 0.13386 0.29442
  -1   2 -10    7.07    1.87 136 0.51808-0.68748-0.59429 0.68795-0.52253 0.04712
  -1   2 -10    6.03    2.01 292 0.82406-0.99346 0.08316 0.01049-0.37551-0.09990
   1  -2  10    7.79    1.98  93 0.52427-0.35487-0.82556 0.73190-0.06049 0.53590
  -1   2 -11   57.24    3.32 136 0.51788-0.69702-0.59629 0.68589-0.52089-0.00165
  -1   2 -11   52.05    4.00 291 0.81749-0.99662 0.07983 0.00976-0.38664-0.13590
   1  -2  11   52.12    4.26  90 0.53762-0.35849-0.82128 0.73169-0.01048 0.53302
  -1   2 -12   -1.44    1.87 136 0.51808-0.70696-0.59429 0.67983-0.52253-0.04714
  -1   2 -12    0.15    1.69 291 0.80950-0.99838 0.07585 0.00968-0.39980-0.16987
   1  -2  12    0.14    2.13  88 0.54877-0.35989-0.81549 0.72996 0.03579 0.53388
  -1   2 -13   12.36    2.30 136 0.51858-0.71720-0.58899 0.67047-0.52685-0.08995
  -1   2 -13   11.33    2.45 290 0.80031-0.99893 0.07135 0.01012-0.41454-0.20227
   1  -2  13    8.91    2.41  85 0.55815-0.35953-0.80848 0.72701 0.07906 0.53774
  -1   2 -14   12.91    2.58 137 0.51929-0.72765-0.58088 0.65829-0.53336-0.13058
  -1   2 -14    9.02    2.75 289 0.79003-0.99839 0.06641 0.01100-0.43049-0.23344
   1  -2  14    9.46    2.83  83 0.56606-0.35770-0.80044 0.72303 0.11990 0.54403
  -1   2 -15    1.58    2.29 138 0.52012-0.73822-0.57029 0.64364-0.54167-0.16940
  -1   2 -15    4.27    2.29 287 0.77874-0.99684 0.06110 0.01225-0.44743-0.26364
   1  -2  15    6.63    2.96  80 0.57272-0.35463-0.79149 0.71814 0.15875 0.55232
  -1   2 -16    3.29    2.72 139 0.52096-0.74880-0.55745 0.62674-0.55148-0.20672
  -1   2 -16    4.26    2.74 286 0.76651-0.99434 0.05546 0.01383-0.46515-0.29304
  -1   2 -17    3.58    2.86 140 0.52175-0.75933-0.54251 0.60774-0.56255-0.24278
  -1   2 -18   12.88    3.29 141 0.52239-0.76971-0.52555 0.58672-0.57466-0.27780
   1  -1 -18    2.38    3.64 108 0.43460-0.53546-0.81439 0.67556-0.31502-0.52335
   1  -1 -18    0.56    3.08 118 0.47110-0.57196-0.78931 0.65048-0.31373-0.52463
   1  -1 -17   14.70    3.50 106 0.44757-0.53868-0.81884 0.68407-0.28399-0.50724
   1  -1 -17   14.29    2.94 116 0.46135-0.55246-0.80963 0.67486-0.28346-0.50778
  -1   1  16    1.40    3.23  60 0.59197-0.51059-0.65619 0.78690 0.49387 0.25024
   1  -1 -16    4.20    2.38 104 0.46026-0.54164-0.82248 0.69177-0.25214-0.49196
   1  -1 -16    0.28    1.96 113 0.45075-0.53213-0.82866 0.69796-0.25255-0.49156
  -1   1  15   39.49    4.22  61 0.59274-0.52110-0.66435 0.79099 0.47963 0.21734
   1  -1 -15   42.19    4.34 102 0.47272-0.54436-0.82526 0.69862-0.21929-0.47768
   1  -1 -15   36.80    3.99 299 0.88089-0.95253 0.11449-0.24114-0.26594-0.43103
  -1   1  14   11.39    2.39  62 0.59330-0.53141-0.67159 0.79418 0.46661 0.18323
   1  -1 -14   10.24    2.67 100 0.48497-0.54687-0.82714 0.70455-0.18523-0.46461
   1  -1 -14    8.43    2.96 301 0.89400-0.95589 0.12257-0.24516-0.23615-0.41369
  -1   1  13   20.56    2.96  63 0.59369-0.54153-0.67784 0.79637 0.45507 0.14764
   1  -1 -13   22.62    2.81  98 0.49705-0.54921-0.82803 0.70950-0.14968-0.45303
   1  -1 -13   17.74    2.81 302 0.90649-0.95864 0.13070-0.24923-0.20548-0.39723
  -1   1  12   21.30    2.54  63 0.59393-0.55152-0.68297 0.79744 0.44539 0.11019
   1  -1 -12   24.48    2.53  96 0.50899-0.55141-0.82780 0.71334-0.11230-0.44328
   1  -1 -12   26.47    3.25 304 0.91838-0.96080 0.13893-0.25339-0.17372-0.38186
  -1   1  11   24.59    2.68  64 0.59407-0.56140-0.68679 0.79719 0.43804 0.07041
   1  -1 -11   26.64    2.68  94 0.52083-0.55351-0.82628 0.71588-0.07258-0.43586
   1  -1 -11   22.49    2.66 306 0.92969-0.96236 0.14730-0.25771-0.14058-0.36787
  -1   1  10   36.40    2.83  64 0.59414-0.57120-0.68902 0.79536 0.43369 0.02763
   1  -1 -10   39.70    2.97  91 0.53260-0.55554-0.82318 0.71684-0.02988-0.43143
   1  -1 -10   34.94    2.81 308 0.94039-0.96333 0.15590-0.26225-0.10565-0.35567
  -1   1   9   51.44    2.98  64 0.59414-0.58095-0.68923 0.79152 0.43327-0.01909
   1  -1  -9   48.51    2.97  89 0.54432-0.55752-0.81809 0.71581 0.01674-0.43092
   1  -1  -9   43.40    3.11 310 0.95048-0.96367 0.16483-0.26712-0.06836-0.34582
  -1   1   8   45.37    2.97  64 0.59407-0.59062-0.68674 0.78496 0.43814-0.07109
   1  -1  -8   47.40    2.82  86 0.55598-0.55943-0.81031 0.71209 0.06862-0.43568
   1  -1  -8   42.55    2.82 313 0.95986-0.96331 0.17424-0.27246-0.02787-0.33918
  -1   1   7   57.79    2.82  63 0.59382-0.60011-0.68039 0.77455 0.45028-0.13036
   1  -1  -7   57.13    3.10  82 0.56748-0.56119-0.79873 0.70457 0.12777-0.44769
   1  -1  -7   53.57    2.96 315 0.96839-0.96210 0.18433-0.27849 0.01711-0.33703
  -1   1   6  290.40   10.55  61 0.59305-0.60908-0.66819 0.75829 0.47277-0.19998
   1  -1  -6  305.43   12.36  78 0.57849-0.56246-0.78135 0.69124 0.19724-0.47003
   1  -1  -6  270.06   10.87 318 0.97572-0.95969 0.19544-0.28554 0.06865-0.34144
  -1   1   5   12.91    1.40  59 0.59086-0.61663-0.64638 0.73242 0.51042-0.28477
   1  -1  -5   15.42    1.40  73 0.58814-0.56237-0.75445 0.66841 0.28187-0.50753
   1  -1  -5   11.66    1.46 322 0.98101-0.95524 0.20807-0.29412 0.13028-0.35594
  -1   1   4    7.85    0.98  55 0.58477-0.62028-0.60746 0.68944 0.57087-0.39235
   1  -1  -4    7.85    1.12  67 0.59400-0.55849-0.71060 0.62862 0.38931-0.56784
   1  -1  -4    5.34    1.01 326 0.98219-0.94668 0.22306-0.30504 0.20841-0.38694
  -1   1   3  110.69    4.50  48 0.56780-0.61305-0.53533 0.61325 0.66533-0.53393
   1  -1  -3  111.47    4.77  58 0.58917-0.54392-0.63377 0.55585 0.53088-0.66227
  -1   1   2  194.92    7.49  36 0.52011-0.57510-0.39520 0.46906 0.80328-0.71901
   1  -1  -2  193.77    7.77  44 0.55396-0.49897-0.48923 0.41537 0.71642-0.80068
  -1   1   1  147.39    5.78  17 0.39451-0.45924-0.12997 0.19976 0.95518-0.91805
   1  -1  -1  149.36    5.92  23 0.44115-0.37642-0.21945 0.14965 0.91715-0.95428
   1  -1  -1  145.99    5.85 214 0.17625-0.11152 0.58920-0.65900-0.69099 0.65386
  -1   1  -1   86.34    3.59 178 0.43315-0.51736 0.04291 0.01876-0.78694 0.72981
  -1   1  -1   83.79    3.50 256 0.34634-0.43055-0.09502 0.15669-0.84574 0.78860
   1  -1   1   84.21    3.40 169 0.47127-0.38706-0.09448 0.03281-0.76463 0.82176
   1  -1   1   88.23    3.43 266 0.50073-0.41651-0.04681-0.01486-0.74342 0.80056
  -1   1  -2  192.68    7.75 159 0.50455-0.59850-0.26242 0.32003-0.71405 0.60979
  -1   1  -2  200.58    7.70 275 0.63146-0.72542-0.00040 0.05802-0.62719 0.52293
   1  -1   2  183.15    7.03 147 0.52177-0.42782-0.43615 0.37854-0.63156 0.73583
   1  -1   2  199.07    7.46 286 0.76186-0.66791 0.05335-0.11097-0.47172 0.57598
  -1   1  -3  169.04    6.55 146 0.52240-0.62609-0.45389 0.50745-0.62115 0.46975
  -1   1  -3  172.48    7.21 284 0.74183-0.84552 0.04444 0.00912-0.49907 0.34767
   1  -1   3  163.44    6.29 132 0.51114-0.40744-0.64820 0.59464-0.47540 0.62680
   1  -1   3  166.44    6.60 297 0.86349-0.75979 0.10434-0.15789-0.30247 0.45386
  -1   1  -4  352.28   12.81 138 0.52069-0.63412-0.56186 0.61135-0.54814 0.34962
  -1   1  -4  370.82   13.88 289 0.79046-0.90390 0.06662-0.01712-0.42983 0.23131
   1  -1   4  332.67   12.22 109 0.42514-0.31171-0.81072 0.76122-0.33678 0.53531
   1  -1   4  346.28   12.13 120 0.48008-0.36664-0.76760 0.71811-0.34353 0.54206
   1  -1   4  344.37   13.75 303 0.91169-0.79826 0.13424-0.18373-0.19192 0.39045
  -1   1  -5   65.57    3.01 134 0.51489-0.63806-0.62247 0.66791-0.49866 0.25301
  -1   1  -5   70.82    3.58 291 0.81389-0.93706 0.07803-0.03259-0.39261 0.14696
   1  -1   5   66.88    3.23 104 0.46436-0.34119-0.82348 0.77805-0.24152 0.48718
   1  -1   5   66.94    3.35 308 0.93853-0.81536 0.15435-0.19978-0.11203 0.35769
  -1   1  -6    4.57    1.14 131 0.50970-0.64261-0.65677 0.69814-0.46732 0.17453
  -1   1  -6    2.33    1.09 292 0.82510-0.95801 0.08369-0.04232-0.37373 0.08094
   1  -1   6    4.93    1.27  99 0.49195-0.35904-0.82778 0.78641-0.16495 0.45774
   1  -1   6    5.49    1.37 311 0.95508-0.82216 0.16928-0.21066-0.04938 0.34216
  -1   1  -7   28.45    2.00 129 0.50615-0.64881-0.67567 0.71299-0.44885 0.10893
  -1   1  -7   31.46    2.34 293 0.82951-0.97216 0.08596-0.04865-0.36609 0.02617
   1  -1   7   27.08    2.12  95 0.51247-0.36982-0.82750 0.79019-0.10092 0.44084
   1  -1   7   28.95    2.13 314 0.96590-0.82324 0.18117-0.21848 0.00281 0.33710
  -1   1  -8    8.74    1.29 128 0.50422-0.65662-0.68493 0.71818-0.43947 0.05242
  -1   1  -8    9.01    1.55 293 0.82968-0.98207 0.08605-0.05280-0.36578-0.02127
   1  -1   8    5.51    1.56  92 0.52839-0.37600-0.82450 0.79124-0.04557 0.43262
   1  -1   8    4.84    1.51 317 0.97313-0.82073 0.19110-0.22435 0.04823 0.33882
  -1   1  -9   49.52    2.58 128 0.50362-0.66575-0.68771 0.71690-0.43660 0.00242
  -1   1  -9   47.58    3.09 292 0.82697-0.98910 0.08465-0.05546-0.37050-0.06368
   1  -1   9   44.65    3.40  89 0.54113-0.37900-0.81971 0.79051 0.00358 0.43060
   1  -1   9   48.16    3.16 319 0.97789-0.81575 0.19969-0.22889 0.08902 0.34516
  -1   1 -10    7.73    1.57 128 0.50402-0.67590-0.68586 0.71099-0.43851-0.04280
  -1   1 -10   11.07    1.85 292 0.82214-0.99401 0.08218-0.05705-0.37879-0.10252
   1  -1  10    7.92    1.98  87 0.55156-0.37969-0.81364 0.78851 0.04817 0.43314
   1  -1  10    6.29    1.95 322 0.98080-0.80892 0.20732-0.23246 0.12653 0.35479
  -1   1 -11  104.27    5.14 129 0.50517-0.68678-0.68048 0.70155-0.44401-0.08444
  -1   1 -11  102.54    6.44 291 0.81563-0.99725 0.07890-0.05783-0.38972-0.13872
   1  -1  11  101.73    5.78  84 0.56023-0.37861-0.80659 0.78552 0.08934 0.43911
   1  -1  11   96.73    5.37 324 0.98224-0.80062 0.21422-0.23530 0.16162 0.36682
  -1   1 -12    1.57    1.57 129 0.50683-0.69818-0.67227 0.68929-0.45224-0.12334
  -1   1 -12    0.31    1.83 290 0.80775-0.99911 0.07499-0.05797-0.40265-0.17293
   1  -1  12    0.14    1.97  82 0.56749-0.37614-0.79871 0.78170 0.12786 0.44771
   1  -1  12   -1.64    1.93 326 0.98244-0.79108 0.22055-0.23756 0.19489 0.38068
  -1   1 -13   16.67    2.28 130 0.50882-0.70992-0.66168 0.67463-0.46261-0.16010
  -1   1 -13   15.25    2.59 289 0.79867-0.99977 0.07055-0.05760-0.41712-0.20559
   1  -1  13    6.75    2.25  80 0.57361-0.37251-0.79010 0.77715 0.16431 0.45840
  -1   1 -14   24.49    2.56 131 0.51101-0.72184-0.64899 0.65788-0.47466-0.19518
  -1   1 -14   26.02    3.80 288 0.78851-0.99935 0.06569-0.05680-0.43281-0.23703
   1  -1  14   27.41    3.51  78 0.57875-0.36791-0.78083 0.77194 0.19910 0.47074
  -1   1 -15    2.99    1.85 133 0.51325-0.73383-0.63439 0.63922-0.48807-0.22890
  -1   1 -15    3.04    2.43 287 0.77736-0.99793 0.06046-0.05563-0.44947-0.26750
   1  -1  15    2.53    2.67  76 0.58303-0.36246-0.77091 0.76608 0.23255 0.48442
  -1   1 -16    3.99    2.42 134 0.51546-0.74578-0.61797 0.61874-0.50258-0.26152
  -1   1 -16    3.95    3.19 286 0.76525-0.99557 0.05489-0.05412-0.46693-0.29717
  -1   1 -17    3.70    2.42 135 0.51753-0.75759-0.59979 0.59650-0.51800-0.29323
  -1   1 -18    9.40    3.13 137 0.51938-0.76917-0.57987 0.57252-0.53416-0.32421
   1   0 -18    2.39    2.39 122 0.48684-0.58522-0.74876 0.67846-0.36761-0.46485
   1   0 -17   15.37    4.05 110 0.42012-0.50876-0.80863 0.74238-0.34806-0.43727
   1   0 -17   20.33    3.22 120 0.47973-0.56837-0.76851 0.70226-0.34234-0.44299
  -1   0  16    1.97    2.81  64 0.59422-0.51532-0.69306 0.75525 0.42571 0.31249
   1   0 -16    1.40    2.24 108 0.43204-0.51093-0.81343 0.75124-0.32099-0.41721
   1   0 -16    1.54    1.96 118 0.47209-0.55099-0.78708 0.72490-0.31690-0.42130
   1   0 -16    4.74    2.96 298 0.87641-0.95531 0.11182-0.17401-0.27564-0.46255
  -1   0  15   48.91    4.78  66 0.59422-0.52506-0.70252 0.76064 0.40645 0.28462
   1   0 -15   48.82    4.48 107 0.44367-0.51282-0.81758 0.75945-0.29348-0.39759
   1   0 -15   54.47    4.48 116 0.46393-0.53308-0.80454 0.74642-0.29127-0.39979
  -1   0  14    8.16    2.39  67 0.59397-0.53455-0.71131 0.76537 0.38777 0.25617
   1   0 -14    7.98    2.52 105 0.45504-0.51445-0.82107 0.76701-0.26544-0.37850
   1   0 -14    7.14    1.96 114 0.45524-0.51466-0.82094 0.76688-0.26541-0.37852
   1   0 -14    9.93    2.67 302 0.90346-0.96288 0.12869-0.18275-0.21314-0.43079
  -1   0  13   28.15    3.24  68 0.59350-0.54382-0.71941 0.76941 0.36982 0.22699
   1   0 -13   30.26    3.22 103 0.46618-0.51586-0.82390 0.77390-0.23674-0.36007
   1   0 -13   30.23    3.22 112 0.44601-0.49569-0.83633 0.78632-0.23927-0.35754
   1   0 -13   25.94    3.41 304 0.91603-0.96570 0.13725-0.18726-0.18024-0.41656
  -1   0  12   28.60    2.82  69 0.59285-0.55292-0.72679 0.77274 0.35278 0.19689
   1   0 -12   31.55    2.80 102 0.47714-0.51708-0.82605 0.78010-0.20720-0.34247
   1   0 -12   29.21    3.11 306 0.92796-0.96789 0.14598-0.19192-0.14587-0.40381
  -1   0  11    5.08    1.97  70 0.59208-0.56188-0.73341 0.77529 0.33691 0.16563
   1   0 -11    4.35    1.68 100 0.48797-0.51816-0.82746 0.78557-0.17660-0.32594
  -1   0  10   93.64    5.08  71 0.59124-0.57078-0.73917 0.77700 0.32256 0.13285
   1   0 -10   84.34    5.06  98 0.49872-0.51917-0.82807 0.79024-0.14461-0.31080
   1   0 -10   92.44    5.05 310 0.94982-0.97027 0.16422-0.20204-0.07096-0.38445
  -1   0   9    6.65    1.70  72 0.59041-0.57970-0.74395 0.77772 0.31027 0.09801
   1   0  -9    4.36    1.83  96 0.50947-0.52019-0.82777 0.79401-0.11075-0.29753
   1   0  -9    6.38    1.78 313 0.95960-0.97032 0.17396-0.20772-0.02909-0.37919
  -1   0   8  230.60    9.21  72 0.58971-0.58874-0.74753 0.77723 0.30082 0.06032
   1   0  -8  210.86    7.76  94 0.52034-0.52132-0.82637 0.79667-0.07428-0.28687
   1   0  -8  213.24    8.15 315 0.96840-0.96937 0.18434-0.21405 0.01716-0.37831
  -1   0   7   -0.99    1.14  72 0.58929-0.59806-0.74952 0.77516 0.29547 0.01854
   1   0  -7    1.41    1.27  92 0.53149-0.52273-0.82355 0.79791-0.03407-0.27995
   1   0  -7   -0.29    1.18 318 0.97582-0.96706 0.19563-0.22127 0.06957-0.38358
  -1   0   6  311.09   11.36  72 0.58936-0.60787-0.74920 0.77078 0.29633-0.02944
   1   0  -6  312.45   12.03  89 0.54314-0.52464-0.81871 0.79713 0.01183-0.27872
   1   0  -6  284.36   11.53 322 0.98105-0.96254 0.20822-0.22980 0.13099-0.39788
  -1   0   5   10.19    1.27  72 0.59019-0.61844-0.74513 0.76265 0.30720-0.08745
   1   0  -5   10.16    1.27  86 0.55562-0.52738-0.81060 0.79308 0.06694-0.28669
   1   0  -5    8.10    1.30 326 0.98224-0.95399 0.22266-0.24018 0.20624-0.42600
  -1   0   4  345.25   12.69  70 0.59201-0.63000-0.73390 0.74736 0.33570-0.16308
   1   0  -4  332.65   12.66  82 0.56932-0.53133-0.79636 0.78290 0.13831-0.31093
  -1   0   3    3.37    0.70  66 0.59415-0.64188-0.70603 0.71543 0.39908-0.27359
   1   0  -3    2.10    0.70  76 0.58414-0.53642-0.76787 0.75847 0.24217-0.36766
  -1   0   2  150.51    5.47  57 0.58803-0.64550-0.62626 0.63159 0.54266-0.46430
   1   0  -2  153.26    5.74  65 0.59424-0.53677-0.69469 0.68935 0.42245-0.50081
  -1   0  -2  119.07    4.17 135 0.51738-0.61381-0.60125 0.59034-0.51679 0.40662
  -1   0  -2  125.31    5.21 276 0.64083-0.73726 0.00317-0.01407-0.61756 0.50740
   1   0   2  108.78    4.63 106 0.45155-0.35512-0.82006 0.83097-0.27417 0.38433
   1   0   2  116.57    4.21 115 0.46076-0.36433-0.81077 0.82167-0.28169 0.39185
   1   0   2  132.88    5.18 284 0.73617-0.63974 0.04198-0.03107-0.50651 0.61668
  -1   0  -3   91.76    4.09 109 0.42439-0.53056-0.81041 0.79544-0.33850 0.18120
  -1   0  -3   96.46    3.83 123 0.48838-0.59455-0.74411 0.72915-0.37332 0.21603
  -1   0  -3  100.00    4.21 283 0.73528-0.84145 0.04159-0.05655-0.50769 0.35039
   1   0   3   89.43    3.66  99 0.49331-0.38714-0.82786 0.84283-0.16093 0.31822
   1   0   3   98.88    4.18 294 0.83905-0.73288 0.09096-0.07599-0.34909 0.50639
  -1   0  -4  274.03   11.17 107 0.43886-0.55477-0.81593 0.79690-0.30499 0.10057
  -1   0  -4  284.28   10.35 118 0.47267-0.58858-0.78574 0.76672-0.31880 0.11437
  -1   0  -4  298.94   11.48 288 0.78071-0.89662 0.06202-0.08104-0.44452 0.24010
   1   0   4  276.65   10.72  95 0.51716-0.40125-0.82691 0.84593-0.08522 0.28964
   1   0   4  301.22   10.93 300 0.89295-0.77704 0.12191-0.10289-0.23860 0.44303
  -1   0  -5  111.04    5.11 107 0.44451-0.57016-0.81786 0.79477-0.29144 0.03988
  -1   0  -5  117.90    4.69 117 0.46629-0.59194-0.79971 0.77663-0.29855 0.04699
  -1   0  -5  117.18    5.11 290 0.80392-0.92958 0.07311-0.09619-0.40880 0.15724
   1   0   5  111.64    4.53  91 0.53315-0.40750-0.82299 0.84608-0.02780 0.27936
   1   0   5  117.61    5.07 305 0.92469-0.79904 0.14352-0.12044-0.15564 0.40720
  -1   0  -6   14.34    1.70 106 0.44552-0.58091-0.81819 0.79104-0.28899-0.00970
  -1   0  -6   13.52    1.14 116 0.46491-0.60030-0.80257 0.77542-0.29427-0.00442
  -1   0  -6   13.00    1.55 291 0.81564-0.95103 0.07891-0.10605-0.38971 0.09102
   1   0   6   11.89    1.56  89 0.54497-0.40958-0.81773 0.84488 0.01947 0.27922
   1   0   6   11.35    1.53 309 0.94497-0.80958 0.15984-0.13269-0.08937 0.38806
  -1   0  -7  219.69    8.64 107 0.44373-0.58886-0.81760 0.78639-0.29333-0.05249
  -1   0  -7  239.21    8.52 117 0.46631-0.61144-0.79968 0.76848-0.29859-0.04723
  -1   0  -7  233.63    9.44 292 0.82069-0.96582 0.08145-0.11265-0.38125 0.03543
   1   0   7  223.14    8.76  86 0.55427-0.40913-0.81167 0.84287 0.06056 0.28526
   1   0   7  243.85    9.20 312 0.95860-0.81347 0.17289-0.14169-0.03374 0.37957
  -1   0  -8   12.72    1.84 107 0.44008-0.59495-0.81636 0.78109-0.30209-0.09086
  -1   0  -8   12.90    1.42 118 0.46932-0.62420-0.79325 0.75798-0.30806-0.08489
  -1   0  -8   14.38    1.86 292 0.82147-0.97634 0.08184-0.11711-0.37993-0.01303
   1   0   8   13.25    1.97  84 0.56186-0.40698-0.80500 0.84027 0.09762 0.29534
   1   0   8   14.99    1.99 315 0.96799-0.81312 0.18381-0.14854 0.01473 0.37822
  -1   0  -9   19.75    1.98 108 0.43508-0.59969-0.81457 0.77524-0.31390-0.12619
  -1   0  -9   21.38    1.70 119 0.47330-0.63791-0.78430 0.74497-0.32083-0.11925
  -1   0  -9   20.46    2.31 292 0.81930-0.98391 0.08074-0.12007-0.38360-0.05649
   1   0   9   21.11    2.53  82 0.56821-0.40359-0.79781 0.83714 0.13190 0.30819
   1   0   9   19.15    2.43 318 0.97444-0.80983 0.19323-0.15390 0.05820 0.38188
  -1   0 -10    4.51    1.83 109 0.42904-0.60340-0.81227 0.76889-0.32789-0.15933
  -1   0 -10    8.21    1.56 120 0.47783-0.65218-0.77336 0.72998-0.33585-0.15136
  -1   0 -10    8.12    1.84 291 0.81493-0.98928 0.07855-0.12194-0.39089-0.09633
   1   0  10    6.32    1.83  80 0.57359-0.39924-0.79013 0.83352 0.16419 0.32302
  -1   0 -11   87.64    4.92 110 0.42216-0.60626-0.80949 0.76204-0.34349-0.19085
  -1   0 -11  101.11    4.95 121 0.48264-0.66673-0.76075 0.71330-0.35247-0.18188
  -1   0 -11   93.84    5.80 290 0.80884-0.99293 0.07552-0.12297-0.40089-0.13346
   1   0  11   93.92    5.62  78 0.57818-0.39409-0.78197 0.82942 0.19502 0.33933
   1   0  11   82.18    4.97 322 0.98127-0.79718 0.20905-0.16160 0.13519 0.39915
  -1   0 -12   19.25    2.67 111 0.41456-0.60840-0.80622 0.75471-0.36033-0.22115
  -1   0 -12   23.33    1.98 123 0.48756-0.68139-0.74662 0.69511-0.37026-0.21122
  -1   0 -12   21.60    2.74 290 0.80132-0.99515 0.07184-0.12335-0.41295-0.16853
   1   0  12   25.67    3.09  77 0.58209-0.38826-0.77332 0.82482 0.22473 0.35675
   1   0  12   21.44    2.85 324 0.98240-0.78857 0.21589-0.16438 0.17027 0.41121
  -1   0 -13   70.57    4.53 124 0.49246-0.69603-0.73105 0.67548-0.38894-0.23967
  -1   0 -13   65.11    5.77 289 0.79255-0.99613 0.06761-0.12318-0.42662-0.20199
   1   0  13   62.37    4.91  75 0.58539-0.38182-0.76417 0.81974 0.25357 0.37504
   1   0  13   61.43    5.08 326 0.98230-0.77872 0.22219-0.16662 0.20372 0.42489
  -1   0 -14    9.48    2.26 126 0.49723-0.71054-0.71410 0.65447-0.40829-0.26745
  -1   0 -14    9.24    2.73 288 0.78268-0.99600 0.06294-0.12257-0.44158-0.23416
   1   0  14    7.00    2.52  73 0.58813-0.37482-0.75451 0.81414 0.28172 0.39402
  -1   0 -15    1.98    1.70 127 0.50180-0.72485-0.69575 0.63206-0.42819-0.29468
  -1   0 -15    4.23    2.72 287 0.77179-0.99484 0.05788-0.12157-0.45758-0.26529
   1   0  15   -0.28    2.94  72 0.59034-0.36729-0.74432 0.80801 0.30932 0.41355
  -1   0 -16    7.36    2.41 129 0.50609-0.73888-0.67600 0.60825-0.44852-0.32148
  -1   0 -16    3.47    3.02 286 0.75993-0.99272 0.05248-0.12023-0.47442-0.29558
  -1   0 -17    8.50    2.83 131 0.51004-0.75257-0.65480 0.58298-0.46920-0.34794
   1   1 -18    8.72    2.95 127 0.50003-0.59593-0.70315 0.70136-0.42030-0.40626
   1   1 -17   27.68    4.07 125 0.49518-0.58134-0.72162 0.72389-0.39983-0.37960
  -1  -1  16    3.80    2.81  69 0.59304-0.51662-0.72491 0.71858 0.35718 0.37511
   1   1 -16    3.37    2.25 123 0.49006-0.56648-0.73887 0.74521-0.37967-0.35263
   1   1 -16    1.79    3.27 299 0.88270-0.95912 0.11558-0.10925-0.26196-0.47033
  -1  -1  15   24.49    3.52  70 0.59184-0.52516-0.73515 0.72476 0.33262 0.35254
   1   1 -15   21.89    2.81 122 0.48472-0.55140-0.75495 0.76535-0.35987-0.32529
   1   1 -15   23.06    3.57 301 0.89666-0.96334 0.12427-0.11387-0.22982-0.45535
  -1  -1  14   30.70    3.38  72 0.59024-0.53331-0.74485 0.73039 0.30793 0.33010
   1   1 -14   34.27    3.36 110 0.41856-0.47549-0.80796 0.82242-0.35154-0.28649
   1   1 -14   34.37    3.37 120 0.47920-0.53614-0.76988 0.78434-0.34051-0.29752
   1   1 -14   32.28    4.02 303 0.90995-0.96689 0.13304-0.11859-0.19651-0.44152
  -1  -1  13    5.64    2.11  73 0.58825-0.54105-0.75402 0.73551 0.28308 0.30783
   1   1 -13    9.10    2.24 109 0.42787-0.47507-0.81181 0.83033-0.33057-0.26033
   1   1 -13    8.84    2.10 119 0.47356-0.52076-0.78368 0.80220-0.32169-0.26921
   1   1 -13    6.25    2.38 305 0.92259-0.96978 0.14197-0.12345-0.16178-0.42912
  -1  -1  12   59.51    4.23  75 0.58585-0.54840-0.76269 0.74011 0.25801 0.28576
   1   1 -12   59.82    4.06 108 0.43672-0.47418-0.81517 0.83774-0.31005-0.23372
   1   1 -12   58.36    4.07 117 0.46789-0.50534-0.79635 0.81893-0.30353-0.24024
   1   1 -12   59.07    4.61 307 0.93454-0.97200 0.15111-0.12853-0.12525-0.41852
  -1  -1  11    3.11    1.69  76 0.58305-0.55533-0.77087 0.74423 0.23268 0.26396
   1   1 -11   -0.28    1.54 107 0.44507-0.47279-0.81804 0.84468-0.29008-0.20656
   1   1 -11   -0.28    1.82 116 0.46225-0.48997-0.80787 0.83450-0.28619-0.21045
   1   1 -11    1.93    1.79 309 0.94576-0.97348 0.16054-0.13390-0.08643-0.41021
  -1  -1  10  104.57    5.79  78 0.57982-0.56184-0.77857 0.74788 0.20699 0.24252
   1   1 -10   97.85    5.76 105 0.45288-0.47085-0.82045 0.85115-0.27086-0.17865
   1   1 -10   98.00    4.77 115 0.45678-0.47475-0.81819 0.84889-0.26989-0.17961
   1   1 -10  101.40    5.21 312 0.95617-0.97415 0.17038-0.13968-0.04464-0.40487
  -1  -1   9   -1.13    1.27  79 0.57613-0.56790-0.78583 0.75107 0.18082 0.22155
   1   1  -9    1.97    1.41 104 0.46007-0.46830-0.82243 0.85719-0.25264-0.14973
   1   1  -9   -1.41    1.26 113 0.45160-0.45984-0.82724 0.86200-0.25495-0.14742
   1   1  -9    0.00    1.34 314 0.96559-0.97382 0.18079-0.14603 0.00112-0.40349
  -1  -1   8  327.01   13.60  81 0.57195-0.57345-0.79266 0.75384 0.15398 0.20127
   1   1  -8  315.33   12.67 103 0.46653-0.46502-0.82398 0.86280-0.23583-0.11941
   1   1  -8  336.60   12.66 112 0.44693-0.44543-0.83488 0.87370-0.24181-0.11343
   1   1  -8  303.47   11.98 317 0.97368-0.97217 0.19197-0.15315 0.05229-0.40754
  -1  -1   7   18.16    1.70  82 0.56719-0.57843-0.79909 0.75621 0.12615 0.18197
   1   1  -7   16.78    1.97 102 0.47205-0.46081-0.82513 0.86801-0.22109-0.08702
   1   1  -7   19.96    1.61 321 0.97977-0.96853 0.20422-0.16134 0.11111-0.41922
  -1  -1   6  468.68   16.06  84 0.56169-0.58268-0.80516 0.75822 0.09678 0.16420
   1   1  -6  454.24   16.81 102 0.47629-0.45531-0.82590 0.87284-0.20955-0.05143
   1   1  -6  433.33   17.02 325 0.98249-0.96151 0.21796-0.17102 0.18112-0.44211
  -1  -1   5   69.36    3.13  86 0.55518-0.58590-0.81096 0.75995 0.06484 0.14901
   1   1  -5   72.51    3.54 101 0.47854-0.44781-0.82627 0.87727-0.20335-0.01050
  -1  -1   4  281.64   10.14  88 0.54700-0.58747-0.81658 0.76151 0.02810 0.13862
   1   1  -4  275.16   10.46 102 0.47719-0.43672-0.82605 0.88111-0.20709 0.04037
  -1  -1   3  213.80    7.86  91 0.53537-0.58557-0.82218 0.76306-0.01930 0.13889
   1   1  -3  214.69    8.59 103 0.46772-0.41751-0.82424 0.88337-0.23268 0.11309
   1   1  -3  227.71    9.00 113 0.44871-0.39851-0.83202 0.89114-0.24679 0.12720
  -1  -1   2  137.55    4.97  95 0.51306-0.57300-0.82744 0.76426-0.09900 0.17145
   1   1  -2  134.96    5.19 108 0.43132-0.37137-0.81315 0.87634-0.32266 0.25020
   1   1  -2  146.91    5.90 116 0.46365-0.40370-0.80511 0.86829-0.29042 0.21796
  -1  -1   1  104.58    3.95 116 0.46426-0.53395-0.80388 0.73663-0.29229 0.31762
   1   1  -1  109.41    4.37 124 0.49133-0.42164-0.73479 0.80204-0.38453 0.35920
  -1  -1   0  297.13   10.45 131 0.51029-0.58972-0.65331 0.58200-0.47061 0.44880
  -1  -1   0  348.15   11.87 240 0.07658-0.15601-0.16625 0.09495-0.95577 0.93397
   1   1   0  317.02   10.25  51 0.57592-0.49650-0.56651 0.63781 0.62692-0.60511
   1   1   0  310.73   10.82 142 0.52280-0.44337-0.50685 0.57816-0.58751 0.60932
   1   1   0  349.93   12.07 246 0.19361-0.11419-0.13718 0.20848-0.91773 0.93953
  -1  -1  -1  267.66    9.94  84 0.56104-0.65021-0.80580 0.73044 0.09347-0.16241
  -1  -1  -1  311.74   11.38 262 0.44141-0.53058-0.06607-0.00929-0.78665 0.71772
   1   1   1  275.98    9.96  73 0.58901-0.49984-0.75081 0.82618 0.29195-0.22302
   1   1   1  298.63    9.83 191 0.35561-0.26645 0.25415-0.17879-0.78805 0.85698
   1   1   1  307.91   11.16 269 0.55367-0.46451-0.02873 0.10410-0.70014 0.76907
  -1  -1  -2   75.91    3.57  88 0.54549-0.64440-0.81745 0.73802 0.02165-0.13772
  -1  -1  -2   87.90    2.91 213 0.18427-0.28318 0.57717-0.65659-0.69725 0.58118
  -1  -1  -2   89.22    3.76 274 0.62420-0.72311-0.00315-0.07627-0.63453 0.51846
   1   1   2   79.83    3.39  77 0.58109-0.48219-0.77571 0.85513 0.21678-0.10071
   1   1   2   83.64    3.60 284 0.73712-0.63821 0.04239 0.03704-0.50527 0.62134
  -1  -1  -3  117.24    4.99  91 0.53427-0.64292-0.82259 0.73911-0.02352-0.13968
  -1  -1  -3  129.92    4.97 282 0.71348-0.82213 0.03229-0.11577-0.53533 0.37213
   1   1   3  119.61    4.95  78 0.57826-0.46961-0.78181 0.86530 0.19557-0.03237
   1   1   3  124.38    5.31 293 0.83123-0.72258 0.08685-0.00337-0.36307 0.52627
  -1  -1  -4   79.95    3.84  93 0.52459-0.64298-0.82548 0.73793-0.05933-0.15100
  -1  -1  -4   89.33    4.02 286 0.75990-0.87828 0.05247-0.14001-0.47447 0.26414
   1   1   4   80.74    3.54  78 0.57799-0.45960-0.78234 0.86989 0.19367 0.01666
   1   1   4   85.05    3.88 299 0.88442-0.76603 0.11663-0.02908-0.25814 0.46847
  -1  -1  -5  149.48    6.25  95 0.51551-0.64364-0.82714 0.73553-0.09079-0.16667
  -1  -1  -5  154.95    6.78 288 0.78510-0.91323 0.06408-0.15569-0.43796 0.18050
   1   1   5  154.47    6.08  78 0.57898-0.45085-0.78034 0.87195 0.20081 0.05665
   1   1   5  157.28    7.27 304 0.91730-0.78917 0.13816-0.04655-0.17673 0.43419
  -1  -1  -6    9.78    1.56  97 0.50663-0.64450-0.82794 0.73228-0.11989-0.18471
  -1  -1  -6    8.94    1.54 289 0.79870-0.93657 0.07057-0.16623-0.41708 0.11248
   1   1   6   12.13    1.55  77 0.58059-0.44273-0.77685 0.87252 0.21290 0.09170
   1   1   6   10.03    1.54 308 0.93902-0.80115 0.15476-0.05909-0.11037 0.41496
  -1  -1  -7  144.10    6.36  98 0.49775-0.64536-0.82805 0.72832-0.14755-0.20418
  -1  -1  -7  155.04    6.32 290 0.80531-0.95292 0.07379-0.17351-0.40658 0.05486
   1   1   7  144.76    6.76  76 0.58249-0.43488-0.77232 0.87205 0.22798 0.12375
   1   1   7  146.55    6.17 311 0.95399-0.80638 0.16820-0.06848-0.05401 0.40573
  -1  -1  -8   36.00    2.54 100 0.48877-0.64612-0.82753 0.72374-0.17428-0.22458
  -1  -1  -8   38.88    2.62 290 0.80736-0.96471 0.07480-0.17858-0.40327 0.00442
   1   1   8   35.29    2.53  75 0.58446-0.42711-0.76696 0.87075 0.24502 0.15384
   1   1   8   36.25    2.62 314 0.96453-0.80718 0.17952-0.07573-0.00455 0.40341
  -1  -1  -9  107.14    5.78 101 0.47961-0.64670-0.82643 0.71858-0.20037-0.24562
  -1  -1  -9  114.79    5.83 290 0.80623-0.97332 0.07424-0.18209-0.40511-0.04088
   1   1   9  118.38    5.34  74 0.58640-0.41931-0.76088 0.86873 0.26339 0.18259
   1   1   9  109.46    5.37 317 0.97196-0.80487 0.18932-0.08147 0.03996 0.40603
  -1  -1 -10   31.40    2.39 103 0.47023-0.64706-0.82477 0.71286-0.22599-0.26713
  -1  -1 -10   23.68    2.44 290 0.80271-0.97954 0.07252-0.18443-0.41073-0.08239
   1   1  10   28.89    2.66  73 0.58822-0.41139-0.75414 0.86605 0.28273 0.21039
  -1  -1 -11  104.90    5.91 104 0.46060-0.64717-0.82256 0.70659-0.25128-0.28897
  -1  -1 -11  111.28    5.76 113 0.44932-0.63589-0.83104 0.71507-0.24849-0.29176
  -1  -1 -11  112.60    7.30 289 0.79733-0.98390 0.06991-0.18588-0.41922-0.12103
   1   1  11  111.12    6.73  72 0.58986-0.40329-0.74680 0.86277 0.30279 0.23746
   1   1  11  110.75    6.37 321 0.98032-0.79375 0.20580-0.08983 0.11893 0.42132
  -1  -1 -12   30.62    2.95 106 0.45068-0.64700-0.81980 0.69977-0.27631-0.31107
  -1  -1 -12   31.21    2.67 115 0.45965-0.65596-0.81288 0.69285-0.27837-0.30901
  -1  -1 -12   35.80    3.49 289 0.79040-0.98672 0.06659-0.18662-0.42992-0.15746
   1   1  12   29.82    3.22  71 0.59129-0.39498-0.73885 0.85888 0.32338 0.26400
   1   1  12   31.88    3.63 323 0.98206-0.78575 0.21292-0.09289 0.15491 0.43247
  -1  -1 -13   29.47    3.51 107 0.44047-0.64653-0.81649 0.69240-0.30114-0.33337
  -1  -1 -13   31.08    2.81 117 0.46908-0.67513-0.79379 0.66970-0.30727-0.32724
  -1  -1 -13   40.85    4.39 288 0.78215-0.98821 0.06269-0.18678-0.44237-0.19214
   1   1  13   27.42    3.36  69 0.59246-0.38641-0.73032 0.85441 0.34440 0.29011
   1   1  13   30.72    3.46 325 0.98248-0.77643 0.21948-0.09539 0.18920 0.44531
  -1  -1 -14   16.27    2.80 109 0.42995-0.64574-0.81263 0.68447-0.32581-0.35583
  -1  -1 -14   19.56    2.53 120 0.47770-0.69349-0.77368 0.64553-0.33542-0.34622
  -1  -1 -14   21.59    3.93 287 0.77272-0.98852 0.05831-0.18646-0.45623-0.22542
   1   1  14   16.78    3.08  68 0.59336-0.37757-0.72120 0.84935 0.36575 0.31589
  -1  -1 -15   11.63    2.80 110 0.41909-0.64462-0.80819 0.67598-0.35035-0.37842
  -1  -1 -15   14.93    2.39 122 0.48558-0.71111-0.75247 0.62026-0.36299-0.36579
  -1  -1 -15   10.85    3.32 286 0.76222-0.98775 0.05352-0.18573-0.47122-0.25756
   1   1  15   12.02    3.21  67 0.59396-0.36843-0.71149 0.84370 0.38738 0.34140
  -1  -1 -16    9.31    2.54 124 0.49275-0.72802-0.73006 0.59379-0.39009-0.38581
  -1  -1 -17    2.82    2.12 126 0.49923-0.74424-0.70635 0.56602-0.41682-0.40621
   1   2 -18    4.94    3.39 131 0.51031-0.60373-0.65320 0.71993-0.47071-0.34995
   1   2 -17    6.35    2.54 130 0.50730-0.59098-0.66984 0.74064-0.45465-0.31888
   1   2 -17    1.20    3.14 298 0.87127-0.95496 0.10881-0.03801-0.28651-0.48701
  -1  -2  16   29.90    4.09  73 0.58882-0.51488-0.75163 0.67677 0.28972 0.43668
   1   2 -16   29.60    3.52 128 0.50418-0.57813-0.68511 0.75997-0.43928-0.28711
   1   2 -16   25.87    3.74 299 0.88607-0.96001 0.11763-0.04278-0.25443-0.47196
  -1  -2  15   12.98    2.96  75 0.58604-0.52184-0.76207 0.68316 0.25985 0.41941
   1   2 -15   18.32    3.10 127 0.50103-0.56523-0.69900 0.77791-0.42475-0.25451
   1   2 -15   14.35    2.99 301 0.90018-0.96438 0.12654-0.04762-0.22128-0.45798
  -1  -2  14   36.58    3.67  76 0.58262-0.52816-0.77197 0.68899 0.22912 0.40301
   1   2 -14   40.59    4.23 126 0.49792-0.55238-0.71147 0.79445-0.41121-0.22092
   1   2 -14   40.65    4.18 303 0.91361-0.96807 0.13556-0.05259-0.18681-0.44532
  -1  -2  13    0.14    1.84  78 0.57850-0.53378-0.78132 0.69429 0.19732 0.38768
   1   2 -13    1.27    2.11 125 0.49494-0.53966-0.72247 0.80951-0.39886-0.18614
   1   2 -13    1.49    2.09 306 0.92635-0.97107 0.14477-0.05773-0.15071-0.43429
  -1  -2  12   75.28    5.24  80 0.57359-0.53861-0.79014 0.69904 0.16418 0.37369
   1   2 -12   81.54    4.94 124 0.49221-0.52719-0.73188 0.82298-0.38796-0.14990
   1   2 -12   74.89    5.53 308 0.93838-0.97336 0.15422-0.06312-0.11255-0.42531
  -1  -2  11   11.76    2.13  82 0.56775-0.54251-0.79839 0.70323 0.12930 0.36144
   1   2 -11   12.71    1.98 123 0.48985-0.51509-0.73955 0.83471-0.37885-0.11188
   1   2 -11    8.07    2.09 310 0.94961-0.97485 0.16403-0.06887-0.07177-0.41897
  -1  -2  10  152.00    7.10  84 0.56078-0.54528-0.80606 0.70684 0.09214 0.35146
   1   2 -10  159.52    7.07 123 0.48802-0.50352-0.74522 0.84444-0.37197-0.07163
   1   2 -10  152.57    7.63 313 0.95993-0.97543 0.17431-0.07509-0.02756-0.41605
  -1  -2   9    7.96    1.71  87 0.55239-0.54663-0.81306 0.70978 0.05193 0.34455
   1   2  -9    7.79    1.56 122 0.48692-0.49268-0.74853 0.85181-0.36790-0.02858
   1   2  -9    5.07    1.49 316 0.96908-0.97484 0.18524-0.08196 0.02124-0.41772
  -1  -2   8  227.24    8.70  89 0.54208-0.54606-0.81925 0.71191 0.00745 0.34189
   1   2  -8  250.01   10.07 122 0.48680-0.48281-0.74891 0.85625-0.36743 0.01809
   1   2  -8  224.39    9.18 319 0.97658-0.97260 0.19706-0.08972 0.07634-0.42568
  -1  -2   7   27.60    2.13  92 0.52905-0.54277-0.82431 0.71291-0.04317 0.34538
   1   2  -7   31.41    2.12 123 0.48794-0.47422-0.74546 0.85686-0.37168 0.06947
   1   2  -7   28.18    1.91 322 0.98151-0.96779 0.21007-0.09867 0.14034-0.44255
  -1  -2   6  308.96   11.92  96 0.51182-0.53529-0.82757 0.71211-0.10307 0.35815
   1   2  -6  335.07   13.28 123 0.49073-0.46726-0.73674 0.85221-0.38221 0.12713
  -1  -2   5   54.74    2.69 100 0.48755-0.52075-0.82742 0.70789-0.17782 0.38577
   1   2  -5   63.80    3.39 125 0.49553-0.46233-0.72036 0.83988-0.40125 0.19331
  -1  -2   4  141.41    5.65 106 0.45000-0.49294-0.81960 0.69601-0.27801 0.43883
  -1  -2   4  159.14    6.07 115 0.45770-0.50065-0.81650 0.69292-0.27262 0.43343
   1   2  -4  148.85    6.50 128 0.50264-0.45969-0.69210 0.81569-0.43203 0.27122
  -1  -2   3  105.41    4.26 121 0.48101-0.53370-0.76514 0.63749-0.34677 0.46046
   1   2  -3  106.96    4.96 132 0.51176-0.45907-0.64432 0.77196-0.47901 0.36533
  -1  -2   2   79.55    3.15 128 0.50342-0.56584-0.68861 0.55691-0.43567 0.50223
   1   2  -2   77.41    3.57 138 0.52064-0.45821-0.56268 0.69438-0.54752 0.48097
  -1  -2   1   14.81    1.02 138 0.52014-0.59231-0.56993 0.43417-0.54195 0.56137
   1   2  -1   14.95    1.16 149 0.52107-0.44891-0.42122 0.55698-0.64002 0.62060
   1   2  -1   14.94    1.03 230-0.08174 0.15391-0.20139 0.33715-0.98502 0.96559
  -1  -2   0   33.68    1.56  35 0.51482-0.59673-0.38198 0.24216 0.81388-0.84159
  -1  -2   0   34.82    1.64 151 0.51866-0.60057-0.38414 0.24431-0.65984 0.63213
  -1  -2   0   35.43    1.99 242 0.11441-0.19632-0.15715 0.01732-0.94503 0.91732
   1   2   0   36.11    1.60  16 0.39345-0.31154-0.12801 0.26784 0.95588-0.92817
   1   2   0   34.25    1.79 164 0.49061-0.40871-0.18257 0.32240-0.74140 0.76911
   1   2   0   35.04    1.81 255 0.33867-0.25676-0.09726 0.23708-0.85000 0.87771
  -1  -2  -1  640.03   21.63  57 0.58815-0.67979-0.62701 0.48313 0.54148-0.61632
  -1  -2  -1  685.26   23.56 168 0.47659-0.56824-0.11699-0.02690-0.75937 0.68453
  -1  -2  -1  715.36   24.59 260 0.42173-0.51338-0.07225-0.07163-0.79987 0.72503
   1   2   1  649.22   21.72  41 0.54155-0.44991-0.45248 0.59637 0.75291-0.67807
   1   2   1  702.45   24.02 185 0.39194-0.30029 0.16307-0.01919-0.79264 0.86748
   1   2   1  679.82   23.73 273 0.60963-0.51798-0.00859 0.15248-0.64891 0.72375
  -1  -2  -2    1.68    0.70  69 0.59310-0.69449-0.72421 0.57627 0.35881-0.48078
  -1  -2  -2    1.51    0.60 187 0.38353-0.48491 0.18520-0.33315-0.79225 0.67028
  -1  -2  -2   -0.16    0.78 272 0.58955-0.69094-0.01595-0.13200-0.66799 0.54602
   1   2   2    0.56    0.70  53 0.58147-0.48008-0.59092 0.73887 0.59434-0.47237
   1   2   2    0.45    0.59 209 0.22153-0.12014 0.51820-0.37025-0.72429 0.84626
   1   2   2    0.93    0.78 285 0.75562-0.65423 0.05055 0.09740-0.48040 0.60238
  -1  -2  -3  315.36   11.96  76 0.58379-0.69491-0.76887 0.61686 0.23904-0.40814
  -1  -2  -3  336.10   11.59 203 0.27062-0.38174 0.43199-0.58400-0.75442 0.58532
  -1  -2  -3  340.53   13.18 279 0.67927-0.79040 0.01824-0.17025-0.57581 0.40670
   1   2   3  323.48   12.17  60 0.59163-0.48050-0.65298 0.80498 0.49936-0.33025
   1   2   3  331.59   12.40 293 0.83652-0.72540 0.08962 0.06238-0.35366 0.52276
  -1  -2  -4   -0.99    0.99  81 0.57185-0.69272-0.79280 0.63673 0.15338-0.36962
  -1  -2  -4   -0.58    0.58 214 0.17539-0.29626 0.59047-0.74654-0.69032 0.47408
  -1  -2  -4   -0.31    1.08 283 0.72924-0.85011 0.03898-0.19505-0.51549 0.29926
   1   2   4   -0.28    0.84  63 0.59396-0.47310-0.68367 0.83974 0.44405-0.22781
   1   2   4    0.15    0.93 299 0.88503-0.76416 0.11700 0.03907-0.25677 0.47301
  -1  -2  -5  336.65   12.59  85 0.55975-0.69036-0.80703 0.64691 0.08697-0.35034
  -1  -2  -5  367.96   13.38 286 0.75801-0.88861 0.05162-0.21175-0.47710 0.21373
   1   2   5  363.02   12.35  65 0.59425-0.46364-0.69964 0.85977 0.41239-0.14902
   1   2   5  343.73   14.57 304 0.91628-0.78567 0.13743 0.02269-0.17955 0.44291
  -1  -2  -6   21.99    2.13  88 0.54795-0.68830-0.81600 0.65181 0.03221-0.34271
  -1  -2  -6   26.42    2.15 287 0.77456-0.91491 0.05916-0.22335-0.45356 0.14306
   1   2   6   25.88    1.97  66 0.59410-0.45375-0.70774 0.87193 0.39544-0.08495
   1   2   6   24.51    2.02 308 0.93753-0.79719 0.15353 0.01066-0.11539 0.42588
  -1  -2  -7  159.30    6.96  90 0.53646-0.68655-0.82176 0.65351-0.01504-0.34259
  -1  -2  -7  169.86    6.91 288 0.78353-0.93362 0.06334-0.23159-0.44032 0.08269
   1   2   7  168.91    7.05  67 0.59397-0.44389-0.71115 0.87939 0.38812-0.03049
   1   2   7  170.70    7.61 311 0.95251-0.80242 0.16676 0.00149-0.06017 0.41780
  -1  -2  -8   38.80    2.55  93 0.52519-0.68501-0.82534 0.65303-0.05721-0.34755
  -1  -2  -8   47.18    3.07 288 0.78746-0.94729 0.06519-0.23750-0.43440 0.02964
   1   2   8   47.26    2.96  67 0.59396-0.43413-0.71149 0.88379 0.38738 0.01738
   1   2   8   39.15    2.95 314 0.96324-0.80341 0.17801-0.00570-0.01127 0.41603
  -1  -2  -9   39.85    2.97  95 0.51402-0.68359-0.82733 0.65096-0.09578-0.35612
  -1  -2  -9   38.36    3.07 288 0.78782-0.95739 0.06536-0.24173-0.43385-0.01804
   1   2   9   37.30    3.10  67 0.59403-0.42447-0.70966 0.88603 0.39133 0.06056
   1   2   9   38.79    3.09 316 0.97093-0.80136 0.18781-0.01144 0.03301 0.41888
  -1  -2 -10   22.99    2.40  97 0.50289-0.68220-0.82807 0.64764-0.13171-0.36731
  -1  -2 -10   16.03    2.29 288 0.78553-0.96484 0.06428-0.24471-0.43732-0.06170
   1   2  10   20.37    2.39  66 0.59414-0.41483-0.70620 0.88663 0.39872 0.10031
   1   2  10   20.74    2.61 319 0.97631-0.79700 0.19653-0.01610 0.07384 0.42518
  -1  -2 -11   60.57    4.23  99 0.49171-0.68076-0.82776 0.64327-0.16567-0.38049
  -1  -2 -11   50.46    4.10 288 0.78114-0.97019 0.06222-0.24671-0.44388-0.10228
   1   2  11   53.86    4.21  65 0.59423-0.40518-0.70143 0.88592 0.40870 0.13745
   1   2  11   58.55    4.43 321 0.97984-0.79079 0.20441-0.01992 0.11203 0.43413
  -1  -2 -12   34.89    3.38 101 0.48042-0.67921-0.82655 0.63800-0.19810-0.39519
  -1  -2 -12   43.47    4.39 287 0.77505-0.97384 0.05939-0.24794-0.45285-0.14044
   1   2  12   39.22    3.78  65 0.59424-0.39545-0.69556 0.88411 0.42070 0.17259
   1   2  12   37.91    3.81 323 0.98183-0.78304 0.21160-0.02305 0.14815 0.44513
  -1  -2 -13   21.92    2.95 103 0.46898-0.67751-0.82451 0.63190-0.22933-0.41109
  -1  -2 -13   25.53    3.47 286 0.76750-0.97603 0.05592-0.24853-0.46374-0.17668
   1   2  13   20.99    3.22  64 0.59413-0.38560-0.68872 0.88133 0.43427 0.20615
   1   2  13   28.37    3.49 325 0.98250-0.77397 0.21824-0.02563 0.18264 0.45778
  -1  -2 -14   16.56    2.81 105 0.45734-0.67561-0.82171 0.62504-0.25960-0.42795
  -1  -2 -14   24.84    2.81 114 0.45279-0.67106-0.82523 0.62855-0.25834-0.42921
  -1  -2 -14   17.78    3.32 286 0.75867-0.97694 0.05191-0.24859-0.47618-0.21137
   1   2  14   21.11    3.22  63 0.59385-0.37558-0.68101 0.87768 0.44911 0.23844
   1   2  14   17.69    3.18 327 0.98197-0.76370 0.22441-0.02774 0.21580 0.47175
  -1  -2 -15    0.28    2.52 106 0.44548-0.67349-0.81817 0.61744-0.28909-0.44559
  -1  -2 -15   -0.14    1.69 116 0.46489-0.69290-0.80260 0.60186-0.29423-0.44045
  -1  -2 -15    2.11    2.71 285 0.74867-0.97668 0.04745-0.24819-0.48989-0.24479
   1   2  15    2.24    2.79  62 0.59336-0.36535-0.67249 0.87322 0.46498 0.26970
  -1  -2 -16    7.71    2.66 108 0.43334-0.67110-0.81392 0.60913-0.31795-0.46386
  -1  -2 -16    3.51    2.39 119 0.47569-0.71344-0.77864 0.57384-0.32868-0.45313
  -1  -2 -17    1.82    2.66 110 0.42092-0.66841-0.80897 0.60011-0.34628-0.48267
  -1  -2 -17   -1.97    2.39 122 0.48530-0.73279-0.75327 0.54442-0.36199-0.46696
   1   3 -18   14.17    3.68 135 0.51753-0.60848-0.59976 0.73502-0.51802-0.29673
   1   3 -17    1.56    2.41 134 0.51592-0.59712-0.61422 0.75354-0.50582-0.26180
   1   3 -17    3.44    2.99 298 0.87145-0.95265 0.10891 0.03041-0.28615-0.48147
  -1  -3  16   18.12    3.54  77 0.58209-0.51063-0.77331 0.62994 0.22474 0.49575
   1   3 -16   18.84    2.97 133 0.51428-0.58574-0.62708 0.77046-0.49460-0.22589
   1   3 -16   15.13    3.15 299 0.88646-0.95792 0.11787 0.02550-0.25355-0.46693
  -1  -3  15    8.22    2.69  79 0.57745-0.51572-0.78340 0.63597 0.18982 0.48354
   1   3 -15    6.23    2.41 132 0.51268-0.57440-0.63828 0.78572-0.48454-0.18881
   1   3 -15    6.29    2.85 302 0.90078-0.96250 0.12693 0.02051-0.21980-0.45355
  -1  -3  14   77.46    5.96  81 0.57185-0.51987-0.79280 0.64130 0.15338 0.47284
   1   3 -14   75.99    6.10 132 0.51121-0.56320-0.64772 0.79922-0.47585-0.15038
   1   3 -14   77.84    5.85 304 0.91441-0.96640 0.13612 0.01537-0.18464-0.44159
  -1  -3  13    4.69    2.56  83 0.56517-0.52293-0.80146 0.64590 0.11508 0.46402
   1   3 -13    6.53    2.55 131 0.50996-0.55220-0.65524 0.81080-0.46878-0.11032
   1   3 -13    4.05    2.10 306 0.92735-0.96959 0.14552 0.01004-0.14770-0.43139
  -1  -3  12   29.17    3.27  85 0.55720-0.52469-0.80930 0.64969 0.07444 0.45752
   1   3 -12   35.83    3.13 130 0.50902-0.54152-0.66062 0.82024-0.46363-0.06833
   1   3 -12   32.30    3.31 308 0.93956-0.97206 0.15520 0.00442-0.10854-0.42342
  -1  -3  11    9.27    2.00  88 0.54764-0.52487-0.81620 0.65252 0.03084 0.45399
   1   3 -11   11.26    1.85 130 0.50848-0.53125-0.66355 0.82723-0.46080-0.02403
   1   3 -11   12.63    2.11 310 0.95094-0.97370 0.16527-0.00159-0.06650-0.41833
  -1  -3  10   79.37    4.57  91 0.53606-0.52304-0.82191 0.65417-0.01659 0.45429
   1   3 -10   82.66    4.13 130 0.50848-0.52150-0.66358 0.83132-0.46077 0.02307
   1   3 -10   75.82    4.66 313 0.96135-0.97437 0.17587-0.00813-0.02071-0.41700
  -1  -3   9    7.40    1.57  94 0.52185-0.51857-0.82608 0.65428-0.06904 0.45961
   1   3  -9   11.24    1.71 131 0.50911-0.51239-0.66009 0.83189-0.46414 0.07357
   1   3  -9    8.39    1.80 316 0.97049-0.97377 0.18719-0.01539 0.03015-0.42072
  -1  -3   8   88.05    4.40  97 0.50399-0.51045-0.82804 0.65218-0.12827 0.47170
   1   3  -8   94.58    4.40 131 0.51048-0.50402-0.65216 0.82802-0.47169 0.12825
   1   3  -8   87.81    4.16 319 0.97779-0.97133 0.19948-0.02362 0.08798-0.43142
  -1  -3   7   35.86    2.41 101 0.48089-0.49709-0.82662 0.64670-0.19678 0.49309
   1   3  -7   39.45    2.70 132 0.51265-0.49645-0.63849 0.81841-0.48435 0.18804
   1   3  -7   40.80    2.36 323 0.98208-0.96588 0.21308-0.03316 0.15573-0.45203
  -1  -3   6  171.97    6.79 106 0.44986-0.47580-0.81955 0.63557-0.27835 0.52752
  -1  -3   6  175.32    7.36 115 0.45801-0.48395-0.81594 0.63196-0.27351 0.52268
   1   3  -6  185.55    7.67 134 0.51556-0.48962-0.61714 0.80112-0.50330 0.25413
  -1  -3   5  106.34    4.69 119 0.47678-0.51246-0.77597 0.58793-0.33233 0.53437
   1   3  -5  112.79    5.12 137 0.51892-0.48324-0.58521 0.77326-0.52990 0.32785
  -1  -3   4   11.87    1.43 125 0.49439-0.53981-0.72441 0.53231-0.39663 0.55154
   1   3  -4   17.56    1.57 140 0.52193-0.47651-0.53842 0.73053-0.56551 0.41059
  -1  -3   3   91.65    3.75 131 0.50960-0.56476-0.65732 0.46115-0.46680 0.57458
   1   3  -3   93.91    4.46 145 0.52276-0.46760-0.47050 0.66666-0.61102 0.50324
  -1  -3   2   20.26    1.46 138 0.52017-0.58507-0.56954 0.36931-0.54225 0.60290
   1   3  -2   19.34    1.45 152 0.51774-0.45284-0.37284 0.57306-0.66556 0.60491
   1   3  -2   18.66    1.14 220-0.24976 0.31466-0.23335 0.43358-0.98790 0.92725
  -1  -3   1  141.24    5.38   9 0.32856-0.40321-0.01446-0.18983 0.98656-0.97305
  -1  -3   1  137.68    5.18 146 0.52244-0.59708-0.45543 0.25115-0.62022 0.63374
   1   3  -1  135.93    5.77 161 0.50026-0.42562-0.23558 0.43987-0.72393 0.71041
   1   3  -1  146.61    5.38 243 0.14232-0.06767-0.15025 0.35454-0.93616 0.92264
  -1  -3   0   87.38    3.44  29 0.47930-0.56368-0.29938 0.09104 0.87227-0.90588
  -1  -3   0   82.36    3.63 156 0.51131-0.59569-0.31137 0.10302-0.69415 0.66054
  -1  -3   0   92.25    3.67 241 0.10527-0.18965-0.15937-0.04897-0.94776 0.91414
   1   3   0   88.84    3.69   8 0.31969-0.23531 0.00029 0.20805 0.98918-0.95556
   1   3   0   87.82    3.95 172 0.46063-0.37624-0.05246 0.26081-0.77323 0.80685
   1   3   0   88.55    3.49 264 0.47135-0.38697-0.05648 0.26482-0.76549 0.79910
  -1  -3  -1  328.32   11.74  45 0.55830-0.65242-0.50298 0.29058 0.70184-0.78258
  -1  -3  -1  344.55   12.78 167 0.48193-0.57606-0.14076-0.07165-0.75331 0.67257
  -1  -3  -1  351.67   13.66 258 0.37892-0.47305-0.08535-0.12706-0.82682 0.74607
   1   3   1  345.57   12.44  25 0.45322-0.35910-0.24397 0.45637 0.90452-0.82378
   1   3   1  346.98   12.88 186 0.38975-0.29562 0.16890 0.04350-0.79258 0.87332
   1   3   1  337.96   12.52 278 0.67208-0.57796 0.01537 0.19704-0.58390 0.66464
  -1  -3  -2   18.14    1.27  57 0.58800-0.69186-0.62607 0.40961 0.54294-0.67082
  -1  -3  -2   21.31    1.38 178 0.43359-0.53746 0.04149-0.25796-0.78679 0.65892
  -1  -3  -2   19.78    1.39 268 0.54068-0.64454-0.03326-0.18321-0.71120 0.58333
   1   3   2   20.47    1.41  37 0.52356-0.41969-0.40401 0.62048 0.79601-0.66813
   1   3   2   21.03    1.50 200 0.28779-0.18392 0.39928-0.18282-0.76330 0.89117
   1   3   2   17.57    1.54 288 0.78501-0.68114 0.06403 0.15243-0.43810 0.56598
  -1  -3  -3  191.24    7.30  65 0.59425-0.70785-0.69889 0.47836 0.41394-0.58895
  -1  -3  -3  215.39    7.63 188 0.37260-0.48621 0.21296-0.43349-0.79111 0.61610
  -1  -3  -3  207.49    8.05 275 0.63402-0.74762 0.00057-0.22109-0.62459 0.44958
   1   3   3  207.84    7.86  45 0.55774-0.44413-0.50116 0.72169 0.70380-0.52879
   1   3   3  209.53    7.70 215 0.16907-0.05546 0.59978-0.37926-0.68527 0.86028
   1   3   3  199.38    8.46 295 0.85128-0.73768 0.09754 0.12299-0.32637 0.50137
  -1  -3  -4   21.64    1.83  71 0.59047-0.71382-0.74362 0.51904 0.31113-0.53327
  -1  -3  -4   24.56    1.47 197 0.30941-0.43275 0.35595-0.58054-0.77309 0.55096
  -1  -3  -4   26.18    2.00 280 0.68927-0.81262 0.02229-0.24687-0.56432 0.34218
   1   3   4   22.26    1.68  50 0.57436-0.45101-0.56015 0.78474 0.63503-0.41289
   1   3   4   26.75    2.00 300 0.89292-0.76958 0.12189 0.10270-0.23868 0.46082
  -1  -3  -5  161.41    6.90  76 0.58243-0.71552-0.77246 0.54381 0.22754-0.49681
  -1  -3  -5  183.63    6.54 205 0.25254-0.38563 0.46494-0.69358-0.74411 0.47484
  -1  -3  -5  178.09    7.52 282 0.72280-0.85588 0.03623-0.26488-0.52370 0.25443
   1   3   5  176.45    7.42  54 0.58266-0.44958-0.59668 0.82533 0.58631-0.31704
   1   3   5  173.63    7.23 305 0.92070-0.78762 0.14059 0.08805-0.16719 0.43646
  -1  -3  -6   40.05    2.54  81 0.57253-0.71536-0.79178 0.55907 0.15755-0.47396
  -1  -3  -6   42.30    2.45 211 0.20590-0.34873 0.54356-0.77627-0.71336 0.39696
  -1  -3  -6   46.59    2.61 284 0.74323-0.88605 0.04506-0.27776-0.49720 0.18080
   1   3   6   40.75    2.38  56 0.58694-0.44411-0.61958 0.85229 0.55288-0.23648
   1   3   6   36.17    2.46 308 0.94008-0.79726 0.15564 0.07707-0.10673 0.42313
  -1  -3  -7  118.30    5.23  84 0.56179-0.71435-0.80507 0.56830 0.09726-0.46080
  -1  -3  -7  122.45    5.32 215 0.16987-0.32243 0.59861-0.83538-0.68591 0.32238
  -1  -3  -7  125.62    6.59 285 0.75528-0.90784 0.05039-0.28716-0.48087 0.11734
   1   3   7  122.69    6.31  58 0.58918-0.43661-0.63381 0.87058 0.53081-0.16728
   1   3   7  121.72    5.86 311 0.95399-0.80143 0.16821 0.06856-0.05399 0.41752
  -1  -3  -8   37.97    2.69  87 0.55063-0.71294-0.81428 0.57345 0.04402-0.45468
  -1  -3  -8   46.59    3.22 286 0.76165-0.92395 0.05326-0.29409-0.47202 0.06135
   1   3   8   41.58    2.81  58 0.59034-0.42804-0.64226 0.88309 0.51721-0.10655
   1   3   8   40.42    3.09 314 0.96410-0.80180 0.17901 0.06182-0.00681 0.41747
  -1  -3  -9   11.21    1.99  90 0.53925-0.71130-0.82058 0.57569-0.00401-0.45379
  -1  -3  -9    8.90    1.99 286 0.76397-0.93602 0.05431-0.29920-0.46875 0.01095
   1   3   9   11.40    2.39  59 0.59089-0.41885-0.64663 0.89152 0.51001-0.05222
   1   3   9   11.37    2.00 316 0.97142-0.79937 0.18852 0.05637 0.03626 0.42153
  -1  -3 -10   14.44    2.41  92 0.52771-0.70950-0.82469 0.57574-0.04806-0.45686
  -1  -3 -10   18.79    2.90 286 0.76326-0.94504 0.05399-0.30294-0.46975-0.03517
   1   3  10   15.80    2.54  59 0.59106-0.40927-0.64801 0.89696 0.50772-0.00279
   1   3  10   17.89    2.60 319 0.97657-0.79478 0.19703 0.05192 0.07622 0.42871
  -1  -3 -11   12.57    2.40  95 0.51603-0.70755-0.82707 0.57406-0.08906-0.46300
  -1  -3 -11   15.81    2.58 286 0.76017-0.95170 0.05259-0.30560-0.47408-0.07798
   1   3  11   15.62    2.67  59 0.59095-0.39942-0.64708 0.90009 0.50926 0.04280
   1   3  11   12.49    2.28 321 0.97997-0.78844 0.20476 0.04825 0.11377 0.43829
  -1  -3 -12   34.26    3.67  97 0.50419-0.70545-0.82804 0.57097-0.12764-0.47154
  -1  -3 -12   36.80    3.94 285 0.75515-0.95642 0.05034-0.30741-0.48104-0.11815
   1   3  12   31.33    3.51  59 0.59061-0.38934-0.64432 0.90139 0.51383 0.08536
  -1  -3 -13    2.39    2.25  99 0.49217-0.70318-0.82779 0.56666-0.16430-0.48202
  -1  -3 -13    3.02    2.42 285 0.74851-0.95951 0.04738-0.30851-0.49011-0.15621
   1   3  13    4.35    2.38  58 0.59005-0.37904-0.64003 0.90116 0.52084 0.12548
  -1  -3 -14   11.67    2.95 101 0.47996-0.70070-0.82648 0.56129-0.19940-0.49405
  -1  -3 -14    6.02    2.71 284 0.74043-0.96118 0.04383-0.30903-0.50091-0.19254
   1   3  14   11.48    2.80  58 0.58927-0.36852-0.63443 0.89962 0.52983 0.16362
   1   3  14   10.41    3.02 327 0.98195-0.76120 0.22453 0.04066 0.21644 0.47701
  -1  -3 -15    0.56    2.53 103 0.46752-0.69800-0.82420 0.55495-0.23322-0.50737
  -1  -3 -16    5.47    3.09 105 0.45482-0.69505-0.82101 0.54770-0.26597-0.52174
  -1  -3 -16    6.03    2.39 114 0.45551-0.69574-0.82047 0.54716-0.26619-0.52152
  -1  -3 -17    1.68    3.79 107 0.44185-0.69182-0.81697 0.53959-0.29784-0.53700
  -1  -3 -17    0.56    2.11 117 0.46873-0.71870-0.79454 0.51717-0.30618-0.52867
   1   4 -18   12.38    3.56 140 0.52169-0.61016-0.54371 0.74749-0.56167-0.24718
   1   4 -17   -4.41    3.13 139 0.52106-0.59979-0.55581 0.76365-0.55271-0.20900
   1   4 -17   -1.34    2.54 297 0.86834-0.94707 0.10711 0.10073-0.29259-0.46912
  -1  -4  16   16.93    3.41  80 0.57349-0.50451-0.79029 0.57839 0.16356 0.55102
   1   4 -16   17.23    3.13 138 0.52041-0.58940-0.56607 0.77797-0.54492-0.16966
   1   4 -16   10.59    3.13 299 0.88363-0.95261 0.11614 0.09575-0.25990-0.45468
  -1  -4  15    2.99    2.28  82 0.56682-0.50757-0.79954 0.58358 0.12409 0.54336
   1   4 -15    4.56    2.42 137 0.51981-0.57906-0.57439 0.79035-0.53847-0.12898
   1   4 -15    1.04    2.39 301 0.89823-0.95747 0.12527 0.09068-0.22603-0.44142
  -1  -4  14   53.22    4.71  85 0.55887-0.50936-0.80784 0.58782 0.08258 0.53774
   1   4 -14   55.54    4.71 137 0.51932-0.56882-0.58060 0.80062-0.53358-0.08674
   1   4 -14   45.84    4.48 303 0.91215-0.96166 0.13455 0.08547-0.19071-0.42962
  -1  -4  13    4.86    2.14  87 0.54941-0.50965-0.81508 0.59100 0.03861 0.53459
   1   4 -13    2.00    2.00 137 0.51899-0.55875-0.58447 0.80855-0.53049-0.04270
   1   4 -13    3.29    1.94 305 0.92539-0.96516 0.14405 0.08003-0.15356-0.41963
  -1  -4  12   56.15    4.58  90 0.53815-0.50812-0.82106 0.59292-0.00841 0.53447
   1   4 -12   72.57    5.02 137 0.51888-0.54890-0.58570 0.81384-0.52951 0.00345
   1   4 -12   63.11    4.49 308 0.93791-0.96794 0.15384 0.07430-0.11411-0.41195
  -1  -4  11   -0.29    2.14  93 0.52463-0.50435-0.82547 0.59327-0.05919 0.53812
   1   4 -11    0.86    1.72 137 0.51904-0.53932-0.58387 0.81607-0.53097 0.05204
   1   4 -11   -0.60    1.65 310 0.94964-0.96992 0.16405 0.06814-0.07166-0.40727
  -1  -4  10    3.42    1.85  96 0.50825-0.49770-0.82785 0.59159-0.11471 0.54651
   1   4 -10    7.28    1.71 137 0.51949-0.53004-0.57843 0.81469-0.53530 0.10350
  -1  -4   9    3.98    1.42 100 0.48810-0.48730-0.82747 0.58715-0.17622 0.56088
   1   4  -9    0.43    1.43 138 0.52024-0.52104-0.56864 0.80896-0.54295 0.15828
  -1  -4   8  101.43    5.11 104 0.46288-0.47182-0.82313 0.57875-0.24538 0.58291
  -1  -4   8  113.55    5.54 113 0.45060-0.45953-0.82893 0.58455-0.25210 0.58963
   1   4  -8  107.84    4.71 139 0.52119-0.51226-0.55347 0.79785-0.55446 0.21693
   1   4  -8   99.32    4.45 319 0.97756-0.96862 0.19900 0.04538 0.08565-0.42319
  -1  -4   7   99.96    4.97 109 0.43061-0.44928-0.81288 0.56444-0.32430 0.61470
  -1  -4   7   99.93    4.84 117 0.46756-0.48624-0.79704 0.54860-0.30252 0.59292
   1   4  -7   95.22    4.43 141 0.52219-0.50351-0.53159 0.78003-0.57040 0.28000
   1   4  -7   86.49    4.13 323 0.98208-0.96340 0.21303 0.03541 0.15545-0.44586
  -1  -4   6   23.30    2.14 121 0.48351-0.51193-0.75834 0.50584-0.35556 0.59883
   1   4  -6   23.46    2.15 143 0.52287-0.49445-0.50116 0.75366-0.59132 0.34805
  -1  -4   5   63.79    3.30 126 0.49794-0.53610-0.71139 0.45483-0.41130 0.60744
   1   4  -5   64.45    3.59 146 0.52255-0.48439-0.45977 0.71633-0.61761 0.42147
  -1  -4   4    4.05    1.59 131 0.51010-0.55799-0.65445 0.39383-0.46952 0.61853
   1   4  -4    3.46    1.30 150 0.52009-0.47219-0.40432 0.66494-0.64926 0.50025
  -1  -4   3   95.05    4.67 137 0.51889-0.57653-0.58560 0.32091-0.52959 0.63147
   1   4  -3   97.10    4.51 155 0.51363-0.45599-0.33109 0.59577-0.68543 0.58355
  -1  -4   2   31.33    1.92 143 0.52285-0.59023-0.50298 0.23424-0.59010 0.64485
   1   4  -2   35.36    2.36 161 0.50035-0.43297-0.23614 0.50488-0.72374 0.66899
   1   4  -2   34.07    1.63 235 0.00554 0.06184-0.18261 0.45135-0.97203 0.91728
  -1  -4   1  167.97    6.49  13 0.36951-0.44663-0.08486-0.18794 0.96976-0.96214
  -1  -4   1  168.62    7.20 150 0.52016-0.59728-0.40546 0.13266-0.64865 0.65626
   1   4  -1  174.32    7.19 168 0.47648-0.39936-0.11649 0.38930-0.75949 0.75188
   1   4  -1  173.90    6.29 256 0.34682-0.26970-0.09487 0.36768-0.84547 0.83785
  -1  -4   0    0.58    0.72  28 0.47181-0.55867-0.28309 0.00622 0.88230-0.92182
  -1  -4   0    0.92    1.22 157 0.50901-0.59587-0.29353 0.01666-0.70169 0.66217
  -1  -4   0   -0.30    0.61 239 0.06521-0.15207-0.16893-0.10793-0.95872 0.91920
   1   4   0    0.44    0.59   2 0.27403-0.18717 0.07369 0.20317 0.99750-0.95798
   1   4   0   -0.46    1.07 177 0.43784-0.35098 0.02770 0.24916-0.78529 0.82481
   1   4   0   -0.31    0.61 272 0.59120-0.50434-0.01535 0.29222-0.66645 0.70597
  -1  -4  -1  118.60    4.98  40 0.53836-0.63496-0.44353 0.16260 0.76129-0.84793
  -1  -4  -1  120.10    5.20 165 0.48818-0.58478-0.17042-0.11051-0.74503 0.65839
  -1  -4  -1  131.60    4.87 254 0.31884-0.41544-0.10298-0.17794-0.86069 0.77404
   1   4   1  124.67    5.07  15 0.38457-0.28797-0.11182 0.39274 0.96141-0.87476
   1   4   1  123.81    5.33 187 0.38144-0.28484 0.19059 0.09034-0.79208 0.87873
   1   4   1  113.72    4.45 284 0.73608-0.63948 0.04194 0.23899-0.50663 0.59328
  -1  -4  -2   21.75    1.55  50 0.57434-0.68068-0.56010 0.27511 0.63510-0.76888
  -1  -4  -2   21.31    1.69 173 0.45796-0.56430-0.04244-0.24255-0.77505 0.64128
  -1  -4  -2   23.00    1.69 264 0.47948-0.58582-0.05383-0.23116-0.75952 0.62574
   1   4   2   19.54    1.57  26 0.45960-0.35326-0.25720 0.54219 0.89729-0.76351
   1   4   2   20.60    1.51 198 0.30759-0.20125 0.35969-0.07470-0.77233 0.90611
   1   4   2   18.36    1.38 292 0.82046-0.71412 0.08133 0.20365-0.38163 0.51541
  -1  -4  -3  113.41    4.78  58 0.59018-0.70626-0.64103 0.35198 0.51922-0.70013
  -1  -4  -3  124.60    4.85 180 0.42052-0.53660 0.08212-0.37117-0.79023 0.60932
  -1  -4  -3  124.88    5.08 271 0.57839-0.69448-0.01997-0.26907-0.67824 0.49733
   1   4   3  117.29    5.23  34 0.50679-0.39071-0.36241 0.65146 0.82890-0.64799
   1   4   3  127.19    4.93 209 0.22110-0.10501 0.51891-0.22986-0.72400 0.90491
   1   4   3  113.38    4.89 298 0.87224-0.75616 0.10937 0.17968-0.28450 0.46541
  -1  -4  -4    3.23    1.41  65 0.59425-0.72007-0.69694 0.40383 0.41791-0.64595
  -1  -4  -4   -0.15    0.90 187 0.37952-0.50534 0.19551-0.48862-0.79191 0.56387
  -1  -4  -4    1.23    0.92 276 0.64015-0.76597 0.00290-0.29601-0.61827 0.39023
   1   4   4    0.00    0.84  39 0.53566-0.40984-0.43608 0.72919 0.76811-0.54007
   1   4   4    1.37    1.07 302 0.90604-0.78022 0.13040 0.16271-0.20663 0.43467
  -1  -4  -5  211.79    8.71  70 0.59171-0.72727-0.73607 0.43890 0.33035-0.60552
  -1  -4  -5  233.01    8.84 193 0.33882-0.47439 0.29275-0.58992-0.78365 0.50848
  -1  -4  -5  221.96    8.90 279 0.67940-0.81496 0.01830-0.31547-0.57566 0.30048
   1   4   5  220.23    8.69  44 0.55331-0.41774-0.48721 0.78438 0.71852-0.44335
   1   4   5  212.56    9.02 306 0.92927-0.79371 0.14698 0.15018-0.14185 0.41703
  -1  -4  -6    5.49    1.69  75 0.58546-0.73076-0.76395 0.46272 0.25423-0.57653
  -1  -4  -6    6.57    1.02 198 0.30144-0.44675 0.37221-0.67343-0.76967 0.44737
  -1  -4  -6    2.60    1.38 281 0.70451-0.84982 0.02855-0.32977-0.54627 0.22397
   1   4   6    7.42    1.54  47 0.56421-0.41891-0.52269 0.82392 0.67997-0.35767
   1   4   6    7.03    1.53 309 0.94584-0.80054 0.16061 0.14062-0.08614 0.40844
  -1  -4  -7   10.85    1.97  79 0.57707-0.73211-0.78411 0.47882 0.18721-0.55664
  -1  -4  -7   16.82    1.60 203 0.26910-0.42415 0.43481-0.74010-0.75359 0.38416
  -1  -4  -7   14.84    1.99 282 0.72031-0.87536 0.03517-0.34046-0.52683 0.15740
   1   4   7   13.02    1.96  49 0.57103-0.41599-0.54724 0.85253 0.65105-0.28162
   1   4   7   11.18    1.84 312 0.95792-0.80288 0.17218 0.13311-0.03685 0.40629
  -1  -4  -8    5.79    1.69  82 0.56740-0.73218-0.79882 0.48947 0.12735-0.54391
  -1  -4  -8    7.36    1.44 206 0.24242-0.40720 0.48276-0.79211-0.73793 0.32136
  -1  -4  -8    7.65    2.14 283 0.72969-0.89447 0.03917-0.34852-0.51493 0.09836
   1   4   8    7.71    1.82  51 0.57531-0.41053-0.56402 0.87337 0.63012-0.21355
   1   4   8   10.72    1.99 315 0.96678-0.80200 0.18226 0.12709 0.00774 0.40882
  -1  -4  -9    3.68    1.98  85 0.55692-0.73144-0.80954 0.49613 0.07312-0.53681
  -1  -4  -9    3.74    1.30 209 0.22131-0.39583 0.51856-0.83197-0.72414 0.26045
  -1  -4  -9    1.38    1.53 283 0.73443-0.90895 0.04122-0.35463-0.50880 0.04510
   1   4   9    2.25    1.68  52 0.57796-0.40344-0.57512 0.88853 0.61570-0.15200
   1   4   9    2.59    1.83 317 0.97321-0.79869 0.19123 0.12218 0.04883 0.41487
  -1  -4 -10    6.24    1.98  88 0.54589-0.73015-0.81722 0.49975 0.02335-0.53418
  -1  -4 -10    7.91    1.44 211 0.20531-0.38957 0.54451-0.86198-0.71293 0.20211
  -1  -4 -10    2.60    1.84 284 0.73568-0.91994 0.04176-0.35923-0.50716-0.00367
   1   4  10    8.29    1.83  52 0.57952-0.39526-0.58196 0.89943 0.60658-0.09575
   1   4  10    6.06    2.27 319 0.97771-0.79345 0.19932 0.11815 0.08723 0.42360
  -1  -4 -11    4.25    2.41  91 0.53445-0.72845-0.82253 0.50100-0.02285-0.53511
  -1  -4 -11    2.73    1.58 212 0.19384-0.38785 0.56251-0.88404-0.70452 0.14656
  -1  -4 -11    3.81    2.13 283 0.73420-0.92821 0.04112-0.36266-0.50908-0.04888
   1   4  11    2.82    1.83  53 0.58030-0.38630-0.58551 0.90704 0.60178-0.04381
   1   4  11    3.17    2.11 321 0.98062-0.78661 0.20673 0.11481 0.12353 0.43443
  -1  -4 -12   37.47    3.82  93 0.52267-0.72641-0.82591 0.50032-0.06617-0.53893
  -1  -4 -12   41.23    3.30 213 0.18633-0.39008 0.57404-0.89963-0.69883 0.09374
  -1  -4 -12   44.12    4.70 283 0.73052-0.93427 0.03953-0.36513-0.51385-0.09124
   1   4  12   37.25    3.95  53 0.58051-0.37676-0.58644 0.91203 0.60051 0.00458
   1   4  12   35.22    3.76 324 0.98215-0.77841 0.21356 0.11203 0.15818 0.44691
  -1  -4 -13    0.00    2.12  96 0.51058-0.72407-0.82768 0.49803-0.10713-0.54510
  -1  -4 -13    2.59    1.72 213 0.18225-0.39574 0.58022-0.90987-0.69569 0.04347
  -1  -4 -13    0.45    2.42 283 0.72499-0.93848 0.03716-0.36682-0.52092-0.13130
   1   4  13   -2.67    2.25  53 0.58024-0.36676-0.58522 0.91487 0.60217 0.05006
   1   4  13    2.55    2.55 325 0.98247-0.76898 0.21991 0.10974 0.19149 0.46073
  -1  -4 -14   16.76    3.52  98 0.49822-0.72144-0.82806 0.49434-0.14615-0.55321
  -1  -4 -14   12.80    2.30 213 0.18115-0.40437 0.58188-0.91560-0.69483-0.00453
  -1  -4 -14   13.10    3.92 282 0.71786-0.94109 0.03414-0.36785-0.52990-0.16946
   1   4  14   12.22    3.09  52 0.57958-0.35635-0.58220 0.91592 0.60625 0.09311
  -1  -4 -15    1.55    2.67 100 0.48556-0.71853-0.82721 0.48943-0.18355-0.56294
  -1  -4 -15   -2.15    2.15 213 0.18264-0.41561 0.57963-0.91740-0.69599-0.05049
  -1  -4 -16    4.92    3.23 102 0.47261-0.71531-0.82524 0.48341-0.21960-0.57402
  -1  -4 -16    5.71    2.71 213 0.18644-0.42915 0.57387-0.91571-0.69892-0.09470
   1   5 -17   -1.14    2.86 143 0.52290-0.59915-0.49556 0.77192-0.59501-0.16080
   1   5 -17    0.30    2.83 296 0.86149-0.93774 0.10321 0.17315-0.30646-0.44935
  -1  -5  16   15.59    3.57  83 0.56372-0.49721-0.80306 0.52265 0.10732 0.60136
   1   5 -16   18.19    3.72 143 0.52284-0.58935-0.50324 0.78366-0.58993-0.11875
   1   5 -16   15.17    3.57 298 0.87711-0.94361 0.11223 0.16819-0.27416-0.43452
  -1  -5  15    5.30    3.44  86 0.55499-0.49822-0.81110 0.52663 0.06396 0.59760
   1   5 -15    8.18    2.73 142 0.52277-0.57954-0.50872 0.79320-0.58625-0.07530
   1   5 -15    6.25    2.53 300 0.89205-0.94881 0.12134 0.16313-0.24072-0.42083
  -1  -5  14   15.94    2.87  89 0.54468-0.49765-0.81790 0.52936 0.01822 0.59620
   1   5 -14   27.62    3.31 142 0.52272-0.56975-0.51181 0.80035-0.58416-0.03026
   1   5 -14   17.11    2.83 302 0.90634-0.95336 0.13060 0.15794-0.20587-0.40855
  -1  -5  13    7.18    2.15  91 0.53248-0.49520-0.82322 0.53062-0.03034 0.59762
   1   5 -13    6.77    2.45 142 0.52271-0.56000-0.51222 0.80482-0.58388 0.01659
   1   5 -13    6.25    2.23 304 0.91998-0.95726 0.14007 0.15253-0.16925-0.39804
  -1  -5  12   74.88    5.44  94 0.51802-0.49047-0.82677 0.53011-0.08229 0.60245
   1   5 -12   73.85    4.60 142 0.52276-0.55030-0.50962 0.80628-0.58564 0.06549
   1   5 -12   73.46    5.22 307 0.93295-0.96049 0.14984 0.14682-0.13036-0.38980
  -1  -5  11    5.86    2.00  98 0.50076-0.48295-0.82808 0.52736-0.13835 0.61137
   1   5 -11    5.74    2.01 143 0.52284-0.54065-0.50356 0.80428-0.58972 0.11669
  -1  -5  10    4.28    2.00 101 0.47997-0.47191-0.82648 0.52170-0.19936 0.62525
   1   5 -10    5.73    1.86 143 0.52291-0.53098-0.49346 0.79824-0.59639 0.17050
   1   5 -10    4.33    1.79 312 0.95661-0.96468 0.17083 0.13395-0.04270-0.38319
  -1  -5   9    8.69    2.14 105 0.45468-0.45635-0.82097 0.51213-0.26635 0.64511
  -1  -5   9    4.70    2.00 114 0.45542-0.45709-0.82063 0.51179-0.26593 0.64470
   1   5  -9    8.17    2.01 145 0.52286-0.52119-0.47859 0.78743-0.60595 0.22719
   1   5  -9    6.87    1.64 315 0.96691-0.96524 0.18243 0.12641 0.00849-0.38725
  -1  -5   8   27.35    2.28 110 0.42351-0.43492-0.81005 0.49715-0.34047 0.67211
  -1  -5   8   28.72    2.86 118 0.47077-0.48219-0.79006 0.47715-0.31266 0.64430
   1   5  -8   29.82    2.72 146 0.52251-0.51109-0.45801 0.77091-0.61867 0.28704
   1   5  -8   29.79    2.22 318 0.97556-0.96414 0.19515 0.11775 0.06728-0.39891
  -1  -5   7   72.87    4.02 122 0.48498-0.50613-0.75421 0.43725-0.36080 0.64530
   1   5  -7   76.98    4.02 148 0.52153-0.50038-0.43056 0.74752-0.63477 0.35027
   1   5  -7   69.40    3.68 322 0.98136-0.96021 0.20942 0.10754 0.13707-0.42157
  -1  -5   6  110.85    5.48 126 0.49769-0.52859-0.71234 0.39132-0.41024 0.64761
   1   5  -6  116.39    5.33 150 0.51945-0.48856-0.39480 0.71582-0.65431 0.41694
  -1  -5   5  156.50    7.40 130 0.50847-0.54910-0.66363 0.33855-0.46072 0.65095
   1   5  -5  158.61    7.53 153 0.51553-0.47489-0.34902 0.67410-0.67713 0.48690
  -1  -5   4   15.93    1.75 135 0.51672-0.56710-0.60726 0.27812-0.51175 0.65485
   1   5  -4   20.25    1.89 157 0.50871-0.45833-0.29128 0.62043-0.70261 0.55951
  -1  -5   3   88.43    4.43 140 0.52175-0.58187-0.54251 0.20930-0.56255 0.65852
   1   5  -3  102.06    4.41 162 0.49752-0.43740-0.21964 0.55285-0.72947 0.63350
   1   5  -3   96.92    3.79 231-0.06522 0.12534-0.19794 0.53115-0.98315 0.88717
  -1  -5   2   37.23    2.31   6 0.30717-0.37703 0.02083-0.35809 0.99229-0.94345
  -1  -5   2   38.54    2.54 145 0.52274-0.59259-0.46898 0.13171-0.61196 0.66081
   1   5  -2   40.48    2.83 167 0.48011-0.41025-0.13250 0.46976-0.75548 0.70664
   1   5  -2   41.17    1.78 250 0.25861-0.18875-0.11985 0.45711-0.89032 0.84148
  -1  -5   1   94.67    4.02  17 0.39905-0.47865-0.13836-0.20296 0.95214-0.95042
  -1  -5   1   95.34    4.24 151 0.51887-0.59847-0.38684 0.04551-0.65845 0.66017
   1   5  -1   99.93    4.69 173 0.45437-0.37477-0.02926 0.37059-0.77731 0.77560
   1   5  -1   95.21    3.78 267 0.52680-0.44721-0.03802 0.37935-0.72269 0.72098
  -1  -5   0   17.65    1.58  28 0.47470-0.56404-0.28934-0.05604 0.87851-0.92393
  -1  -5   0   19.52    1.83 157 0.50949-0.59883-0.29716-0.04823-0.70018 0.65476
  -1  -5   0   19.92    1.37 235 0.00250-0.09184-0.18329-0.16210-0.97261 0.92719
   1   5   0   22.10    1.82 181 0.41830-0.32896 0.08878 0.25661-0.79065 0.83607
   1   5   0   17.58    1.38 280 0.69816-0.60882 0.02592 0.31947-0.55388 0.59930
  -1  -5  -1  151.77    5.72  38 0.52925-0.62833-0.41885 0.06941 0.78338-0.87593
  -1  -5  -1  155.14    7.15 163 0.49434-0.59342-0.20209-0.14735-0.73528 0.64273
  -1  -5  -1  163.48    6.96 249 0.24433-0.34341-0.12373-0.22572-0.89674 0.80419
   1   5   1  159.11    6.59   9 0.33047-0.23139-0.01764 0.36709 0.98596-0.89341
   1   5   1  160.75    6.66 189 0.37067-0.27159 0.21776 0.13169-0.79084 0.88339
   1   5   1  149.42    5.94 289 0.79830-0.69923 0.07038 0.27907-0.41769 0.51024
  -1  -5  -2    3.12    0.99  47 0.56405-0.67287-0.52214 0.16863 0.68061-0.82029
  -1  -5  -2    3.04    1.07 169 0.47376-0.58258-0.10487-0.24864-0.76226 0.62258
  -1  -5  -2    1.06    0.76 260 0.40687-0.51569-0.07685-0.27666-0.80950 0.66982
   1   5   2    2.59    1.01  18 0.40182-0.29300-0.14350 0.49701 0.95022-0.81054
   1   5   2    1.37    1.22 197 0.31174-0.20292 0.35114 0.00236-0.77405 0.91373
   1   5   2    1.98    0.91 296 0.85834-0.74952 0.10144 0.25207-0.31270 0.45238
  -1  -5  -3   13.41    1.84  54 0.58355-0.70211-0.60110 0.24353 0.58004-0.76686
  -1  -5  -3   15.13    1.53 175 0.44878-0.56734-0.00936-0.34821-0.78043 0.59361
  -1  -5  -3   14.96    1.37 266 0.51264-0.63120-0.04282-0.31474-0.73409 0.54728
   1   5   3   14.39    1.71  25 0.45343-0.33487-0.24440 0.60197 0.90429-0.71748
   1   5   3   15.03    1.65 206 0.24355-0.12499 0.48078-0.12322-0.73864 0.92545
   1   5   3   14.28    1.52 301 0.89657-0.77801 0.12421 0.23336-0.23002 0.41684
  -1  -5  -4    2.82    1.27  60 0.59238-0.72068-0.66039 0.29876 0.48659-0.72053
  -1  -5  -4    7.24    1.36 180 0.42101-0.54931 0.08064-0.44227-0.79013 0.55618
  -1  -5  -4    6.27    1.22 271 0.58180-0.71010-0.01875-0.34288-0.67514 0.44119
   1   5   4    6.93    1.27  30 0.48952-0.36122-0.32218 0.68381 0.85744-0.62349
   1   5   4    4.47    1.34 215 0.16971-0.04141 0.59884-0.23721-0.68579 0.91973
   1   5   4    3.65    1.37 305 0.92236-0.79406 0.14180 0.21982-0.16243 0.39637
  -1  -5  -5   70.75    3.66  66 0.59418-0.73222-0.70478 0.33909 0.40171-0.68279
  -1  -5  -5   73.91    3.73 185 0.39231-0.53035 0.16209-0.52777-0.79264 0.51157
  -1  -5  -5   75.83    4.14 275 0.62760-0.76564-0.00187-0.36382-0.63111 0.35004
   1   5   5   73.61    3.80  35 0.51439-0.37635-0.38091 0.74660 0.81472-0.53364
   1   5   5   67.80    3.80 308 0.94056-0.80252 0.15604 0.20965-0.10508 0.38616
  -1  -5  -6   13.78    1.83  71 0.59140-0.73918-0.73814 0.36839 0.32516-0.65337
  -1  -5  -6   12.10    1.48 190 0.36439-0.51217 0.23315-0.60290-0.78981 0.46161
  -1  -5  -6   15.91    2.14 277 0.65813-0.80591 0.00987-0.37962-0.59922 0.27102
   1   5   6   11.23    1.68  38 0.53148-0.38370-0.42478 0.79453 0.77820-0.44999
   1   5   6   12.32    1.67 311 0.95378-0.80600 0.16800 0.20175-0.05488 0.38308
  -1  -5  -7   35.61    2.67  75 0.58564-0.74317-0.76336 0.38955 0.25599-0.63133
  -1  -5  -7   32.65    2.49 193 0.33862-0.49614 0.29321-0.66702-0.78359 0.40825
  -1  -5  -7   32.69    2.90 279 0.67832-0.83584 0.01786-0.39167-0.57689 0.20155
   1   5   7   29.72    2.80  41 0.54324-0.38572-0.45731 0.83112 0.74832-0.37298
   1   5   7   31.52    2.89 314 0.96353-0.80601 0.17834 0.19547-0.00980 0.38513
  -1  -5  -8   51.72    3.38  78 0.57791-0.74517-0.78250 0.40463 0.19310-0.61557
  -1  -5  -8   56.05    3.64 197 0.31585-0.48311 0.34255-0.72042-0.77569 0.35322
  -1  -5  -8   53.44    4.12 280 0.69124-0.85850 0.02309-0.40096-0.56202 0.13955
   1   5   8   54.24    4.06  43 0.55135-0.38408-0.48120 0.85907 0.72470-0.30223
   1   5   8   45.36    3.79 316 0.97070-0.80344 0.18749 0.19038 0.03152 0.39095
  -1  -5  -9    2.40    1.69  82 0.56883-0.74583-0.79701 0.41508 0.13545-0.60505
  -1  -5  -9    1.45    1.60 199 0.29654-0.47354 0.38204-0.76397-0.76746 0.29785
  -1  -5  -9    2.75    1.68 280 0.69886-0.87586 0.02621-0.40814-0.55304 0.08344
   1   5   9   -0.56    1.68  45 0.55690-0.37989-0.49847 0.88040 0.70668-0.23708
   1   5   9   -1.21    1.81 318 0.97587-0.79887 0.19572 0.18621 0.06999 0.39962
  -1  -5 -10    6.08    2.40  85 0.55878-0.74552-0.80792 0.42193 0.08216-0.59889
  -1  -5 -10    3.18    1.59 201 0.28080-0.46754 0.41277-0.79876-0.75979 0.24306
  -1  -5 -10    0.92    1.83 281 0.70247-0.88922 0.02770-0.41369-0.54873 0.03199
   1   5  10    3.09    1.96  46 0.56063-0.37389-0.51060 0.89659 0.69353-0.17680
   1   5  10    0.15    1.95 320 0.97940-0.79266 0.20324 0.18276 0.10627 0.41047
  -1  -5 -11    0.14    1.98  88 0.54801-0.74450-0.81596 0.42591 0.03248-0.59635
  -1  -5 -11    1.30    1.73 203 0.26853-0.46502 0.43586-0.82592-0.75328 0.18942
  -1  -5 -11    0.46    2.29 281 0.70295-0.89943 0.02789-0.41795-0.54816-0.01570
   1   5  11    3.09    2.11  46 0.56303-0.36655-0.51864 0.90870 0.68456-0.12070
   1   5  11    2.55    2.25 323 0.98154-0.78505 0.21016 0.17989 0.14083 0.42304
  -1  -5 -12   32.34    3.69  90 0.53668-0.74290-0.82167 0.42755-0.01418-0.59682
  -1  -5 -12   35.20    3.46 204 0.25955-0.46577 0.45234-0.84646-0.74822 0.13722
  -1  -5 -12   34.63    4.10 281 0.70088-0.90710 0.02704-0.42115-0.55063-0.06036
   1   5  12   29.14    3.94  47 0.56442-0.35820-0.52341 0.91752 0.67916-0.06817
   1   5  12   35.99    3.73 324 0.98245-0.77622 0.21661 0.17751 0.17402 0.43698
  -1  -5 -13    0.57    2.69  93 0.52487-0.74084-0.82541 0.42724-0.05832-0.59980
  -1  -5 -13    2.02    2.16 205 0.25358-0.46955 0.46308-0.86125-0.74473 0.08660
  -1  -5 -13    2.12    2.57 280 0.69670-0.91267 0.02532-0.42349-0.55560-0.10252
   1   5  13   -0.56    3.10  47 0.56501-0.34905-0.52546 0.92364 0.67681-0.01868
   1   5  13   -1.94    2.38 326 0.98224-0.76628 0.22263 0.17554 0.20610 0.45202
  -1  -5 -14    7.91    2.96  95 0.51265-0.73835-0.82748 0.42525-0.10035-0.60491
  -1  -5 -14    6.93    2.45 205 0.25038-0.47608 0.46878-0.87101-0.74281 0.03756
  -1  -5 -15   -0.28    2.82  98 0.50003-0.73547-0.82808 0.42179-0.14058-0.61181
  -1  -5 -15   -3.17    2.45 205 0.24969-0.48514 0.47000-0.87630-0.74240-0.00999
   1   6 -17   -0.58    3.16 148 0.52170-0.59547-0.43429 0.77917-0.63263-0.11728
   1   6 -17    0.00    3.41 295 0.85015-0.92392 0.09692 0.24796-0.32852-0.42139
  -1  -6  16   14.52    3.74  86 0.55347-0.48944-0.81227 0.46333 0.05688 0.64590
   1   6 -16   22.62    3.75 147 0.52191-0.58594-0.43953 0.78847-0.62961-0.07317
   1   6 -16   18.85    4.16 297 0.86611-0.93014 0.10583 0.24311-0.29717-0.40561
  -1  -6  15   -1.44    3.17  89 0.54279-0.48850-0.81889 0.46589 0.01038 0.64527
   1   6 -15   -0.29    3.18 147 0.52202-0.57631-0.44239 0.79538-0.62795-0.02770
  -1  -6  14   27.06    3.74  92 0.53027-0.48572-0.82394 0.46688-0.03864 0.64715
   1   6 -14   26.88    4.05 147 0.52203-0.56658-0.44263 0.79969-0.62781 0.01929
  -1  -6  13    0.43    2.15  95 0.51557-0.48076-0.82713 0.46601-0.09059 0.65198
   1   6 -13    2.45    2.31 147 0.52193-0.55674-0.43999 0.80111-0.62935 0.06796
   1   6 -13    2.53    2.08 303 0.91015-0.94496 0.13318 0.22794-0.19599-0.36539
  -1  -6  12   42.84    4.44  98 0.49827-0.47320-0.82806 0.46288-0.14599 0.66024
   1   6 -12   55.01    4.46 148 0.52169-0.54676-0.43412 0.79930-0.63274 0.11848
   1   6 -12   50.10    4.31 305 0.92364-0.94871 0.14274 0.22244-0.15872-0.35553
  -1  -6  11   13.73    2.29 101 0.47780-0.46247-0.82615 0.45691-0.20539 0.67251
   1   6 -11   14.24    2.45 148 0.52125-0.53657-0.42457 0.79381-0.63815 0.17103
   1   6 -11    9.82    1.79 307 0.93653-0.95186 0.15271 0.21653-0.11873-0.34840
  -1  -6  10   33.16    3.43 105 0.45344-0.44786-0.82062 0.44732-0.26944 0.68943
  -1  -6  10   39.74    3.57 114 0.45611-0.45052-0.81940 0.44610-0.26794 0.68793
   1   6 -10   35.95    3.02 149 0.52049-0.52608-0.41083 0.78413-0.64574 0.22575
   1   6 -10   37.07    2.98 310 0.94877-0.95436 0.16325 0.21005-0.07505-0.34494
  -1  -6   9   11.00    2.00 109 0.42426-0.42842-0.81036 0.43300-0.33877 0.71163
  -1  -6   9    7.88    2.15 118 0.47041-0.47456-0.79086 0.41350-0.31150 0.68436
   1   6  -9   12.23    2.45 150 0.51927-0.51512-0.39224 0.76961-0.65565 0.28279
   1   6  -9   13.41    1.79 313 0.96020-0.95605 0.17461 0.20276-0.02626-0.34660
  -1  -6   8   29.63    3.02 121 0.48357-0.49747-0.75817 0.37675-0.35577 0.68150
   1   6  -8   37.32    3.03 152 0.51733-0.50343-0.36803 0.74946-0.66794 0.34222
   1   6  -8   28.23    2.23 316 0.97045-0.95655 0.18713 0.19430 0.02986-0.35559
  -1  -6   7   96.97    5.78 125 0.49537-0.51901-0.72093 0.33545-0.40061 0.67920
   1   6  -7   94.47    5.34 154 0.51431-0.49068-0.33729 0.72278-0.68260 0.40400
   1   6  -7   86.62    4.12 320 0.97861-0.95498 0.20131 0.18417 0.09688-0.37547
  -1  -6   6   51.88    3.49 129 0.50553-0.53890-0.67874 0.28919-0.44577 0.67724
   1   6  -6   55.69    3.48 157 0.50973-0.47636-0.29899 0.68854-0.69942 0.46795
   1   6  -6   49.19    2.77 325 0.98249-0.94912 0.21787 0.17168 0.18065-0.41211
  -1  -6   5  165.95    8.20 133 0.51371-0.55682-0.63121 0.23761-0.49092 0.67526
   1   6  -5  180.38    7.87 160 0.50293-0.45982-0.25201 0.64561-0.71797 0.53364
  -1  -6   4   39.40    3.25 137 0.51952-0.57238-0.57807 0.18041-0.53558 0.67278
   1   6  -4   48.92    3.09 163 0.49305-0.44020-0.19522 0.59289-0.73748 0.60027
   1   6  -4   47.85    2.32 230-0.08107 0.13392-0.20125 0.59891-0.98495 0.84774
  -1  -6   3   43.48    2.58   3 0.27710-0.33970 0.06888-0.47061 0.99719-0.90712
  -1  -6   3   48.45    3.43 142 0.52256-0.58516-0.51918 0.11746-0.57910 0.66917
   1   6  -3   47.47    3.12 167 0.47904-0.41644-0.12770 0.52942-0.75671 0.66664
   1   6  -3   50.16    2.22 248 0.21771-0.15511-0.13085 0.53258-0.90811 0.81803
  -1  -6   2   34.15    2.15  11 0.35337-0.42571-0.05664-0.34915 0.97736-0.93442
  -1  -6   2   33.18    2.71 146 0.52242-0.59475-0.45467 0.04889-0.62068 0.66362
   1   6  -2   33.63    2.55 172 0.45968-0.38734-0.04889 0.45468-0.77389 0.73095
   1   6  -2   36.96    1.80 265 0.49265-0.42031-0.04950 0.45528-0.74963 0.70669
  -1  -6   1  107.61    4.57  20 0.42347-0.50555-0.18462-0.22523 0.93343-0.93762
  -1  -6   1  114.12    5.01 151 0.51873-0.60081-0.38504-0.02480-0.65938 0.65519
   1   6  -1  120.32    5.28 178 0.43375-0.35168 0.04099 0.36886-0.78674 0.79093
   1   6  -1  107.15    4.26 279 0.68139-0.59931 0.01910 0.39075-0.57339 0.57758
  -1  -6   0    2.71    1.14  29 0.48220-0.57402-0.30580-0.10811 0.86819-0.91951
  -1  -6   0    0.30    1.36 156 0.51129-0.60311-0.31124-0.10266-0.69421 0.64288
  -1  -6   0    1.05    0.75 230-0.07885-0.01297-0.20079-0.21312-0.98471 0.93339
   1   6   0    4.36    1.35 184 0.40020-0.30838 0.14064 0.27327-0.79257 0.84389
   1   6   0    2.73    0.76 289 0.79194-0.70012 0.06732 0.34659-0.42757 0.47889
  -1  -6  -1   47.76    2.58  38 0.52708-0.62864-0.41315-0.00481 0.78829-0.88674
  -1  -6  -1   48.09    3.18 161 0.50011-0.60167-0.23471-0.18326-0.72424 0.62579
  -1  -6  -1   52.45    2.71 244 0.15658-0.25813-0.14667-0.27130-0.93131 0.83286
   1   6   1   48.56    2.79   4 0.28489-0.18334 0.05660 0.36137 0.99626-0.89780
   1   6   1   45.91    2.71 190 0.35844-0.25688 0.24745 0.17051-0.78866 0.88711
   1   6   1   43.58    2.27 296 0.85616-0.75460 0.10023 0.31774-0.31697 0.41543
  -1  -6  -2    3.70    1.42  45 0.55844-0.66974-0.50344 0.08142 0.70134-0.84692
  -1  -6  -2    3.48    1.21 166 0.48548-0.59677-0.15730-0.26473-0.74880 0.60321
  -1  -6  -2    4.23    1.06 254 0.32308-0.43438-0.10177-0.32026-0.85844 0.71286
   1   6   2    4.37    1.31  11 0.35061-0.23931-0.05186 0.47389 0.97853-0.83295
   1   6   2    4.08    1.36 198 0.30864-0.19735 0.35753 0.06449-0.77277 0.91836
   1   6   2    4.69    1.21 301 0.89573-0.78443 0.12367 0.29836-0.23204 0.37763
  -1  -6  -3   53.85    3.26  52 0.57834-0.69938-0.57676 0.15067 0.61353-0.80624
  -1  -6  -3   56.82    3.49 170 0.46798-0.58902-0.08113-0.34496-0.76754 0.57482
  -1  -6  -3   57.73    3.49 261 0.43666-0.55769-0.06758-0.35851-0.78990 0.59718
   1   6   3   54.21    3.16  18 0.40234-0.28130-0.14447 0.57056 0.94985-0.75714
   1   6   3   62.32    3.63 205 0.25186-0.13083 0.46615-0.04006-0.74371 0.93642
   1   6   3   53.53    2.87 305 0.92180-0.80077 0.14140 0.28469-0.16404 0.35675
  -1  -6  -4   11.44    1.69  58 0.58936-0.72014-0.63509 0.20494 0.52878-0.76863
  -1  -6  -4   12.46    1.67 175 0.44848-0.57926-0.00830-0.42185-0.78058 0.54073
  -1  -6  -4   11.84    1.52 267 0.51398-0.64476-0.04237-0.38778-0.73302 0.49318
   1   6   4    8.12    1.85  23 0.44176-0.31098-0.22067 0.65082 0.91654-0.67670
   1   6   4   11.24    1.50 212 0.18997-0.05919 0.56848-0.13833-0.70160 0.94145
   1   6   4   10.89    1.66 308 0.93995-0.80917 0.15553 0.27462-0.10719 0.34703
  -1  -6  -5   47.08    2.96  63 0.59385-0.73437-0.68105 0.24684 0.44905-0.73603
  -1  -6  -5   49.53    3.46 179 0.42795-0.56847 0.05936-0.49357-0.78848 0.50150
  -1  -6  -5   50.95    3.19 270 0.56704-0.70756-0.02402-0.41019-0.68844 0.40146
   1   6   5   49.12    3.11  27 0.47123-0.33072-0.28186 0.71607 0.88304-0.59606
   1   6   5   45.42    3.33 311 0.95306-0.81254 0.16730 0.26691-0.05788 0.34486
  -1  -6  -6   24.65    2.39  68 0.59366-0.74391-0.71712 0.27885 0.37495-0.70906
  -1  -6  -6   28.02    2.38 183 0.40740-0.55765 0.12049-0.55876-0.79211 0.45800
  -1  -6  -6   30.62    2.89 273 0.60367-0.75393-0.01079-0.42748-0.65466 0.32055
   1   6   6   25.51    2.68  31 0.49305-0.34279-0.33021 0.76848 0.85199-0.51788
   1   6   6   23.79    2.42 314 0.96274-0.81248 0.17743 0.26084-0.01384 0.34795
  -1  -6  -7   20.42    2.39  72 0.59013-0.75013-0.74543 0.30310 0.30639-0.68763
  -1  -6  -7   25.72    2.51 186 0.38771-0.54771 0.17429-0.61662-0.79250 0.41125
  -1  -6  -7   20.74    2.75 275 0.62887-0.78887-0.00139-0.44094-0.62983 0.24859
   1   6   7   24.46    2.95  34 0.50911-0.34911-0.36799 0.81032 0.82470-0.44346
  -1  -6  -8   18.18    2.54  76 0.58423-0.75397-0.76764 0.32124 0.24290-0.67128
  -1  -6  -8   17.48    2.20 189 0.36958-0.53932 0.22045-0.66684-0.79067 0.36230
  -1  -6  -8   19.67    2.74 276 0.64589-0.81563 0.00511-0.45151-0.61226 0.18389
   1   6   8   18.95    2.53  36 0.52089-0.35115-0.39719 0.84358 0.80165-0.37328
   1   6   8   18.34    2.86 318 0.97515-0.80541 0.19443 0.25196 0.06386 0.36451
  -1  -6  -9    4.80    2.40  79 0.57659-0.75607-0.78500 0.33455 0.18392-0.65942
  -1  -6  -9    2.92    1.75 191 0.35351-0.53299 0.25909-0.70954-0.78757 0.31206
  -1  -6  -9    2.13    2.13 277 0.65688-0.83636 0.00938-0.45983-0.60057 0.12507
   1   6   9    3.23    2.38  38 0.52949-0.35001-0.41948 0.86993 0.78284-0.30733
  -1  -6 -10   19.50    2.83  82 0.56767-0.75689-0.79849 0.34398 0.12884-0.65148
  -1  -6 -10   23.75    2.77 193 0.33979-0.52901 0.29057-0.74508-0.78394 0.26130
  -1  -6 -10   27.00    3.20 278 0.66326-0.85248 0.01188-0.46639-0.59365 0.07101
   1   6  10   25.82    3.23  39 0.53570-0.34647-0.43618 0.89069 0.76802-0.24538
   1   6  10   19.99    3.13 322 0.98115-0.79193 0.20859 0.24593 0.13286 0.38977
  -1  -6 -11    3.96    2.12  85 0.55775-0.75671-0.80883 0.35025 0.07714-0.64691
  -1  -6 -11    1.45    1.89 195 0.32856-0.52752 0.31541-0.77398-0.78036 0.21059
  -1  -6 -11    5.04    2.44 278 0.66602-0.86499 0.01297-0.47154-0.59061 0.02084
   1   6  11    2.81    2.25  40 0.54008-0.34111-0.44832 0.90689 0.75683-0.18706
  -1  -6 -12   11.21    3.12  88 0.54705-0.75576-0.81654 0.35391 0.02833-0.64523
  -1  -6 -12   16.98    2.61 196 0.31983-0.52853 0.33417-0.79680-0.77722 0.16032
  -1  -6 -12   12.03    3.35 278 0.66588-0.87458 0.01291-0.47555-0.59077-0.02612
   1   6  12   12.65    3.23  41 0.54303-0.33433-0.45670 0.91934 0.74890-0.13200
   1   6  12   12.60    2.82 326 0.98242-0.77371 0.22086 0.24177 0.19658 0.42031
  -1  -6 -13    1.14    2.55  91 0.53570-0.75415-0.82205 0.35536-0.01799-0.64604
  -1  -6 -13    1.60    2.18 197 0.31354-0.53198 0.34739-0.81408-0.77478 0.11075
  -1  -6 -13    1.67    2.88 278 0.66331-0.88175 0.01190-0.47859-0.59359-0.07044
   1   6  13    0.14    2.53  41 0.54485-0.32641-0.46195 0.92864 0.74385-0.07982
  -1  -6 -14   10.19    3.11  93 0.52379-0.75197-0.82566 0.35491-0.06218-0.64898
  -1  -6 -14   12.47    2.90 197 0.30961-0.53779 0.35554-0.82630-0.77318 0.06201
  -1  -6 -15   -1.41    2.82  96 0.51138-0.74930-0.82761 0.35279-0.10453-0.65376
   1   7 -16    3.48    3.19 152 0.51798-0.57953-0.37566 0.79312-0.66414-0.03273
   1   7 -16    7.71    3.41 295 0.84936-0.91091 0.09649 0.32097-0.33002-0.36686
  -1  -7  15   -0.14    3.03  92 0.53097-0.47916-0.82372 0.40220-0.03602 0.68576
   1   7 -15   -0.58    2.61 152 0.51802-0.56983-0.37618 0.79770-0.66388 0.01414
   1   7 -15    0.30    2.23 297 0.86493-0.91674 0.10516 0.31636-0.29956-0.35019
  -1  -7  14   29.67    4.61  95 0.51652-0.47445-0.82700 0.40142-0.08739 0.69000
   1   7 -14   39.80    4.92 152 0.51784-0.55991-0.37397 0.79955-0.66499 0.06238
   1   7 -14   32.95    4.01 299 0.87989-0.92196 0.11389 0.31169-0.26813-0.33448
  -1  -7  13    6.47    2.59  98 0.49970-0.46737-0.82808 0.39844-0.14161 0.69709
   1   7 -13   14.16    3.32 152 0.51739-0.54972-0.36877 0.79841-0.66758 0.11210
   1   7 -13    9.95    2.23 301 0.89428-0.92661 0.12275 0.30689-0.23547-0.32001
  -1  -7  12   37.31    4.02 101 0.48008-0.45748-0.82650 0.39280-0.19907 0.70742
   1   7 -12   42.44    4.04 153 0.51662-0.53921-0.36024 0.79394-0.67176 0.16341
   1   7 -12   42.48    3.56 303 0.90816-0.93075 0.13183 0.30188-0.20119-0.30716
  -1  -7  11   17.49    2.87 105 0.45713-0.44428-0.82165 0.38389-0.26016 0.72137
  -1  -7  11   23.51    3.73 114 0.45403-0.44118-0.82307 0.38530-0.26192 0.72314
   1   7 -11   21.93    3.03 153 0.51543-0.52828-0.34800 0.78576-0.67761 0.21639
   1   7 -11   19.17    2.53 305 0.92156-0.93441 0.14122 0.29654-0.16472-0.29650
  -1  -7  10   26.37    3.15 109 0.43019-0.42708-0.81272 0.37090-0.32525 0.73933
  -1  -7  10   22.13    3.31 117 0.46769-0.46458-0.79678 0.35495-0.30290 0.71699
   1   7 -10   28.00    3.32 154 0.51369-0.51680-0.33160 0.77342-0.68520 0.27111
   1   7 -10   24.24    2.53 307 0.93454-0.93765 0.15110 0.29072-0.12525-0.28883
  -1  -7   9   26.53    3.03 120 0.48026-0.48689-0.76714 0.32125-0.34415 0.71111
   1   7  -9   28.61    2.89 156 0.51120-0.50457-0.31049 0.75638-0.69453 0.32757
   1   7  -9   27.38    2.23 310 0.94708-0.94045 0.16172 0.28417-0.08151-0.28545
  -1  -7   8   41.71    3.77 124 0.49159-0.50796-0.73394 0.28399-0.38554 0.70537
   1   7  -8   41.56    3.48 158 0.50772-0.49134-0.28409 0.73403-0.70554 0.38572
   1   7  -8   39.62    2.83 313 0.95910-0.94273 0.17343 0.27652-0.03142-0.28841
  -1  -7   7   67.55    4.80 127 0.50151-0.52762-0.69698 0.24297-0.42690 0.69959
   1   7  -7   66.54    4.21 160 0.50289-0.47678-0.25172 0.70572-0.71808 0.44538
   1   7  -7   56.71    3.27 316 0.97024-0.94412 0.18683 0.26717 0.02850-0.30119
  -1  -7   6   19.48    2.64 131 0.50981-0.54566-0.65609 0.19803-0.46797 0.69353
   1   7  -6   22.19    2.48 162 0.49628-0.46043-0.21268 0.67074-0.73181 0.50625
   1   7  -6   15.29    1.47 320 0.97925-0.94340 0.20286 0.25521 0.10441-0.32997
  -1  -7   5  102.58    6.35 135 0.51628-0.56187-0.61117 0.14905-0.50842 0.68685
   1   7  -5  110.45    6.02 165 0.48734-0.44175-0.16627 0.62839-0.74624 0.56781
   1   7  -5  110.79    4.65 232-0.05251 0.09810-0.19526 0.65739-0.98152 0.80309
  -1  -7   4   -0.14    1.29   2 0.26592-0.32125 0.08632-0.55251 0.99814-0.86684
  -1  -7   4    0.89    1.79 138 0.52067-0.57600-0.56221 0.09602-0.54788 0.67918
   1   7  -4   -0.15    1.48 168 0.47541-0.42008-0.11189 0.57808-0.76060 0.62930
   1   7  -4    0.74    0.74 248 0.22660-0.17126-0.12849 0.59468-0.90440 0.77310
  -1  -7   3   79.55    4.16   9 0.32869-0.39376-0.01466-0.45558 0.98653-0.90236
  -1  -7   3   71.44    4.96 142 0.52276-0.58784-0.50932 0.03907-0.58585 0.67002
   1   7  -3   75.06    4.04 172 0.45974-0.39467-0.04913 0.51938-0.77385 0.68968
   1   7  -3   76.38    3.15 266 0.50102-0.43595-0.04671 0.51696-0.74319 0.65903
  -1  -7   2   15.82    1.85  16 0.38959-0.46441-0.12096-0.35335 0.95834-0.92130
  -1  -7   2   13.77    2.27 146 0.52236-0.59718-0.45280-0.02151-0.62180 0.65884
   1   7  -2   15.80    2.11 176 0.43955-0.36473 0.02208 0.45223-0.78463 0.74760
   1   7  -2   15.45    1.06 280 0.69821-0.62340 0.02594 0.44836-0.55381 0.51678
  -1  -7   1   90.22    4.12  23 0.44496-0.52951-0.22711-0.25126 0.91331-0.92340
  -1  -7   1   91.90    5.28 150 0.51934-0.60389-0.39317-0.08520-0.65517 0.64507
   1   7  -1   89.84    4.80 181 0.41406-0.32951 0.10128 0.37708-0.79133 0.80143
  -1  -7   0    9.66    1.56  31 0.49195-0.58624-0.32770-0.15473 0.85371-0.91093
  -1  -7   0    3.16    1.66 155 0.51364-0.60793-0.33118-0.15125-0.68539 0.62816
  -1  -7   0    6.49    0.89 225-0.17752 0.08322-0.22030-0.26213-0.99032 0.93309
   1   7   0    8.53    1.80 187 0.38268-0.28839 0.18738 0.29504-0.79218 0.84941
   1   7   0    6.93    1.05 298 0.87153-0.77724 0.10896 0.37347-0.28597 0.34319
  -1  -7  -1   21.53    2.00  38 0.52916-0.63319-0.41861-0.06788 0.78360-0.88795
  -1  -7  -1   21.36    2.26 159 0.50537-0.60940-0.26783-0.21866-0.71197 0.60761
  -1  -7  -1   19.41    1.66 238 0.05557-0.15961-0.17119-0.31530-0.96111 0.85675
   1   7   1   18.57    1.95 192 0.34511-0.24107 0.27853 0.20796-0.78545 0.88980
   1   7   1   18.53    1.66 302 0.90721-0.80317 0.13118 0.35530-0.20364 0.30800
  -1  -7  -2   19.88    2.00  45 0.55663-0.67041-0.49764 0.00709 0.70756-0.85905
  -1  -7  -2   17.60    2.26 163 0.49475-0.60853-0.20430-0.28625-0.73457 0.58308
  -1  -7  -2   18.32    1.80 248 0.22775-0.34153-0.12818-0.36237-0.90391 0.75242
   1   7   2   18.89    2.05   6 0.30441-0.19063 0.02532 0.46523 0.99289-0.84140
   1   7   2   22.54    2.40 198 0.30145-0.18768 0.37219 0.11836-0.76968 0.92117
   1   7   2   18.08    1.66 306 0.92999-0.81621 0.14753 0.34301-0.13965 0.29114
  -1  -7  -3   30.87    2.56  51 0.57541-0.69892-0.56441 0.06980 0.62962-0.82824
  -1  -7  -3   31.00    2.86 166 0.48217-0.60569-0.14186-0.35275-0.75302 0.55440
  -1  -7  -3   34.00    2.41 256 0.35002-0.47353-0.09394-0.40067-0.84367 0.64505
   1   7   3   34.84    2.76  12 0.35436-0.23085-0.05835 0.55296 0.97693-0.77831
   1   7   3   35.99    3.02 205 0.25232-0.12881 0.46533 0.02928-0.74398 0.94260
   1   7   3   27.89    2.11 309 0.94562-0.82211 0.16041 0.33419-0.08695 0.28557
  -1  -7  -4   40.96    3.40  56 0.58696-0.72022-0.61972 0.12104 0.55267-0.79842
  -1  -7  -4   42.80    3.47 170 0.46815-0.60141-0.08180-0.41687-0.76739 0.52164
  -1  -7  -4   44.17    3.32 261 0.43622-0.56947-0.06771-0.43096-0.79020 0.54445
   1   7   4   40.95    3.45  17 0.39474-0.26148-0.13038 0.62905 0.95504-0.70928
   1   7   4   45.06    3.16 211 0.19880-0.06554 0.55478-0.05611-0.70820 0.95395
   1   7   4   36.51    3.17 312 0.95689-0.82363 0.17111 0.32756-0.04148 0.28723
  -1  -7  -5   36.05    3.11  61 0.59279-0.73579-0.66498 0.16225 0.47850-0.77139
  -1  -7  -5   36.40    3.17 174 0.45326-0.59626-0.02528-0.47745-0.77796 0.48508
  -1  -7  -5   30.95    3.02 265 0.49723-0.64023-0.04798-0.45475-0.74612 0.45324
   1   7   5   36.35    3.14  21 0.42671-0.28371-0.19091 0.69364 0.93063-0.63775
   1   7   5   31.86    2.72 314 0.96523-0.82223 0.18035 0.32238-0.00084 0.29373
  -1  -7  -6   53.92    3.81  66 0.59423-0.74696-0.70176 0.19497 0.40801-0.74802
  -1  -7  -6   56.57    4.21 177 0.43813-0.59087 0.02676-0.53355-0.78518 0.44517
  -1  -7  -6   58.80    4.23 268 0.54062-0.69336-0.03327-0.47352-0.71125 0.37124
   1   7   6   58.10    3.97  24 0.45170-0.29897-0.24085 0.74764 0.90618-0.56617
   1   7   6   56.34    4.06 316 0.97145-0.81871 0.18855 0.31824 0.03643 0.30358
  -1  -7  -7   22.85    2.54  70 0.59232-0.75480-0.73152 0.22067 0.34149-0.72864
  -1  -7  -7   18.66    2.09 180 0.42332-0.58580 0.07362-0.58447-0.78963 0.40249
  -1  -7  -7   16.20    2.42 271 0.57146-0.73393-0.02245-0.48840-0.68450 0.29736
   1   7   7   20.75    2.82  27 0.47107-0.30859-0.28150 0.79236 0.88325-0.49611
   1   7   7   17.65    2.24 318 0.97602-0.81354 0.19599 0.31486 0.07128 0.31586
  -1  -7  -8   22.86    2.68  73 0.58788-0.76009-0.75551 0.24060 0.27889-0.71316
  -1  -7  -8   24.17    2.82 182 0.40936-0.58157 0.11489-0.62981-0.79192 0.35764
  -1  -7  -8   20.92    3.18 272 0.59314-0.76536-0.01465-0.50027-0.66464 0.23036
   1   7   8   28.58    3.24  30 0.48598-0.31376-0.31420 0.82911 0.86274-0.42846
   1   7   8   20.41    2.53 320 0.97925-0.80703 0.20284 0.31207 0.10434 0.32994
  -1  -7  -9    4.80    2.54  77 0.58150-0.76345-0.77476 0.25579 0.21995-0.70136
  -1  -7  -9    1.62    1.47 184 0.39663-0.57859 0.15041-0.66939-0.79265 0.31125
  -1  -7  -9    4.70    1.97 273 0.60798-0.78993-0.00920-0.50977-0.65051 0.16910
   1   7   9    4.78    2.53  32 0.49737-0.31541-0.34018 0.85915 0.84506-0.36365
   1   7   9    4.90    1.93 322 0.98131-0.79935 0.20922 0.30976 0.13603 0.34537
  -1  -7 -10    8.91    2.26  80 0.57362-0.76531-0.79009 0.26706 0.16435-0.69289
  -1  -7 -10   11.02    2.35 186 0.38545-0.57715 0.18020-0.70323-0.79238 0.26384
  -1  -7 -10    9.88    2.89 274 0.61756-0.80925-0.00564-0.51739-0.64114 0.11260
   1   7  10   11.52    2.53  33 0.50600-0.31430-0.36051 0.88354 0.83033-0.30179
   1   7  10   11.40    2.96 324 0.98234-0.79064 0.21520 0.30784 0.16667 0.36187
  -1  -7 -11    1.84    2.27  83 0.56455-0.76599-0.80216 0.27507 0.11173-0.68740
  -1  -7 -11    3.08    2.20 188 0.37601-0.57745 0.20442-0.73151-0.79154 0.21587
  -1  -7 -11    3.50    2.59 274 0.62299-0.82443-0.00360-0.52349-0.63574 0.06007
   1   7  11    4.07    2.39  35 0.51243-0.31099-0.37608 0.90318 0.81849-0.24282
   1   7  11    2.66    2.21 326 0.98242-0.78098 0.22084 0.30625 0.19648 0.37919
  -1  -7 -12    4.96    3.26  86 0.55452-0.76570-0.81147 0.28032 0.06174-0.68455
  -1  -7 -12   11.26    2.63 189 0.36843-0.57961 0.22330-0.75446-0.79049 0.16769
  -1  -7 -12    9.14    3.20 275 0.62508-0.83626-0.00282-0.52834-0.63365 0.01085
   1   7  12    7.17    3.09  35 0.51710-0.30592-0.38764 0.91879 0.80938-0.18658
  -1  -7 -13   -0.99    2.42  89 0.54369-0.76460-0.81843 0.28321 0.01408-0.68401
  -1  -7 -13   -0.44    2.34 190 0.36275-0.58367 0.23712-0.77234-0.78951 0.11958
  -1  -7 -14    2.70    2.98  91 0.53216-0.76282-0.82333 0.28406-0.03155-0.68551
  -1  -8  15    1.88    3.61  94 0.52015-0.47082-0.82641 0.33637-0.07494 0.71878
   1   8 -15    8.13    3.20 156 0.51122-0.56056-0.31066 0.80070-0.69446 0.05061
   1   8 -15    5.94    2.67 294 0.84038-0.88972 0.09166 0.39838-0.34667-0.29717
  -1  -8  14   25.39    4.47  97 0.50413-0.46454-0.82804 0.33394-0.12782 0.72453
   1   8 -14   26.10    4.35 156 0.51069-0.55028-0.30641 0.80051-0.69628 0.09957
   1   8 -14   24.36    3.12 296 0.85527-0.89487 0.09974 0.39437-0.31869-0.27802
  -1  -8  13   19.44    4.18 100 0.48564-0.45578-0.82722 0.32905-0.18333 0.73291
   1   8 -13   12.89    3.04 157 0.50975-0.53960-0.29913 0.79729-0.69936 0.14978
   1   8 -13   18.28    2.82 297 0.86955-0.89940 0.10781 0.39036-0.29010-0.25947
  -1  -8  12   34.38    4.32 104 0.46429-0.44417-0.82347 0.32124-0.24171 0.74416
  -1  -8  12   33.63    4.74 113 0.44989-0.42978-0.83010 0.32788-0.25010 0.75255
   1   8 -12   37.93    4.34 157 0.50833-0.52845-0.28854 0.79077-0.70374 0.20129
   1   8 -12   33.46    3.57 299 0.88326-0.90337 0.11592 0.38630-0.26071-0.24174
  -1  -8  11   15.39    2.88 107 0.43961-0.42924-0.81619 0.30991-0.30319 0.75851
  -1  -8  11   15.13    3.17 116 0.46317-0.45280-0.80605 0.29977-0.28897 0.74429
   1   8 -11   19.26    3.04 158 0.50632-0.51669-0.27432 0.78060-0.70944 0.25412
   1   8 -11   16.52    2.23 301 0.89650-0.90687 0.12416 0.38212-0.23020-0.22512
  -1  -8  10    6.65    2.60 119 0.47544-0.47481-0.77924 0.26889-0.32786 0.73604
   1   8 -10    4.06    2.46 159 0.50357-0.50421-0.25608 0.76643-0.71645 0.30826
   1   8 -10    9.23    1.64 303 0.90935-0.90998 0.13263 0.37771-0.19810-0.21009
  -1  -8   9   12.34    2.90 122 0.48658-0.49569-0.74955 0.23515-0.36664 0.72769
   1   8  -9   14.37    2.90 161 0.49990-0.49079-0.23342 0.74783-0.72470 0.36365
   1   8  -9   13.26    1.64 305 0.92195-0.91284 0.14150 0.37290-0.16363-0.19743
  -1  -8   8    9.48    2.48 125 0.49648-0.51533-0.71690 0.19843-0.40516 0.71908
   1   8  -8    7.42    2.18 162 0.49504-0.47619-0.20588 0.72435-0.73405 0.42013
  -1  -8   7   33.30    3.52 129 0.50501-0.53360-0.68122 0.15870-0.44325 0.71004
   1   8  -7   38.44    3.36 165 0.48871-0.46012-0.17300 0.69552-0.74427 0.47748
   1   8  -7   37.40    2.27 223-0.19952 0.22811-0.22439 0.74691-0.99018 0.72339
   1   8  -7   34.63    2.24 310 0.94721-0.91862 0.16183 0.36069-0.08101-0.18578
  -1  -8   6    1.62    2.51 132 0.51204-0.55037-0.64250 0.11591-0.48069 0.70035
   1   8  -6    0.29    1.76 167 0.48051-0.44218-0.13431 0.66089-0.75501 0.53535
   1   8  -6   -0.15    0.73 236 0.01707 0.02126-0.18002 0.70661-0.96973 0.75008
   1   8  -6    0.60    0.90 313 0.96044-0.92211 0.17487 0.35171-0.02510-0.19456
  -1  -8   5   70.81    4.28   2 0.26616-0.31423 0.08595-0.61660 0.99812-0.82560
  -1  -8   5   66.82    5.36 135 0.51743-0.56550-0.60076 0.07011-0.51720 0.68972
   1   8  -5   68.78    4.29 170 0.47003-0.42196-0.08940 0.62004-0.76576 0.59323
   1   8  -5   68.56    2.80 252 0.28950-0.24143-0.11130 0.64194-0.87565 0.70312
   1   8  -5   53.63    2.82 318 0.97393-0.92586 0.19238 0.33826 0.05424-0.22677
  -1  -8   4    2.29    1.29   7 0.31824-0.37606 0.00269-0.53739 0.98957-0.86417
  -1  -8   4    3.00    2.25 139 0.52104-0.57885-0.55612 0.02142-0.55248 0.67787
   1   8  -4    0.60    1.94 173 0.45675-0.39894-0.03797 0.57267-0.77584 0.65044
   1   8  -4    1.20    0.60 270 0.57038-0.51256-0.02284 0.55755-0.68547 0.56007
  -1  -8   3   32.19    2.56  14 0.37023-0.43779-0.08615-0.45262 0.96939-0.89112
  -1  -8   3   30.11    3.16 142 0.52277-0.59032-0.50881-0.02996-0.58619 0.66446
   1   8  -3   32.99    3.00 176 0.44014-0.37259 0.02011 0.51866-0.78439 0.70613
   1   8  -3   30.72    1.51 287 0.77165-0.70410 0.05782 0.48095-0.45778 0.37952
  -1  -8   2    7.66    1.70  20 0.41972-0.49702-0.17738-0.36545 0.93657-0.90544
  -1  -8   2    9.62    1.95 146 0.52253-0.59982-0.45914-0.08369-0.61799 0.64912
   1   8  -2   13.75    2.24 180 0.41966-0.34237 0.08469 0.45814-0.79039 0.75926
   1   8  -2    9.47    0.90 297 0.86889-0.79160 0.10743 0.43540-0.29147 0.26033
  -1  -8   1   84.48    4.39  26 0.46446-0.55149-0.26741-0.27948 0.89152-0.90752
  -1  -8   1   73.79    4.95 149 0.52030-0.60733-0.40757-0.13931-0.64751 0.63151
   1   8  -1   87.70    4.77 185 0.39484-0.30780 0.15529 0.39160-0.79267 0.80866
  -1  -8   0   19.82    2.26  33 0.50278-0.59955-0.35284-0.19811 0.83597-0.89910
  -1  -8   0   20.82    2.70 153 0.51609-0.61287-0.35471-0.19624-0.67442 0.61129
   1   8   0   16.98    2.23 189 0.36528-0.26851 0.23099 0.31996-0.78997 0.85310
   1   8   0   15.65    1.35 307 0.93451-0.83774 0.15108 0.39986-0.12534 0.18846
  -1  -8  -1   11.63    2.13  39 0.53382-0.64034-0.43108-0.12392 0.77261-0.88287
  -1  -8  -1   16.76    2.39 156 0.51003-0.61654-0.30126-0.25375-0.69846 0.58820
  -1  -8  -1   11.67    1.20 232-0.05994-0.04658-0.19683-0.35818-0.98249 0.87223
   1   8   1   14.01    2.09 194 0.33084-0.22432 0.31044 0.24457-0.78113 0.89139
  -1  -8  -2   50.94    3.56  45 0.55757-0.67382-0.50062-0.05845 0.70438-0.86177
  -1  -8  -2   51.30    3.89 160 0.50230-0.61855-0.24802-0.31105-0.71944 0.56205
  -1  -8  -2   53.60    3.29 242 0.11982-0.23607-0.15582-0.40325-0.94337 0.78598
   1   8   2   54.10    3.74 200 0.29157-0.17532 0.39187 0.16720-0.76513 0.92252
  -1  -8  -3   23.42    2.71  50 0.57456-0.70055-0.56097-0.00216 0.63399-0.83852
  -1  -8  -3   26.48    2.99 163 0.49317-0.61916-0.19584-0.36729-0.73728 0.53276
  -1  -8  -3   25.13    2.39 250 0.25183-0.37783-0.12169-0.44144-0.89340 0.68887
   1   8   3   23.54    2.49   6 0.30918-0.18319 0.01755 0.54558 0.99183-0.78731
   1   8   3   24.02    2.40 205 0.24788-0.12189 0.47320 0.08993-0.74130 0.94582
   1   8   3   20.34    1.96 314 0.96565-0.83965 0.18086 0.38227 0.00145 0.20308
  -1  -8  -4   10.38    1.99  55 0.58569-0.72142-0.61244 0.04524 0.56357-0.81522
  -1  -8  -4    7.78    1.95 166 0.48298-0.61871-0.14556-0.42163-0.75203 0.50038
  -1  -8  -4    8.98    1.50 256 0.34773-0.48346-0.09461-0.47258-0.84496 0.59331
   1   8   4    7.11    2.03  11 0.34915-0.21342-0.04936 0.61655 0.97913-0.72748
   1   8   4   13.75    2.27 211 0.20042-0.06469 0.55224 0.01496-0.70939 0.96104
   1   8   4    4.80    1.50 316 0.97117-0.83544 0.18816 0.37903 0.03462 0.21703
  -1  -8  -5   29.78    3.26  60 0.59193-0.73740-0.65577 0.08452 0.49458-0.79337
  -1  -8  -5   28.76    3.15 169 0.47210-0.61758-0.09795-0.47330-0.76385 0.46506
  -1  -8  -5   23.37    2.70 260 0.41744-0.56292-0.07359-0.49767-0.80268 0.50390
   1   8   5   27.16    3.02  15 0.38218-0.23671-0.10750 0.67876 0.96282-0.66403
   1   8   5   30.08    3.01 217 0.15012-0.00464 0.62686-0.05560-0.66961 0.96840
   1   8   5   26.57    2.84 318 0.97538-0.82991 0.19484 0.37641 0.06582 0.23296
  -1  -8  -6   36.24    3.40  64 0.59420-0.74941-0.69194 0.11663 0.42792-0.77384
  -1  -8  -6   35.40    3.75 172 0.46095-0.61617-0.05371-0.52161-0.77300 0.42709
  -1  -8  -6   30.90    3.30 264 0.46830-0.62351-0.05747-0.51785-0.76771 0.42179
   1   8   6   31.96    3.14  19 0.40909-0.25387-0.15713 0.73244 0.94494-0.59902
   1   8   6   32.42    3.12 320 0.97851-0.82329 0.20107 0.37425 0.09567 0.25025
  -1  -8  -7    1.70    1.84  68 0.59330-0.75826-0.72194 0.14257 0.36405-0.75710
  -1  -8  -7    5.56    1.95 174 0.44992-0.61487-0.01335-0.56602-0.77983 0.38678
  -1  -8  -7    1.80    1.95 266 0.50541-0.67037-0.04525-0.53412-0.73978 0.34673
   1   8   7    3.12    1.85  21 0.43077-0.26582-0.19885 0.77823 0.92701-0.53396
   1   8   7    2.67    1.78 322 0.98068-0.81572 0.20693 0.37245 0.12454 0.26851
  -1  -8  -8   12.72    2.97  72 0.58989-0.76458-0.74667 0.16324 0.30312-0.74330
  -1  -8  -8    9.43    2.24 177 0.43935-0.61405 0.02272-0.60615-0.78471 0.34453
  -1  -8  -8    9.92    2.56 268 0.53234-0.70704-0.03612-0.54731-0.71814 0.27796
   1   8   8   13.58    2.97  24 0.44811-0.27341-0.23350 0.81693 0.91003-0.46985
  -1  -8  -9    0.57    1.98  75 0.58447-0.76891-0.76693 0.17944 0.24509-0.73240
  -1  -8  -9    0.00    1.79 178 0.42958-0.61401 0.05425-0.64175-0.78803 0.30072
  -1  -8  -9   -1.81    2.41 269 0.55156-0.73599-0.02947-0.55802-0.70196 0.21465
   1   8   9   -0.71    2.54  26 0.46184-0.27741-0.26190 0.84939 0.89466-0.40735
  -1  -8 -10    4.10    2.55  79 0.57744-0.77162-0.78341 0.19185 0.18980-0.72424
  -1  -8 -10    4.00    2.37 180 0.42084-0.61502 0.08114-0.67270-0.79016 0.25572
  -1  -8 -10    6.48    2.86 270 0.56480-0.75897-0.02482-0.56674-0.69043 0.15598
   1   8  10   11.97    2.82  28 0.47263-0.27845-0.28487 0.87642 0.88123-0.34679
   1   8  10    9.84    2.64 326 0.98221-0.78803 0.22289 0.36867 0.20749 0.32695
  -1  -8 -11    2.41    2.55  82 0.56910-0.77302-0.79665 0.20103 0.13705-0.71862
  -1  -8 -11    0.15    1.92 181 0.41335-0.61727 0.10336-0.69897-0.79143 0.20986
  -1  -8 -11    1.51    2.41 271 0.57330-0.77722-0.02180-0.57382-0.68285 0.10127
   1   8  11   -0.14    3.10  29 0.48099-0.27708-0.30312 0.89873 0.86991-0.28833
  -1  -8 -12    3.83    2.70  85 0.55968-0.77334-0.80710 0.20742 0.08661-0.71532
  -1  -8 -12    3.98    2.36 183 0.40723-0.62089 0.12095-0.72062-0.79213 0.16342
  -1  -8 -12    0.60    3.63 271 0.57798-0.79163-0.02013-0.57955-0.67863 0.04992
  -1  -9  14   11.28    3.62  99 0.49361-0.45650-0.82788 0.26526-0.16002 0.75083
   1   9 -14    9.01    3.34 160 0.50104-0.53815-0.24025 0.80288-0.72226 0.13146
  -1  -9  13    9.82    3.61 102 0.47392-0.44655-0.82549 0.25880-0.21603 0.75970
   1   9 -13   12.78    3.20 161 0.49955-0.52692-0.23136 0.79804-0.72542 0.18175
   1   9 -13    7.76    2.24 293 0.83085-0.85822 0.08666 0.48003-0.36373-0.17994
  -1  -9  12    9.67    3.03 106 0.45142-0.43379-0.82003 0.24928-0.27448 0.77102
   1   9 -12    9.01    2.91 162 0.49745-0.51508-0.21924 0.78998-0.72961 0.23306
   1   9 -12    6.27    1.94 294 0.84283-0.86046 0.09297 0.47777-0.34219-0.15435
  -1  -9  11   14.44    3.32 109 0.42573-0.41783-0.81095 0.23615-0.33545 0.78487
  -1  -9  11    7.97    3.48 118 0.46930-0.46141-0.79330 0.21849-0.30799 0.75740
   1   9 -11   14.68    3.34 163 0.49463-0.50252-0.20363 0.77843-0.73478 0.28537
   1   9 -11   11.22    2.09 295 0.85375-0.86165 0.09890 0.47591-0.32163-0.12778
  -1  -9  10   -1.02    2.76 120 0.48043-0.48227-0.76669 0.18783-0.34474 0.74702
   1   9 -10    0.58    2.33 164 0.49094-0.48909-0.18423 0.76309-0.74090 0.33862
   1   9 -10    1.80    1.35 297 0.86346-0.86161 0.10432 0.47454-0.30253-0.09975
  -1  -9   9    2.92    2.92 123 0.49044-0.50203-0.73767 0.15474-0.38111 0.73626
   1   9  -9    4.67    2.63 165 0.48619-0.47461-0.16072 0.74365-0.74783 0.39268
   1   9  -9    5.06    1.12 220-0.25168 0.26327-0.23368 0.81661-0.98775 0.63261
   1   9  -9    5.11    1.35 298 0.87164-0.86006 0.10902 0.47390-0.28574-0.06941
  -1  -9   8    1.91    2.50 126 0.49926-0.52059-0.70622 0.11924-0.41696 0.72498
   1   9  -8    2.63    2.49 167 0.48018-0.45885-0.13279 0.71978-0.75540 0.44738
   1   9  -8    2.30    1.01 230-0.08799 0.10932-0.20267 0.78966-0.98565 0.67763
   1   9  -8    2.26    1.05 298 0.87763-0.85630 0.11254 0.47444-0.27303-0.03499
  -1  -9   7   36.36    4.14 129 0.50681-0.53788-0.67237 0.08133-0.45214 0.71303
   1   9  -7   37.93    3.97 169 0.47262-0.44156-0.10011 0.69116-0.76336 0.50247
   1   9  -7   32.71    1.90 243 0.13681-0.10574-0.15163 0.74267-0.93797 0.67708
   1   9  -7   29.46    1.96 299 0.87962-0.84855 0.11373 0.47731-0.26871 0.00783
  -1  -9   6    9.55    1.85   2 0.27373-0.31454 0.07416-0.66927 0.99753-0.78377
  -1  -9   6    7.44    2.53 133 0.51299-0.55380-0.63618 0.04108-0.48645 0.70020
   1   9  -6    7.10    2.37 171 0.46322-0.42242-0.06240 0.65750-0.77134 0.55759
   1   9  -6    7.09    0.74 261 0.43653-0.39572-0.06762 0.66272-0.78998 0.57623
  -1  -9   5   25.76    2.43   7 0.31742-0.36796 0.00405-0.60322 0.98979-0.82317
  -1  -9   5   19.95    3.15 136 0.51774-0.56828-0.59776-0.00140-0.51968 0.68630
   1   9  -5   24.13    3.13 174 0.45163-0.40108-0.01942 0.61859-0.77889 0.61227
  -1  -9   4    7.83    1.85  12 0.36171-0.42200-0.07114-0.53209 0.97360-0.85411
  -1  -9   4    6.29    2.40 139 0.52097-0.58126-0.55728-0.04595-0.55161 0.67110
   1   9  -4    9.25    2.69 177 0.43746-0.37717 0.02894 0.57429-0.78543 0.66594
  -1  -9   3   16.71    2.41  18 0.40503-0.47506-0.14951-0.45778 0.94793-0.87557
  -1  -9   3   20.19    2.84 142 0.52266-0.59269-0.51497-0.09232-0.58200 0.65436
   1   9  -3   21.30    2.83 180 0.42034-0.35031 0.08267 0.52462-0.79026 0.71790
  -1  -9   2    3.53    1.55  24 0.44576-0.52553-0.22872-0.38263 0.91249-0.88726
  -1  -9   2    4.93    2.54 145 0.52277-0.60254-0.47114-0.14020-0.61062 0.63585
   1   9  -2    3.86    1.93 184 0.39987-0.32011 0.14154 0.46981-0.79258 0.76735
  -1  -9   1   35.11    2.96  29 0.48244-0.57195-0.30632-0.30909 0.86786-0.88976
  -1  -9   1   32.81    3.43 148 0.52133-0.61084-0.42620-0.18921-0.63723 0.61533
   1   9  -1   34.14    3.27 188 0.37575-0.28624 0.20507 0.41033-0.79151 0.81341
  -1  -9   0   22.99    2.68  35 0.51405-0.61330-0.38007-0.23940 0.81538-0.88441
  -1  -9   0   19.67    2.83 151 0.51838-0.61763-0.38061-0.23886-0.66164 0.59261
   1   9   0   25.37    3.12 192 0.34772-0.24847 0.27254 0.34693-0.78614 0.85517
   1   9   0   20.71    1.50 318 0.97505-0.87580 0.19426 0.42521 0.06307 0.00596
  -1  -9  -1   30.94    2.54  40 0.54005-0.64904-0.44824-0.17529 0.75691-0.87307
  -1  -9  -1   24.86    3.13 154 0.51405-0.62304-0.33489-0.28864-0.68370 0.56753
  -1  -9  -1   27.84    2.20 224-0.19317 0.08418-0.22322-0.40031-0.99027 0.87411
   1   9   1   27.76    2.97 197 0.31569-0.20670 0.34289 0.28064-0.77563 0.89179
   1   9   1   23.19    1.80 318 0.97594-0.86694 0.19584 0.42769 0.07054 0.04563
  -1  -9  -2    3.82    1.56  46 0.56037-0.67911-0.50976-0.11784 0.69445-0.85775
  -1  -9  -2    3.27    1.93 157 0.50848-0.62721-0.28963-0.33796-0.70329 0.54000
  -1  -9  -2    3.30    1.05 235-0.00293-0.11580-0.18450-0.44310-0.97362 0.81033
   1   9   2    7.29    1.93 201 0.27972-0.16099 0.41483 0.21276-0.75924 0.92254
   1   9   2    4.92    1.34 319 0.97745-0.85872 0.19878 0.42881 0.08463 0.07867
  -1  -9  -3    0.43    1.56  51 0.57535-0.70383-0.56418-0.06747 0.62991-0.84034
  -1  -9  -3    1.04    2.23 160 0.50188-0.63035-0.24542-0.38624-0.72039 0.50997
  -1  -9  -3    1.34    1.19 243 0.14048-0.26895-0.15071-0.48094-0.93676 0.72634
   1   9   3   -0.73    1.46   2 0.26619-0.13772 0.08590 0.54575 0.99812-0.78770
   1   9   3   -0.15    1.64 206 0.24005-0.11158 0.48686 0.14479-0.73644 0.94687
   1   9   3    1.49    1.19 320 0.97906-0.85059 0.20239 0.42926 0.10211 0.10832
  -1  -9  -4   18.64    2.85  55 0.58553-0.72375-0.61158-0.02413 0.56483-0.82239
  -1  -9  -4   15.47    2.53 163 0.49448-0.63269-0.20284-0.43287-0.73504 0.47748
  -1  -9  -4   16.08    2.23 250 0.24722-0.38543-0.12295-0.51277-0.89546 0.63790
   1   9   4   14.15    2.48   6 0.30504-0.16683 0.02429 0.61142 0.99275-0.73520
   1   9   4   14.09    2.25 212 0.19715-0.05893 0.55737 0.07834-0.70697 0.96453
   1   9   4   13.49    1.93 321 0.98050-0.84228 0.20633 0.42938 0.12158 0.13597
  -1  -9  -5    6.41    1.85  60 0.59156-0.73951-0.65236 0.01259 0.50039-0.80508
  -1  -9  -5    2.83    2.38 165 0.48655-0.63451-0.16246-0.47731-0.74733 0.44265
  -1  -9  -5    3.57    1.79 254 0.32658-0.47453-0.10076-0.53901-0.85657 0.55188
   1   9   5    4.35    2.32  10 0.33818-0.19022-0.03063 0.67040 0.98334-0.67865
   1   9   5    3.47    2.11 217 0.15160-0.00365 0.62478 0.01499-0.67087 0.97556
  -1  -9  -6   20.31    2.84  64 0.59408-0.75178-0.68712 0.04329 0.43740-0.78922
  -1  -9  -6   18.31    2.68 168 0.47838-0.63607-0.12478-0.51906-0.75744 0.40562
  -1  -9  -6   14.29    2.38 258 0.38573-0.54342-0.08330-0.56054-0.82269 0.47087
   1   9   6   19.56    3.02  13 0.36605-0.20835-0.07875 0.72258 0.97151-0.61968
   1   9   6   13.12    2.21 324 0.98229-0.82460 0.21467 0.42916 0.16395 0.18787
  -1  -9  -7    1.84    1.99  67 0.59369-0.76113-0.71651 0.06862 0.37632-0.77527
  -1  -9  -7    3.58    2.09 170 0.47023-0.63766-0.09021-0.55768-0.76558 0.36663
  -1  -9  -7   -5.06    2.68 261 0.42986-0.59730-0.06971-0.57818-0.79448 0.39553
   1   9   7   -1.00    2.43  16 0.38922-0.22179-0.12028 0.76817 0.95857-0.55962
   1   9   7    0.59    1.91 325 0.98249-0.81506 0.21891 0.42898 0.18618 0.21277
  -1  -9  -8    5.10    2.84  71 0.59090-0.76808-0.74120 0.08924 0.31740-0.76349
  -1  -9  -8    1.94    2.24 172 0.46237-0.63954-0.05909-0.59286-0.77198 0.32590
  -1  -9  -8    4.62    2.53 263 0.46269-0.63986-0.05928-0.59268-0.77175 0.32566
   1   9   8    3.98    2.28  18 0.40831-0.23113-0.15565 0.80761 0.94553-0.49944
   1   9   8    1.03    1.76 327 0.98218-0.80500 0.22314 0.42881 0.20887 0.23721
  -1  -9  -9   -0.43    2.27  74 0.58613-0.77305-0.76178 0.10576 0.26074-0.75395
  -1  -9  -9    0.00    2.69 173 0.45503-0.64195-0.03169-0.62433-0.77691 0.28369
  -1  -9  -9    0.45    2.39 265 0.48686-0.67377-0.05141-0.60461-0.75401 0.26079
   1   9   9    0.00    2.27  21 0.42388-0.23697-0.18541 0.84142 0.93308-0.43987
  -1  -9 -10    5.67    2.84  78 0.57972-0.77638-0.77878 0.11870 0.20628-0.74662
  -1  -9 -10    4.18    2.39 175 0.44844-0.64509-0.00816-0.65192-0.78060 0.24026
  -1  -9 -10   -1.79    2.99 266 0.50426-0.70091-0.04563-0.61444-0.74068 0.20033
   1   9  10    1.70    2.69  22 0.43647-0.23982-0.21010 0.87018 0.92171-0.38136
  -1  -9 -11    0.71    2.84  81 0.57194-0.77834-0.79267 0.12853 0.15393-0.74141
  -1  -9 -11    0.89    2.83 176 0.44274-0.64914 0.01138-0.67552-0.78330 0.19582
  -1  -9 -11   -1.50    2.69 267 0.51627-0.72267-0.04160-0.62254-0.73120 0.14372
  -1 -10  12    0.15    3.34 107 0.44175-0.42659-0.81693 0.17767-0.29810 0.78874
   1  10 -12    0.15    2.77 166 0.48443-0.49959-0.15234 0.79160-0.75018 0.25954
  -1 -10  11    4.93    2.61 111 0.41563-0.41021-0.80669 0.16336-0.35800 0.80150
   1  10 -11    5.99    3.07 167 0.48085-0.48626-0.13582 0.77914-0.75462 0.31111
   1  10 -11    7.58    1.54 221-0.24066 0.23524-0.23177 0.87509-0.98852 0.54501
   1  10 -10    1.46    2.78 168 0.47631-0.47199-0.11576 0.76315-0.75967 0.36329
   1  10 -10    0.86    1.14 229-0.10818 0.11250-0.20679 0.85417-0.98743 0.59105
   1  10 -10    0.45    1.21 287 0.76950-0.76517 0.05683 0.59055-0.46088 0.06450
   1  10  -9    6.16    2.79 170 0.47065-0.45658-0.09194 0.74338-0.76520 0.41595
   1  10  -9    7.42    1.16 240 0.07977-0.06571-0.16550 0.81694-0.95492 0.60568
   1  10  -9    6.92    1.20 285 0.74933-0.73527 0.04775 0.60370-0.48900 0.13975
  -1 -10   8    2.37    2.96 127 0.50055-0.52436-0.70098 0.04548-0.42262 0.72474
   1  10  -8   -3.83    2.21 171 0.46367-0.43986-0.06412 0.71963-0.77101 0.46889
  -1 -10   7   11.81    2.70   4 0.28628-0.31983 0.05439-0.71396 0.99607-0.74108
  -1 -10   7    1.94    2.98 130 0.50742-0.54096-0.66923 0.00966-0.45525 0.71023
   1  10  -7    9.17    2.66 173 0.45515-0.42160-0.03210 0.69167-0.77684 0.52185
  -1 -10   6   -1.00    2.00   8 0.32326-0.36655-0.00562-0.65801 0.98817-0.78031
  -1 -10   6   -0.45    2.39 133 0.51306-0.55635-0.63569-0.02793-0.48689 0.69474
   1  10  -6   -1.04    2.08 175 0.44483-0.40154 0.00430 0.65933-0.78236 0.57451
  -1 -10   5   29.25    3.12  12 0.36110-0.41413-0.07007-0.59762 0.97389-0.81317
  -1 -10   5   29.18    3.87 135 0.51745-0.57048-0.60051-0.06717-0.51740 0.67812
   1  10  -5   29.25    4.01 178 0.43244-0.37942 0.04517 0.62251-0.78716 0.62644
  -1 -10   4   10.74    2.26  17 0.39874-0.46150-0.13778-0.53397 0.95235-0.83876
  -1 -10   4   12.35    2.83 138 0.52056-0.58333-0.56387-0.10787-0.54661 0.66020
   1  10  -4    7.56    2.37 181 0.41770-0.35493 0.09055 0.58120-0.79076 0.67717
  -1 -10   3   16.21    2.40  22 0.43501-0.50752-0.20720-0.46861 0.92309-0.85663
  -1 -10   3   16.05    2.97 141 0.52238-0.59488-0.52601-0.14980-0.57434 0.64080
   1  10  -3   14.66    2.67 184 0.40031-0.32780 0.14033 0.53548-0.79256 0.72611
  -1 -10   2    1.41    1.83  27 0.46879-0.55104-0.27662-0.40325 0.88616-0.86683
  -1 -10   2   -1.63    2.82 144 0.52291-0.60516-0.48721-0.19266-0.60045 0.61977
   1  10  -2    0.74    2.37 187 0.38001-0.29776 0.19426 0.48561-0.79196 0.77263
  -1 -10   1   23.47    2.81  32 0.49914-0.59113-0.34430-0.33963 0.84213-0.86994
  -1 -10   1   17.80    2.97 147 0.52221-0.61420-0.44779-0.23614-0.62478 0.59697
   1  10  -1   20.54    3.10 191 0.35656-0.26457 0.25191 0.43202-0.78826 0.81606
  -1 -10   0   10.54    2.25  37 0.52538-0.62710-0.40871-0.27928 0.79207-0.86700
  -1 -10   0    7.11    2.52 149 0.52033-0.62206-0.40814-0.27985-0.64720 0.57227
   1  10   0    8.42    2.22 195 0.32982-0.22809 0.31267 0.37532-0.78078 0.85572
  -1 -10  -1    1.97    2.11  42 0.54715-0.65861-0.46864-0.22341 0.73730-0.85936
  -1 -10  -1   -1.93    2.37 152 0.51738-0.62885-0.36866-0.32339-0.66763 0.54557
   1  10   1    0.00    1.92 199 0.29970-0.18823 0.37571 0.31634-0.76889 0.89096
  -1 -10  -2    4.51    1.97  47 0.56440-0.68561-0.52333-0.17279 0.67925-0.84845
  -1 -10  -2    5.48    2.37 155 0.51348-0.63469-0.32979-0.36632-0.68602 0.51682
  -1 -10  -2    2.36    1.03 227-0.14501 0.02380-0.21408-0.48203-0.98958 0.82039
   1  10   2    3.55    2.22 203 0.26627-0.14506 0.44005 0.25606-0.75203 0.92123
  -1 -10  -3    4.24    1.84  51 0.57733-0.70827-0.57239-0.12779 0.61929-0.83562
  -1 -10  -3    4.00    2.52 157 0.50880-0.63975-0.29197-0.40820-0.70233 0.48600
  -1 -10  -3    3.73    1.49 236 0.01299-0.14394-0.18094-0.51923-0.97056 0.75423
   1  10   3    2.23    1.93 208 0.22970-0.09875 0.50455 0.19562-0.72976 0.94609
  -1 -10  -4    0.85    1.84  56 0.58628-0.72697-0.61579-0.08845 0.55859-0.82205
  -1 -10  -4    2.66    2.22 159 0.50350-0.64419-0.25564-0.44860-0.71662 0.45315
  -1 -10  -4    3.27    1.48 243 0.13252-0.27321-0.15269-0.55154-0.93936 0.67590
   1  10   4    2.83    1.94 212 0.19029-0.04960 0.56799 0.13624-0.70184 0.96530
  -1 -10  -5    2.41    2.13  60 0.59171-0.74214-0.65374-0.05455 0.49805-0.80865
  -1 -10  -5   -1.04    2.37 162 0.49780-0.64823-0.22121-0.48708-0.72894 0.41834
  -1 -10  -5   -1.63    1.48 248 0.22293-0.37336-0.12947-0.57882-0.90594 0.59534
   1  10   5   -1.74    2.47   5 0.29481-0.14438 0.04079 0.66751 0.99473-0.68414
   1  10   5    2.99    2.69 217 0.14847 0.00196 0.62914 0.07915-0.66822 0.97881
  -1 -10  -6   10.23    2.56  64 0.59407-0.75424-0.68662-0.02574 0.43837-0.79609
  -1 -10  -6    6.51    2.51 164 0.49188-0.65205-0.18907-0.52328-0.73941 0.38168
  -1 -10  -6    8.13    2.22 252 0.29148-0.45165-0.11074-0.60161-0.87467 0.51694
   1  10   6   10.59    3.19   8 0.32297-0.16280-0.00514 0.71749 0.98825-0.63053
  -1 -10  -7    1.42    2.28  67 0.59379-0.76370-0.71486-0.00156 0.37999-0.78485
  -1 -10  -7   -2.07    2.22 165 0.48595-0.65586-0.15956-0.55686-0.74816 0.34331
  -1 -10  -7   -1.48    1.63 256 0.34355-0.51346-0.09583-0.62058-0.84730 0.44244
   1  10   7   -3.31    2.74  11 0.34697-0.17706-0.04562 0.76203 0.98001-0.57516
  -1 -10  -8    1.56    2.56  71 0.59128-0.77093-0.73893 0.01845 0.32319-0.77518
  -1 -10  -8    1.78    2.66 167 0.48021-0.65987-0.13296-0.58752-0.75536 0.30337
  -1 -10  -8    4.58    2.51 258 0.38306-0.56271-0.08410-0.63637-0.82432 0.37233
   1  10   8    1.15    2.58  13 0.36723-0.18757-0.08083 0.80130 0.97092-0.51893
  -1 -10  -9    1.99    3.13  74 0.58686-0.77626-0.75927 0.03473 0.26810-0.76722
  -1 -10  -9    4.44    2.52 168 0.47485-0.66424-0.10951-0.61502-0.76117 0.26205
  -1 -10  -9   -2.66    2.66 260 0.41285-0.60224-0.07501-0.64953-0.80566 0.30654
   1  11 -10    1.62    2.79 172 0.46007-0.45326-0.05034 0.76625-0.77363 0.38315
  -1 -11   9   10.63    2.55   2 0.27243-0.28897 0.07620-0.79617 0.99764-0.65430
   1  11  -9    7.38    3.25 174 0.45362-0.43708-0.02657 0.74654-0.77775 0.43441
  -1 -11   8   -0.28    1.99   6 0.30239-0.32868 0.02858-0.75261 0.99331-0.69709
   1  11  -8   -2.37    2.67 175 0.44585-0.41957 0.00079 0.72323-0.78188 0.48567
  -1 -11   7   14.08    2.99   9 0.33390-0.36992-0.02341-0.70468 0.98483-0.73575
   1  11  -7   14.93    3.55 177 0.43656-0.40054 0.03188 0.69620-0.78577 0.53669
  -1 -11   6   -2.55    2.41  13 0.36633-0.41210-0.07925-0.65290 0.97136-0.76942
  -1 -11   6    0.59    2.96 132 0.51244-0.55821-0.63986-0.09229-0.48310 0.68505
   1  11  -6   -5.02    2.36 179 0.42555-0.37979 0.06679 0.66536-0.78910 0.58716
  -1 -11   5    9.59    2.54  17 0.39894-0.45445-0.13815-0.59805 0.95221-0.79740
  -1 -11   5    3.99    2.81 135 0.51667-0.57217-0.60776-0.12845-0.51133 0.66614
   1  11  -5    3.69    2.51 182 0.41260-0.35710 0.10554 0.63067-0.79154 0.63672
  -1 -11   4    3.24    1.83  21 0.43089-0.49614-0.19908-0.54119 0.92690-0.81921
  -1 -11   4    3.70    2.81 137 0.51979-0.58504-0.57464-0.16563-0.53828 0.64597
   1  11  -4    1.77    2.36 184 0.39748-0.33224 0.14809 0.59217-0.79264 0.68496
  -1 -11   3   10.95    2.53  26 0.46133-0.53632-0.26083-0.48350 0.89526-0.83471
  -1 -11   3    9.60    3.69 140 0.52183-0.59681-0.54072-0.20361-0.56385 0.62440
   1  11  -3    7.51    3.09 187 0.37999-0.30500 0.19431 0.55002-0.79195 0.73140
  -1 -11   2    0.00    1.68  30 0.48948-0.57420-0.32209-0.42630 0.85750-0.84408
  -1 -11   2   -0.30    2.51 143 0.52281-0.60753-0.50626-0.24213-0.58791 0.60133
   1  11  -2   -0.59    2.06 190 0.35991-0.27519 0.24395 0.50444-0.78896 0.77554
  -1 -11   1    8.55    2.52  35 0.51468-0.60915-0.38163-0.37082 0.81415-0.84786
  -1 -11   1    8.12    3.54 145 0.52278-0.61724-0.47153-0.28092-0.61038 0.57667
   1  11  -1    4.12    2.21 194 0.33710-0.24263 0.29661 0.45584-0.78313 0.81684
  -1 -11   0    2.10    1.82  40 0.53649-0.64069-0.43835-0.31817 0.76605-0.84688
  -1 -11   0    4.13    2.65 147 0.52180-0.62601-0.43685-0.31966-0.63117 0.55033
   1  11   0    0.59    2.06 197 0.31143-0.20722 0.35178 0.40473-0.77392 0.85476
  -1 -11  -1    2.53    2.38  44 0.55465-0.66860-0.49139-0.26919 0.71417-0.84214
  -1 -11  -1    2.95    2.65 150 0.51998-0.63392-0.40253-0.35804-0.65022 0.52225
   1  11   1    2.21    2.50 201 0.28287-0.16892 0.40880 0.35177-0.76085 0.88882
  -1 -11  -2    2.67    2.39  48 0.56913-0.69282-0.54017-0.22446 0.65958-0.83469
  -1 -11  -2    2.95    3.09 152 0.51740-0.64109-0.36892-0.39571-0.66751 0.49240
   1  11   2    0.15    2.36 205 0.25145-0.12776 0.46689 0.29775-0.74346 0.91856
  -1 -11  -3    0.28    1.97  52 0.58006-0.71349-0.58439-0.18430 0.60329-0.82552
  -1 -11  -3    0.59    2.94 154 0.51421-0.64764-0.33637-0.43232-0.68302 0.46079
   1  11   3   -1.63    2.51 209 0.21730-0.08387 0.52515 0.24355-0.72140 0.94363
  -1 -11  -4    4.79    2.25  56 0.58767-0.73083-0.62398-0.14878 0.54617-0.81554
  -1 -11  -4    2.06    2.65 156 0.51054-0.65371-0.30521-0.46754-0.69679 0.42743
   1  11   4    2.08    2.37 213 0.18065-0.03748 0.58263 0.19013-0.69445 0.96381
  -1 -11  -5   -0.70    2.11  60 0.59225-0.74516-0.65903-0.11779 0.48896-0.80546
  -1 -11  -5   -1.77    2.94 158 0.50653-0.65944-0.27577-0.50104-0.70886 0.39237
  -1 -11  -6    5.93    3.11  64 0.59415-0.75680-0.68977-0.09110 0.43221-0.79584
  -1 -11  -6    0.00    2.94 160 0.50235-0.66500-0.24836-0.53251-0.71932 0.35569
   1  11   6    4.78    3.48   3 0.27998-0.11733 0.06436 0.71652 0.99687-0.63325
  -1 -11  -7    0.99    2.69  67 0.59369-0.76608-0.71650-0.06843 0.37634-0.78710
  -1 -11  -7    0.44    2.65 161 0.49815-0.67054-0.22326-0.56167-0.72823 0.31748
  -1 -12   7    6.77    2.96  14 0.37596-0.41447-0.09634-0.70026 0.96634-0.72316
   1  12  -7   10.28    3.53 181 0.41703-0.37853 0.09254 0.70407-0.79087 0.54769
  -1 -12   6    0.84    2.67  18 0.40418-0.45242-0.14790-0.65276 0.94855-0.75250
   1  12  -6    5.14    2.79 183 0.40549-0.35725 0.12588 0.67479-0.79227 0.59622
  -1 -12   5    4.77    2.67  22 0.43214-0.49012-0.20153-0.60319 0.92576-0.77685
   1  12  -5    4.11    2.93 185 0.39213-0.33415 0.16255 0.64218-0.79264 0.64373
  -1 -12   4    0.00    1.96  26 0.45920-0.52693-0.25637-0.55242 0.89776-0.79598
   1  12  -4    0.00    2.79 188 0.37678-0.30906 0.20247 0.60632-0.79162 0.68984
  -1 -12   3    7.55    2.80  30 0.48474-0.56221-0.31145-0.50140 0.86454-0.80989
   1  12  -3    0.88    2.64 190 0.35927-0.28181 0.24548 0.56737-0.78883 0.73418
  -1 -12   2    2.66    2.52  34 0.50820-0.59540-0.36579-0.45112 0.82636-0.81884
   1  12  -2    0.59    2.35 193 0.33945-0.25225 0.29134 0.52557-0.78384 0.77632
  -1 -12   1    2.52    2.52  38 0.52911-0.62605-0.41848-0.40249 0.78371-0.82332
  -1 -12   1   -1.91    2.94 143 0.52290-0.61984-0.49688-0.32409-0.59415 0.55454
   1  12  -1   -3.23    2.49 196 0.31721-0.22026 0.33971 0.48126-0.77622 0.81583
  -1 -12   0   -1.12    2.52  42 0.54717-0.65385-0.46871-0.35632 0.73723-0.82397
  -1 -12   0    0.88    2.94 145 0.52269-0.62937-0.46642-0.35861-0.61354 0.52680
   1  12   0    2.93    2.49 200 0.29245-0.18577 0.39014 0.43489-0.76555 0.85229
  -1 -12  -1    0.56    2.66  46 0.56221-0.67863-0.51586-0.31323 0.68768-0.82156
  -1 -12  -1    2.49    2.93 147 0.52179-0.63821-0.43647-0.39262-0.63138 0.49751
   1  12   1   -0.88    2.35 203 0.26516-0.14874 0.44209 0.38701-0.75141 0.88529
  -1 -12  -2    0.42    2.66  50 0.57419-0.70035-0.55949-0.27367 0.63587-0.81688
  -1 -12  -2    1.03    2.79 149 0.52028-0.64644-0.40730-0.42586-0.64766 0.46665
   1  12   2    4.70    3.23 207 0.23537-0.10921 0.49491 0.33824-0.73346 0.91446
  -1 -12  -3    1.82    2.80  54 0.58320-0.71910-0.59933-0.23788 0.58255-0.81069
  -1 -12  -3    1.61    2.93 151 0.51827-0.65417-0.37918-0.45803-0.66237 0.43423
   1  12   3    0.29    2.50 211 0.20317-0.06727 0.54790 0.28931-0.71139 0.93953
  -2  12   4   -0.74    2.65 217 0.14713-0.23233 0.63101 0.20192-0.66708 0.89464
   2 -12  -4   -0.98    2.66  45 0.55923-0.47403-0.50602-0.32691 0.69855-0.92611
  -2  12   3    1.62    3.39 214 0.17545-0.27039 0.59038 0.23848-0.69036 0.87079
   2 -12  -3    2.10    2.80  42 0.54564-0.45070-0.46423-0.36463 0.74162-0.92205
  -2  12   2    1.03    2.79 211 0.20235-0.30703 0.54920 0.27561-0.71079 0.84409
   2 -12  -2    2.24    3.09  38 0.52981-0.42513-0.42034-0.40447 0.78210-0.91539
  -2  12   1   -0.15    2.79 208 0.22769-0.34212 0.50792 0.31282-0.72844 0.81460
   2 -12  -1    2.11    2.53  34 0.51187-0.39745-0.37472-0.44602 0.81954-0.90571
   2 -12   0    4.92    3.09  31 0.49202-0.36786-0.32787-0.48881 0.85359-0.89262
  -2  12  -1    0.29    2.50 202 0.27334-0.40724 0.42691 0.38572-0.75589 0.74779
   2 -12   1   -1.27    2.11  27 0.47053-0.33663-0.28034-0.53228 0.88395-0.87585
  -2  12  -2    0.88    2.79 200 0.29353-0.43718 0.38801 0.42055-0.76606 0.71083
   2 -12   2    3.67    3.24  24 0.44772-0.30408-0.23272-0.57584 0.91044-0.85521
  -2  12  -3    1.17    2.79 197 0.31196-0.46535 0.35067 0.45383-0.77414 0.67178
   2 -12   3   -0.42    2.26  21 0.42399-0.27060-0.18561-0.61889 0.93299-0.83063
  -2  12  -4    4.41    3.08 195 0.32865-0.49177 0.31521 0.48523-0.78039 0.63090
   2 -12   4    8.09    3.26  17 0.39972-0.23660-0.13961-0.66083 0.95168-0.80219
  -2  12  -5    0.29    2.64 193 0.34364-0.51651 0.28187 0.51451-0.78504 0.58842
   2 -12   5   -0.71    2.56  14 0.37535-0.20248-0.09524-0.70114 0.96667-0.77005
  -2  12  -6    1.62    3.08 191 0.35701-0.53961 0.25085 0.54147-0.78835 0.54460
   2 -12   6    3.28    3.00  11 0.35125-0.16865-0.05298-0.73934 0.97826-0.73451
   2 -11  -8    0.14    3.52  58 0.58990-0.54118-0.63891-0.14174 0.52266-0.93284
   2 -11  -7    0.99    2.82  55 0.58440-0.52595-0.60551-0.17108 0.57370-0.93675
   2 -11  -6    4.22    3.24  51 0.57649-0.50829-0.56886-0.20367 0.62389-0.93981
   2 -11  -5    2.53    2.39  47 0.56602-0.48808-0.52898-0.23949 0.67275-0.94154
  -2  11   4    3.56    2.52 216 0.15552-0.24320 0.61925 0.14515-0.67416 0.89582
   2 -11  -4    3.24    2.53  44 0.55292-0.46524-0.48601-0.27840 0.71976-0.94142
   2 -11  -4    6.21    3.40 167 0.47997-0.39229-0.13187-0.63254-0.75564 0.53398
  -2  11   3   -1.18    2.37 213 0.18548-0.28290 0.57533 0.18501-0.69818 0.87271
   2 -11  -3    0.14    2.25  40 0.53716-0.43974-0.44020-0.32015 0.76435-0.93888
   2 -11  -3   -0.59    2.66 165 0.48749-0.39007-0.16700-0.59334-0.74603 0.57150
  -2  11   2    9.90    2.96 210 0.21393-0.32108 0.53065 0.22563-0.71905 0.84645
   2 -11  -2   12.10    2.95  36 0.51880-0.41164-0.39191-0.36437 0.80595-0.93334
   2 -11  -2   11.38    2.96 163 0.49473-0.38757-0.20416-0.55212-0.73461 0.60722
  -2  11   1   -1.03    2.22 206 0.24068-0.35758 0.48577 0.26645-0.73684 0.81710
   2 -11  -1    1.69    2.68  32 0.49800-0.38110-0.34165-0.41057 0.84402-0.92428
   2 -11  -1    0.74    2.81 160 0.50150-0.38460-0.24306-0.50916-0.72125 0.64099
  -2  11   0    7.53    2.95 203 0.26562-0.39226 0.44125 0.30692-0.75167 0.78480
   2 -11   0   13.68    3.10  28 0.47501-0.34837-0.29002-0.45814 0.87809-0.91122
   2 -11   0   14.33    3.40 158 0.50761-0.38097-0.28336-0.46480-0.70584 0.67270
  -2  11  -1   -2.21    2.36 200 0.28865-0.42503 0.39759 0.34651-0.76372 0.74972
   2 -11   1   -0.57    2.26  24 0.45018-0.31380-0.23773-0.50638 0.90783-0.89383
   2 -11   1    1.18    2.81 155 0.51291-0.37653-0.32473-0.41938-0.68829 0.70229
  -2  11  -2   10.47    2.95 197 0.30973-0.45585 0.35530 0.38474-0.77323 0.71209
   2 -11   2    9.07    2.55  21 0.42394-0.27782-0.18551-0.55453 0.93303-0.87190
   2 -11   2   10.33    3.25 152 0.51721-0.37109-0.36677-0.37327-0.66857 0.72970
  -2  11  -3   -2.21    2.36 195 0.32884-0.48470 0.31479 0.42119-0.78045 0.67219
   2 -11   3   -2.56    2.56  17 0.39677-0.24091-0.13414-0.60184 0.95368-0.84542
  -2  11  -4   11.80    3.24 192 0.34603-0.51163 0.27643 0.45549-0.78569 0.63030
   2 -11   4   15.56    3.14  13 0.36920-0.20360-0.08432-0.64760 0.96992-0.81452
  -2  11  -5    1.77    3.10 190 0.36135-0.53669 0.24051 0.48735-0.78924 0.58672
   2 -11   5    0.14    2.87  10 0.34174-0.16640-0.03668-0.69118 0.98204-0.77951
  -2  11  -6    2.07    2.66 188 0.37488-0.55997 0.20725 0.51655-0.79140 0.54174
   2 -11   6    5.90    3.16   7 0.31486-0.12977 0.00826-0.73206 0.99046-0.74080
  -2  11  -7   -1.33    3.25 186 0.38675-0.58157 0.17681 0.54293-0.79245 0.49566
   2 -11   7   -1.29    2.58   4 0.28898-0.09415 0.05011-0.76985 0.99567-0.69889
  -2  11  -8    6.65    3.40 184 0.39704-0.60161 0.14929 0.56638-0.79265 0.44873
   2 -11   8    5.16    2.72   1 0.26444-0.05988 0.08861-0.80429 0.99823-0.65431
  -2  11  -9   -2.66    3.10 183 0.40589-0.62020 0.12475 0.58687-0.79224 0.40119
   2 -10 -10   -0.14    2.70  64 0.59422-0.56251-0.69367-0.02658 0.42450-0.92304
   2 -10  -9    1.42    3.40  61 0.59282-0.55136-0.66525-0.05094 0.47803-0.92944
   2 -10  -9   -1.62    3.53 180 0.42082-0.37937 0.08120-0.79739-0.79017 0.33876
   2 -10  -9   -2.25    2.54 278 0.66575-0.62430 0.01286-0.72905-0.59091 0.13950
   2 -10  -8    2.97    2.83  57 0.58910-0.53791-0.63329-0.07884 0.53165-0.93593
   2 -10  -8    0.15    2.66 179 0.42870-0.37750 0.05701-0.76914-0.78828 0.38400
   2 -10  -8    7.19    2.40 277 0.65103-0.59983 0.00710-0.71923-0.60683 0.20255
  -2  10   7    1.01    2.59   5 0.29829-0.35923 0.03520 0.67286 0.99411-0.63696
   2 -10  -7   -0.42    2.26  54 0.58285-0.52192-0.59761-0.11045 0.58499-0.94214
   2 -10  -7    1.93    3.12 177 0.43727-0.37634 0.02957-0.73763-0.78551 0.42836
   2 -10  -7    0.45    1.65 275 0.62735-0.56642-0.00196-0.70611-0.63136 0.27421
  -2  10   6   12.38    3.17   2 0.27398-0.34466 0.07377 0.63023 0.99750-0.68749
   2 -10  -6    9.90    3.25  50 0.57385-0.50318-0.55815-0.14586 0.63756-0.94757
   2 -10  -6    9.84    3.58 175 0.44639-0.37572-0.00107-0.70293-0.78162 0.47160
   2 -10  -6    9.42    1.94 272 0.58981-0.51913-0.01586-0.68815-0.66775 0.35774
   2 -10  -5    0.00    2.68  46 0.56192-0.48150-0.51489-0.18506 0.68877-0.95166
   2 -10  -5   -1.04    3.13 173 0.45589-0.37547-0.03480-0.66514-0.77638 0.51350
   2 -10  -5    1.64    1.19 268 0.52851-0.44809-0.03744-0.66251-0.72130 0.45841
  -2  10   4   16.40    2.98 216 0.16143-0.25159 0.61084 0.08505-0.67906 0.89481
   2 -10  -4   20.61    3.39  42 0.54691-0.45676-0.46795-0.22793 0.73797-0.95373
   2 -10  -4   12.65    3.13 171 0.46555-0.37539-0.07146-0.62443-0.76954 0.55379
   2 -10  -4   12.06    1.49 260 0.41911-0.32895-0.07307-0.62282-0.80160 0.58584
  -2  10   3   -2.83    2.53 212 0.19336-0.29326 0.56326 0.12856-0.70415 0.87278
   2 -10  -3   -2.12    1.83  38 0.52879-0.42889-0.41763-0.27419 0.78444-0.95306
   2 -10  -3    0.30    2.38 168 0.47516-0.37526-0.11080-0.58102-0.76086 0.59224
   2 -10  -3    1.05    0.60 245 0.15139-0.05149-0.14798-0.54384-0.93310 0.76448
  -2  10   2   26.45    3.27 208 0.22368-0.33331 0.51463 0.17313-0.72575 0.84724
   2 -10  -2   28.10    3.67  34 0.50761-0.39797-0.36437-0.32339 0.82743-0.94892
   2 -10  -2   26.92    3.72 166 0.48447-0.37484-0.15255-0.53522-0.75012 0.62863
  -2  10   1    0.15    2.08 205 0.25216-0.37154 0.46562 0.21809-0.74388 0.81824
   2 -10  -1    0.28    1.98  29 0.48355-0.36418-0.30879-0.37491 0.86626-0.94062
   2 -10  -1    0.59    2.23 163 0.49326-0.37388-0.19633-0.48738-0.73713 0.66277
  -2  10   0   26.68    3.41 201 0.27863-0.40775 0.41690 0.26274-0.75868 0.78591
   2 -10   0   24.07    2.83  25 0.45696-0.32784-0.25169-0.42795 0.90034-0.92757
   2 -10   0   15.44    3.12 160 0.50128-0.37216-0.24173-0.43791-0.72173 0.69450
  -2  10  -1    4.44    2.22 198 0.30297-0.44182 0.36913 0.30645-0.77034 0.75044
   2 -10   1    1.28    1.85  21 0.42828-0.28942-0.19396-0.48162 0.92925-0.90935
   2 -10   1    2.97    2.67 157 0.50830-0.36944-0.28832-0.38727-0.70383 0.72373
  -2  10  -2   14.67    2.81 195 0.32510-0.47370 0.32289 0.34863-0.77915 0.71212
   2 -10   2   15.25    2.71  17 0.39809-0.24949-0.13657-0.53495 0.95280-0.88576
   2 -10   2   13.94    3.11 154 0.51413-0.36553-0.33560-0.33592-0.68338 0.75041
  -2  10  -3    3.11    2.22 192 0.34503-0.50337 0.27871 0.38875-0.78542 0.67126
   2 -10   3    4.01    2.15  13 0.36703-0.20869-0.08048-0.58698 0.97102-0.85685
   2 -10   3    4.00    2.67 151 0.51858-0.36024-0.38309-0.28437-0.66038 0.77455
  -2  10  -4   20.89    3.26 190 0.36279-0.53087 0.23702 0.42638-0.78952 0.62822
   2 -10   4   15.25    2.59   9 0.33577-0.16769-0.02657-0.63683 0.98419-0.82289
   2 -10   4   14.96    3.11 148 0.52152-0.35344-0.43032-0.23308-0.63490 0.79620
  -2  10  -5   10.67    2.67 187 0.37848-0.55630 0.19817 0.46117-0.79181 0.58338
   2 -10   5    6.77    3.03   6 0.30495-0.12713 0.02445-0.68379 0.99277-0.78435
   2 -10   5   14.52    3.26 145 0.52284-0.34502-0.47683-0.18251-0.60706 0.81549
  -2  10  -6   10.83    2.82 185 0.39219-0.57975 0.16240 0.49288-0.79264 0.53708
   2 -10   6    5.46    2.30   3 0.27512-0.08756 0.07198-0.72726 0.99739-0.74183
   2 -10   6    6.82    2.96 141 0.52249-0.33492-0.52222-0.13306-0.57700 0.83256
  -2  10  -7   11.43    3.12 183 0.40407-0.60137 0.12987 0.52134-0.79237 0.48968
   2 -10   7   10.67    3.41 138 0.52041-0.32311-0.56611-0.08511-0.54489 0.84758
  -2  10  -8    1.34    2.23 181 0.41426-0.62130 0.10069 0.54647-0.79131 0.44148
  -2  10  -9   10.56    3.27 180 0.42292-0.63970 0.07487 0.56823-0.78972 0.39277
  -2  10 -10    8.64    3.28 178 0.43017-0.65669 0.05238 0.58665-0.78786 0.34377
  -2  10 -11   13.72    3.73 177 0.43617-0.67243 0.03318 0.60180-0.78591 0.29469
   2  -9 -12    3.40    2.98  71 0.59073-0.57602-0.74220 0.08235 0.31482-0.90172
   2  -9 -12    1.74    3.05 189 0.37097-0.35626 0.21702-0.87687-0.79088 0.20398
   2  -9 -12    1.64    3.42 284 0.74004-0.72533 0.04366-0.70351-0.50143-0.08547
   2  -9 -11    3.26    3.12  68 0.59347-0.56902-0.71983 0.06404 0.36886-0.90863
   2  -9 -11    2.04    2.62 188 0.37705-0.35259 0.20180-0.85758-0.79165 0.25188
   2  -9 -11    4.63    3.29 284 0.74367-0.71922 0.04525-0.70104-0.49661-0.04316
   2  -9 -10    7.53    3.13  65 0.59423-0.56004-0.69400 0.04228 0.42382-0.91646
   2  -9 -10    2.19    2.48 186 0.38435-0.35016 0.18307-0.83479-0.79230 0.29967
   2  -9 -10    4.05    2.25 284 0.74491-0.71071 0.04579-0.69752-0.49496 0.00232
  -2   9   9    0.71    3.13  14 0.37263-0.41656-0.09040 0.73806 0.96813-0.52263
   2  -9  -9    3.70    2.56  61 0.59275-0.54881-0.66442 0.01676 0.47949-0.92500
   2  -9  -9    2.63    3.22 185 0.39282-0.34889 0.16071-0.80838-0.79265 0.34714
   2  -9  -9    5.10    2.40 284 0.74312-0.69919 0.04501-0.69268-0.49734 0.05184
  -2   9   8    7.44    2.72  12 0.35447-0.40814-0.05854 0.70214 0.97689-0.57851
   2  -9  -8    7.98    2.57  57 0.58873-0.53506-0.63081-0.01279 0.53556-0.93393
   2  -9  -8    7.34    2.50 183 0.40236-0.34869 0.13465-0.77826-0.79247 0.39410
   2  -9  -8    6.74    2.10 284 0.73733-0.68366 0.04248-0.68609-0.50500 0.10662
  -2   9   7    0.72    2.30   9 0.33319-0.39660-0.02221 0.66175 0.98507-0.63382
   2  -9  -7    6.55    2.28  53 0.58189-0.51847-0.59291-0.04663 0.59158-0.94282
   2  -9  -7    4.87    2.21 182 0.41284-0.34943 0.10483-0.74438-0.79150 0.44026
   2  -9  -7    3.59    1.65 283 0.72594-0.66252 0.03757-0.67711-0.51972 0.16848
  -2   9   6   23.53    3.46   6 0.30848-0.38164 0.01869 0.61679 0.99199-0.68788
   2  -9  -6   22.88    3.27  49 0.57190-0.49875-0.55056-0.08493 0.64699-0.95110
   2  -9  -6   27.72    3.71 180 0.42410-0.35095 0.07125-0.70674-0.78945 0.48534
   2  -9  -6   25.18    2.85 281 0.70614-0.63299 0.02922-0.66471-0.54430 0.24019
  -2   9   5    0.58    2.02   3 0.28012-0.36302 0.06413 0.56729 0.99686-0.73987
   2  -9  -5   -3.41    2.27  45 0.55852-0.47562-0.50368-0.12774 0.70108-0.95806
   2  -9  -5    0.15    2.09 177 0.43592-0.35302 0.03399-0.66541-0.78600 0.52902
   2  -9  -5   -0.75    1.20 278 0.67264-0.58975 0.01559-0.64702-0.58327 0.32629
  -2   9   4   13.68    2.55 215 0.16434-0.25698 0.60665 0.02071-0.68144 0.89129
   2  -9  -4   16.30    2.69  41 0.54151-0.44888-0.45238-0.17498 0.75301-0.96286
   2  -9  -4   15.46    2.70 175 0.44805-0.35541-0.00681-0.62056-0.78080 0.57095
   2  -9  -4   14.60    1.81 274 0.61388-0.52124-0.00701-0.62035-0.64476 0.43491
  -2   9   3   -2.55    1.80 211 0.19866-0.30103 0.55501 0.06830-0.70809 0.87081
   2  -9  -3    0.00    1.70  36 0.52080-0.41842-0.39696-0.22634 0.80184-0.96456
   2  -9  -3    1.80    2.55 172 0.46021-0.35783-0.05088-0.57243-0.77353 0.61081
   2  -9  -3   -0.30    0.75 266 0.49744-0.39507-0.04791-0.57540-0.74596 0.58324
  -2   9   2   45.90    3.89 207 0.23128-0.34340 0.50187 0.11737-0.73080 0.84639
   2  -9  -2   39.26    3.68  32 0.49642-0.38430-0.33797-0.28127 0.84661-0.96220
   2  -9  -2   49.25    4.19 169 0.47209-0.35997-0.09787-0.52137-0.76387 0.64828
  -2   9   1   -2.69    1.79 204 0.26190-0.38376 0.44806 0.16712-0.74957 0.81803
   2  -9  -1    1.28    2.13  27 0.46860-0.34675-0.27621-0.33897 0.88640-0.95485
   2  -9  -1    2.09    2.09 166 0.48336-0.36151-0.14735-0.46783-0.75155 0.68309
  -2   9   0   29.20    3.43 200 0.29027-0.42187 0.39442 0.21670-0.76450 0.78583
   2  -9   0   23.89    2.99  22 0.43779-0.30619-0.21273-0.39839 0.92044-0.94176
   2  -9   0   24.32    3.28 163 0.49372-0.36212-0.19877-0.41235-0.73635 0.71502
  -2   9  -1    0.89    1.79 196 0.31622-0.45756 0.34177 0.26529-0.77584 0.75003
   2  -9   1    1.86    2.14  18 0.40461-0.26327-0.14871-0.45835 0.94824-0.92243
   2  -9   1    0.89    2.09 160 0.50286-0.36152-0.25155-0.35552-0.71814 0.74395
  -2   9  -2   25.15    2.98 193 0.33966-0.49074 0.29087 0.31213-0.78390 0.71096
   2  -9   2   23.09    2.73  13 0.36983-0.21875-0.08543-0.51757 0.96960-0.89666
   2  -9   2   22.33    3.13 156 0.51052-0.35944-0.30504-0.29796-0.69686 0.76980
  -2   9  -3    6.25    2.23 190 0.36057-0.52139 0.24236 0.35658-0.78909 0.66902
   2  -9   3    3.46    1.88   9 0.33431-0.17349-0.02410-0.57484 0.98469-0.86462
   2  -9   3    7.59    2.53 153 0.51647-0.35565-0.35862-0.24032-0.67255 0.79261
  -2   9  -4    4.91    2.23 187 0.37902-0.54958 0.19679 0.39809-0.79186 0.62466
   2  -9   4    4.48    2.02   5 0.29892-0.12836 0.03419-0.62907 0.99399-0.82679
   2  -9   4    8.33    2.53 149 0.52054-0.34998-0.41165-0.18323-0.64530 0.81250
  -2   9  -5   41.57    4.02 185 0.39511-0.57540 0.15456 0.43626-0.79267 0.57833
   2  -9   5   50.44    4.04   1 0.26445-0.08415 0.08860-0.67941 0.99823-0.78390
   2  -9   5   41.69    4.17 146 0.52263-0.34234-0.46356-0.12726-0.61530 0.82963
  -2   9  -6    5.07    2.39 182 0.40899-0.59903 0.11595 0.47081-0.79196 0.53050
   2  -9   6    5.07    2.83 142 0.52268-0.33264-0.51384-0.07292-0.58277 0.84424
  -2   9  -7   21.20    3.14 180 0.42085-0.62063 0.08112 0.50157-0.79016 0.48157
   2  -9   7   18.50    3.43 138 0.52068-0.32090-0.56206-0.02064-0.54799 0.85659
  -2   9  -8    1.64    2.24 178 0.43088-0.64040 0.05016 0.52848-0.78765 0.43192
   2  -9   8    4.75    2.82 135 0.51666-0.30714-0.60786 0.02922-0.51124 0.86697
  -2   9  -9   35.19    4.49 177 0.43926-0.65852 0.02304 0.55154-0.78475 0.38189
  -2   9  -9   37.74    2.33 245 0.16352-0.38278-0.14491 0.71949-0.92888 0.52602
   2  -9   9   36.08    4.42 131 0.51068-0.29142-0.65097 0.07639-0.47281 0.87567
  -2   9 -10    2.40    2.40 175 0.44617-0.67517-0.00031 0.57083-0.78173 0.33174
  -2   9 -10    1.47    1.32 252 0.28920-0.51820-0.11138 0.68190-0.87579 0.42580
   2  -9  10   -5.27    2.78 128 0.50284-0.27384-0.69121 0.12069-0.43297 0.88296
  -2   9 -11   25.29    4.79 174 0.45179-0.69053-0.02001 0.58646-0.77880 0.28168
  -2   9 -11   25.49    2.51 257 0.36377-0.60251-0.08988 0.65633-0.83578 0.33866
  -2   9 -12    1.64    3.29 173 0.45626-0.70474-0.03618 0.59858-0.77614 0.23189
  -2   9 -13    7.91    3.73 172 0.45971-0.71793-0.04899 0.60732-0.77388 0.18249
   2  -8 -13    0.71    2.97  75 0.58504-0.57759-0.76525 0.16987 0.25026-0.87839
   2  -8 -13    0.29    2.75 195 0.32881-0.32136 0.31486-0.91025-0.78044 0.15231
   2  -8 -13   -2.36    3.25 288 0.78300-0.77555 0.06309-0.65848-0.44111-0.18702
   2  -8 -12    3.39    2.83  72 0.58998-0.57279-0.74620 0.15487 0.30437-0.88537
   2  -8 -12    2.46    3.04 194 0.33418-0.31699 0.30308-0.89441-0.78222 0.20122
   2  -8 -12    5.48    2.67 289 0.79102-0.77383 0.06688-0.65821-0.42898-0.15202
   2  -8 -11    5.80    2.69  68 0.59315-0.56622-0.72374 0.13647 0.35991-0.89377
   2  -8 -11    5.07    3.04 193 0.34108-0.31415 0.28767-0.87494-0.78432 0.25045
   2  -8 -11    0.00    2.23 289 0.79766-0.77073 0.07007-0.65733-0.41870-0.11517
  -2   8  10    6.79    2.69  20 0.42111-0.45778-0.18005 0.76326 0.93542-0.44869
   2  -8 -10   10.77    3.40  65 0.59425-0.55758-0.69750 0.11429 0.41677-0.90350
   2  -8 -10    8.85    2.47 192 0.34950-0.31283 0.26844-0.85164-0.78660 0.29986
   2  -8 -10    9.68    2.83 290 0.80271-0.76604 0.07251-0.65572-0.41074-0.07600
  -2   8   9   10.22    2.70  18 0.40655-0.45296-0.15236 0.73150 0.94682-0.50722
   2  -8  -9   11.07    2.55  61 0.59297-0.54655-0.66708 0.08793 0.47476-0.91437
   2  -8  -9    9.75    2.47 190 0.35940-0.31299 0.24516-0.82431-0.78886 0.34925
   2  -8  -9    9.27    2.39 290 0.80583-0.75942 0.07404-0.65319-0.40575-0.03385
  -2   8   8   10.68    2.99  16 0.38898-0.44513-0.11984 0.69492 0.95872-0.56625
   2  -8  -8   10.95    2.56  57 0.58892-0.53277-0.63207 0.05699 0.53357-0.92604
   2  -8  -8    8.76    2.48 189 0.37072-0.31457 0.21765-0.79273-0.79084 0.39837
   2  -8  -8   12.60    2.40 290 0.80650-0.75035 0.07437-0.64945-0.40467 0.01220
  -2   8   7    0.14    1.86  13 0.36797-0.43386-0.08214 0.65316 0.97054-0.62520
   2  -8  -7    2.28    1.86  53 0.58172-0.51582-0.59210 0.02107 0.59271-0.93805
   2  -8  -7    1.91    1.91 187 0.38332-0.31743 0.18574-0.75677-0.79223 0.44689
   2  -8  -7   -0.15    1.50 290 0.80388-0.73799 0.07309-0.64411-0.40887 0.06353
  -2   8   6    8.35    2.02  10 0.34310-0.41873-0.03900 0.60597 0.98152-0.68331
   2  -8  -6   10.01    2.29  49 0.57093-0.49530-0.54685-0.02012 0.65154-0.94975
   2  -8  -6    7.96    2.21 184 0.39702-0.32139 0.14936-0.71632-0.79265 0.49444
   2  -8  -6    8.69    1.80 289 0.79653-0.72089 0.06952-0.63648-0.42047 0.12226
  -2   8   5    7.81    2.46   7 0.31400-0.39937 0.00967 0.55323 0.99067-0.73959
   2  -8  -5    5.85    2.00  44 0.55616-0.47079-0.49613-0.06677 0.70917-0.96025
   2  -8  -5    6.67    2.08 182 0.41158-0.32621 0.10848-0.67139-0.79167 0.54059
   2  -8  -5    4.79    1.35 288 0.78175-0.69638 0.06251-0.62541-0.44297 0.19189
  -2   8   4   27.19    3.18   3 0.28038-0.37549 0.06373 0.49511 0.99683-0.79288
  -2   8   4   33.77    3.45 215 0.16350-0.25861 0.60787-0.04903-0.68075 0.88470
   2  -8  -4   28.77    2.99  40 0.53708-0.44197-0.44000-0.11885 0.76454-0.96848
   2  -8  -4   31.68    3.74 179 0.42670-0.33159 0.06324-0.62208-0.78881 0.58487
  -2   8   3    0.30    1.81 211 0.20074-0.30560 0.55173 0.00305-0.70962 0.86644
   2  -8  -3    4.70    1.85  35 0.51351-0.40866-0.37875-0.17603 0.81641-0.97323
   2  -8  -3    3.01    2.56 176 0.44200-0.33715 0.01388-0.56867-0.78362 0.62681
   2  -8  -3    1.36    0.75 280 0.69958-0.59473 0.02650-0.58129-0.55219 0.39537
  -2   8   2   17.31    2.41 207 0.23624-0.35083 0.49342 0.05730-0.73402 0.84370
   2  -8  -2   16.51    2.28  30 0.48547-0.37088-0.31307-0.23766 0.86348-0.97317
   2  -8  -2   16.59    2.56 173 0.45708-0.34248-0.03918-0.51155-0.77563 0.66594
   2  -8  -2   14.52    1.06 271 0.57024-0.45564-0.02289-0.52783-0.68559 0.57591
  -2   8   1    3.75    1.80 203 0.26956-0.39389 0.43397 0.11269-0.75384 0.81639
   2  -8  -1    4.42    1.71  25 0.45324-0.32890-0.24400-0.30266 0.90451-0.96706
   2  -8  -1    4.96    1.96 169 0.47148-0.34715-0.09538-0.45128-0.76443 0.70188
  -2   8   0   25.92    2.85 199 0.30033-0.43441 0.37444 0.16816-0.76918 0.78460
   2  -8   0   26.58    2.57  20 0.41741-0.28333-0.17293-0.36967 0.93846-0.95389
   2  -8   0   25.95    2.85 166 0.48479-0.35071-0.15402-0.38858-0.74971 0.73429
  -2   8  -1   33.97    3.29 195 0.32833-0.47214 0.31591 0.22263-0.78028 0.74857
   2  -8   1   31.73    2.87  15 0.37885-0.23504-0.10151-0.43703 0.96473-0.93302
   2  -8   1   29.95    3.29 162 0.49657-0.35275-0.21429-0.32426-0.73128 0.76299
  -2   8  -2   13.01    2.39 191 0.35340-0.50695 0.25936 0.27512-0.78754 0.70870
   2  -8   2   14.74    2.02  10 0.33865-0.18509-0.03143-0.50305 0.98317-0.90433
   2  -8   2   11.52    2.39 158 0.50647-0.35291-0.27531-0.25917-0.70905 0.78789
  -2   8  -3   16.46    2.54 188 0.37552-0.53882 0.20565 0.32477-0.79148 0.66551
   2  -8   3   13.32    2.32   5 0.29797-0.13468 0.03571-0.56613 0.99416-0.86819
   2  -8   3   13.46    2.24 154 0.51419-0.35090-0.33622-0.19420-0.68309 0.80906
  -2   8  -4   15.87    2.40 185 0.39477-0.56781 0.15546 0.37090-0.79267 0.61956
   2  -8   4   15.55    2.69 150 0.51955-0.34651-0.39616-0.13020-0.65360 0.82670
  -2   8  -5   73.43    5.10 182 0.41131-0.59409 0.10927 0.41303-0.79170 0.57146
   2  -8   5   73.66    5.39 146 0.52241-0.33963-0.45438-0.06791-0.62085 0.84109
  -2   8  -6    3.00    1.95 179 0.42535-0.61787 0.06742 0.45082-0.78915 0.52179
   2  -8   6    1.65    2.10 142 0.52275-0.33023-0.51025-0.00799-0.58522 0.85258
  -2   8  -7   45.99    4.21 177 0.43713-0.63938 0.03005 0.48413-0.78556 0.47106
  -2   8  -7   48.25    2.34 242 0.11158-0.31384-0.15784 0.67201-0.94588 0.63138
   2  -8   7   44.90    4.46 138 0.52060-0.31835-0.56324 0.04906-0.54709 0.86159
  -2   8  -8   11.89    3.01 175 0.44690-0.65889-0.00281 0.51292-0.78138 0.41975
  -2   8  -8   16.18    1.47 252 0.29110-0.50309-0.11085 0.62097-0.87486 0.51323
   2  -8   8   11.49    2.80 134 0.51607-0.30407-0.61297 0.10285-0.50689 0.86852
  -2   8  -9   20.53    3.15 173 0.45491-0.67664-0.03122 0.53728-0.77698 0.36822
  -2   8  -9   21.79    2.07 259 0.39173-0.61347-0.08148 0.58753-0.81901 0.41025
   2  -8   9   24.27    3.51 131 0.50927-0.28754-0.65917 0.15312-0.46502 0.87378
  -2   8 -10    0.90    2.09 172 0.46139-0.69286-0.05535 0.55734-0.77269 0.31680
  -2   8 -10    0.45    1.49 263 0.45372-0.68520-0.06216 0.56415-0.77811 0.32222
   2  -8  10   -0.29    2.62 127 0.50038-0.26890-0.70170 0.19971-0.42185 0.87774
  -2   8 -11   29.06    4.02 171 0.46654-0.70776-0.07537 0.57331-0.76874 0.26572
  -2   8 -11   33.12    3.15 265 0.49335-0.73457-0.04926 0.54720-0.74909 0.24607
   2  -8  11   23.27    3.61 123 0.48955-0.24833-0.74050 0.24256-0.37771 0.88074
  -2   8 -12   -1.34    2.68 170 0.47054-0.72150-0.09151 0.58539-0.76529 0.21514
  -2   8 -12   -0.60    1.81 267 0.51875-0.76970-0.04076 0.53463-0.72922 0.17906
   2  -8  12    5.31    3.30 110 0.41963-0.16867-0.80842 0.31455-0.34916 0.89932
   2  -8  12    0.72    2.74 119 0.47695-0.22599-0.77555 0.28167-0.33290 0.88305
  -2   8 -13    8.48    2.83 169 0.47355-0.73425-0.10398 0.59380-0.76247 0.16518
  -2   8 -13    6.64    2.27 268 0.53444-0.79514-0.03540 0.52522-0.71641 0.11912
  -2   8 -14    6.10    3.13 168 0.47567-0.74611-0.11300 0.59875-0.76034 0.11592
   2  -7 -14    1.70    2.83  79 0.57576-0.57558-0.78649 0.25556 0.17833-0.84769
   2  -7 -14    6.63    3.46 201 0.28193-0.28175 0.41059-0.94152-0.76038 0.09102
   2  -7 -13    1.27    2.82  76 0.58292-0.57299-0.77122 0.24435 0.23156-0.85379
   2  -7 -13    2.31    2.45 201 0.28583-0.27590 0.40308-0.92995-0.76233 0.14011
   2  -7 -13    6.92    3.68 292 0.82342-0.81349 0.08284-0.60970-0.37661-0.24562
  -2   7  12    5.21    2.54  28 0.47238-0.49204-0.28431 0.80712 0.88156-0.30647
   2  -7 -12    7.62    2.82  73 0.58856-0.56889-0.75275 0.22994 0.28662-0.86172
   2  -7 -12    6.49    2.60 200 0.29148-0.27181 0.39205-0.91486-0.76508 0.18999
   2  -7 -12    3.24    3.10 293 0.83313-0.81346 0.08785-0.61065-0.35971-0.21539
  -2   7  11    2.54    2.54  26 0.46386-0.49327-0.26615 0.78490 0.89224-0.36428
   2  -7 -11    6.07    2.40  70 0.59242-0.56301-0.73067 0.21193 0.34354-0.87150
   2  -7 -11    1.88    2.17 199 0.29895-0.26954 0.37722-0.89597-0.76856 0.24059
   2  -7 -11    2.07    2.66 294 0.84188-0.81247 0.09246-0.61121-0.34394-0.18402
  -2   7  10    3.67    2.54  25 0.45309-0.49224-0.24371 0.75839 0.90466-0.42383
   2  -7 -10    8.90    2.68  66 0.59418-0.55504-0.70451 0.18982 0.40228-0.88311
   2  -7 -10    5.93    2.31 198 0.30829-0.26914 0.35826-0.87295-0.77263 0.29180
   2  -7 -10    7.10    2.52 295 0.84958-0.81043 0.09661-0.61129-0.32960-0.15123
  -2   7   9    9.47    2.26  23 0.43964-0.48853-0.21642 0.72705 0.91864-0.48494
   2  -7  -9    9.48    2.69  62 0.59344-0.54456-0.67372 0.16310 0.46271-0.89641
   2  -7  -9    7.10    2.61 196 0.31951-0.27062 0.33483-0.84545-0.77710 0.34340
   2  -7  -9    7.42    1.93 296 0.85609-0.80720 0.10019-0.61081-0.31710-0.11660
  -2   7   8   11.77    2.27  20 0.42301-0.48164-0.18372 0.69029 0.93382-0.54725
   2  -7  -8   12.33    2.69  58 0.58974-0.53111-0.63774 0.13118 0.52453-0.91110
   2  -7  -8   11.62    2.18 194 0.33259-0.27396 0.30658-0.81315-0.78170 0.39513
   2  -7  -8   11.46    1.93 296 0.86121-0.80258 0.10305-0.60961-0.30703-0.07954
  -2   7   7    2.42    1.85  18 0.40265-0.47102-0.14505 0.64755 0.94964-0.61020
   2  -7  -7    0.57    1.85  54 0.58252-0.51415-0.59600 0.09349 0.58727-0.92670
   2  -7  -7    2.63    2.04 192 0.34743-0.27906 0.27320-0.77571-0.78607 0.44663
  -2   7   6   10.45    2.15  14 0.37795-0.45606-0.09989 0.59834 0.96524-0.67293
   2  -7  -6   10.86    2.57  49 0.57122-0.49311-0.54797 0.04952 0.65017-0.94248
   2  -7  -6   13.92    2.34 190 0.36387-0.28576 0.23443-0.73287-0.78972 0.49741
   2  -7  -6    8.70    1.80 297 0.86566-0.78755 0.10557-0.60402-0.29808 0.00577
  -2   7   5   -0.72    1.87  11 0.34833-0.43618-0.04795 0.54233 0.97947-0.73429
   2  -7  -5    0.29    1.72  44 0.55525-0.46740-0.49327-0.00111 0.71219-0.95737
   2  -7  -5   -0.29    1.62 187 0.38163-0.29378 0.19010-0.68449-0.79210 0.54692
   2  -7  -5   -0.75    1.20 297 0.86334-0.77549 0.10425-0.59863-0.30277 0.05760
  -2   7   4   17.69    2.32   7 0.31330-0.41090 0.01081 0.47951 0.99085-0.79280
  -2   7   4   15.52    2.09 216 0.15777-0.25536 0.61607-0.12575-0.67603 0.87407
   2  -7  -4   17.90    2.58  39 0.53409-0.43650-0.43180-0.05853 0.77197-0.97001
   2  -7  -4   14.41    2.38 184 0.40035-0.30276 0.14023-0.63056-0.79256 0.59452
   2  -7  -4   12.58    1.65 296 0.85548-0.75789 0.09985-0.59017-0.31828 0.12024
  -2   7   3   11.44    1.88   2 0.27258-0.37991 0.07596 0.41030 0.99763-0.84672
  -2   7   3   11.12    1.95 211 0.19863-0.30596 0.55506-0.06879-0.70807 0.85898
   2  -7  -3   12.15    2.14  34 0.50738-0.40005-0.36383-0.12243 0.82784-0.97875
   2  -7  -3   11.24    2.25 180 0.41955-0.31222 0.08503-0.57129-0.79042 0.63950
   2  -7  -3    9.44    1.20 293 0.83712-0.72979 0.08994-0.57620-0.35258 0.20166
  -2   7   2   59.40    3.94 207 0.23776-0.35483 0.49081-0.00861-0.73499 0.83877
   2  -7  -2   53.74    3.57  28 0.47509-0.35802-0.29019-0.19201 0.87799-0.98177
   2  -7  -2   61.71    4.39 177 0.43868-0.32161 0.02494-0.50714-0.78497 0.68119
   2  -7  -2   52.74    2.70 289 0.79352-0.67645 0.06808-0.55028-0.42513 0.32135
  -2   7   1   19.05    2.57 202 0.27455-0.40136 0.42463 0.05351-0.75653 0.81318
   2  -7  -1   17.75    2.00  22 0.43756-0.31075-0.21227-0.26587 0.92066-0.97731
   2  -7  -1   20.30    2.57 173 0.45711-0.33030-0.03932-0.43882-0.77560 0.71895
   2  -7  -1   19.50    0.87 225-0.16568 0.29249-0.21806-0.26008-0.99018 0.93353
   2  -7  -1   20.25    1.07 276 0.64643-0.51962 0.00532-0.48346-0.61170 0.55505
  -2   7   0   17.18    2.26 198 0.30846-0.44501 0.35792 0.11616-0.77270 0.78221
   2  -7   0   13.94    2.01  17 0.39562-0.25907-0.13201-0.34207 0.95445-0.96397
   2  -7   0   17.81    2.41 169 0.47421-0.33766-0.10679-0.36729-0.76181 0.75229
  -2   7  -1   16.55    2.26 193 0.33910-0.48540 0.29212 0.17790-0.78373 0.74612
   2  -7   1   16.05    2.02  11 0.35052-0.20422-0.05170-0.41832 0.97857-0.94096
   2  -7   1   15.35    2.26 164 0.48938-0.34308-0.17634-0.29368-0.74328 0.78089
  -2   7  -2   39.24    2.86 189 0.36627-0.52231 0.22858 0.23738-0.79014 0.70540
   2  -7   2   37.74    2.76   6 0.30381-0.14777 0.02629-0.49225 0.99301-0.90827
   2  -7   2   36.66    3.16 160 0.50209-0.34606-0.24672-0.21924-0.71992 0.80466
  -2   7  -3   29.03    2.71 185 0.38992-0.55569 0.16845 0.29345-0.79258 0.66071
   2  -7   3   32.00    3.00 155 0.51196-0.34618-0.31667-0.14523-0.69185 0.82372
  -2   7  -4   26.20    2.71 182 0.41015-0.58566 0.11262 0.34521-0.79183 0.61283
   2  -7   4   21.96    2.56 151 0.51873-0.34321-0.38500-0.07284-0.65940 0.83841
  -2   7  -5   56.08    3.92 179 0.42719-0.61244 0.06173 0.39204-0.78869 0.56255
  -2   7  -5   53.03    2.18 229-0.10249-0.08276-0.20564 0.65941-0.98697 0.76083
   2  -7   5   53.64    4.07 146 0.52230-0.33705-0.45069-0.00308-0.62306 0.84919
  -2   7  -6   -0.15    1.66 176 0.44133-0.63633 0.01613 0.43359-0.78390 0.51063
  -2   7  -6    0.29    0.74 247 0.21096-0.40596-0.13264 0.58235-0.91086 0.63759
   2  -7   6    2.53    2.24 142 0.52270-0.32771-0.51294 0.06322-0.58339 0.85666
  -2   7  -7   24.24    2.71 174 0.45293-0.65766-0.02406 0.46971-0.77816 0.45776
  -2   7  -7   23.92    1.78 257 0.36946-0.57420-0.08818 0.53384-0.83245 0.51205
   2  -7   7   27.00    3.10 138 0.52006-0.31532-0.57113 0.12548-0.54101 0.86142
  -2   7  -8   -1.20    1.80 172 0.46231-0.67679-0.05889 0.50048-0.77202 0.40449
  -2   7  -8    0.75    0.90 263 0.46139-0.67587-0.05970 0.50129-0.77268 0.40514
   2  -7   8    1.75    2.05 133 0.51457-0.30009-0.62489 0.18329-0.49654 0.86407
  -2   7  -9   42.21    3.88 170 0.46982-0.69403-0.08854 0.52607-0.76594 0.35128
  -2   7  -9   35.10    2.86 267 0.51816-0.74238-0.04096 0.47849-0.72969 0.31502
   2  -7   9   33.40    3.48 129 0.50649-0.28227-0.67401 0.23647-0.45052 0.86518
  -2   7 -10    4.61    2.08 168 0.47573-0.70969-0.11327 0.54674-0.76027 0.29848
  -2   7 -10    5.30    1.51 269 0.55420-0.78816-0.02855 0.46202-0.69968 0.23788
   2  -7  10    3.47    2.17 125 0.49606-0.26211-0.71843 0.28495-0.40344 0.86524
  -2   7 -11   21.38    3.27 167 0.48031-0.72400-0.13338 0.56280-0.75525 0.24632
  -2   7 -11   20.51    2.58 271 0.57702-0.82071-0.02047 0.44988-0.67949 0.17057
   2  -7  11   19.98    3.16 121 0.48356-0.23986-0.75821 0.32879-0.35573 0.86466
  -2   7 -12    5.79    2.97 166 0.48376-0.73720-0.14920 0.57455-0.75104 0.19498
  -2   7 -12   10.52    2.29 272 0.59085-0.84429-0.01548 0.44083-0.66678 0.11072
   2  -7  12    5.15    3.29 108 0.43425-0.18081-0.81426 0.38891-0.31584 0.87189
   2  -7  12    6.45    2.72 118 0.46922-0.21578-0.79348 0.36812-0.30773 0.86378
  -2   7 -13    1.19    2.37 165 0.48626-0.74943-0.16103 0.58232-0.74774 0.14455
  -2   7 -13    1.83    1.83 273 0.59825-0.86143-0.01278 0.43407-0.65982 0.05663
   2  -7  13    1.43    2.86 105 0.45768-0.19450-0.82180 0.40051-0.25874 0.86193
   2  -7  13    3.00    2.57 114 0.45325-0.19008-0.82442 0.40313-0.25968 0.86287
  -2   7 -14   -1.34    2.38 165 0.48793-0.76085-0.16916 0.58639-0.74540 0.09508
  -2   7 -14    0.46    2.45 273 0.60083-0.87375-0.01184 0.42907-0.65737 0.00705
  -2   7 -15    3.12    2.97 164 0.48888-0.77154-0.17385 0.58702-0.74402 0.04657
  -2   7 -15    2.75    2.44 273 0.59963-0.88229-0.01227 0.42545-0.65851-0.03894
   2  -6 -15    8.35    3.40  84 0.56234-0.56941-0.80451 0.33804 0.10011-0.81069
   2  -6 -15    7.21    3.17 207 0.23174-0.23882 0.50109-0.96756-0.73111 0.02052
   2  -6 -14    1.98    2.68  81 0.57154-0.56887-0.79326 0.33086 0.15147-0.81492
   2  -6 -14    4.75    2.45 207 0.23336-0.23070 0.49834-0.96074-0.73216 0.06871
   2  -6 -14   -1.91    2.64 294 0.84527-0.84260 0.09428-0.55668-0.33769-0.32577
  -2   6  13    8.59    2.96  33 0.50540-0.51781-0.35908 0.81743 0.83138-0.21506
   2  -6 -13    4.23    2.54  78 0.57954-0.56713-0.77918 0.32083 0.20490-0.82122
   2  -6 -13    5.33    2.45 207 0.23684-0.22444 0.49240-0.95074-0.73440 0.11808
   2  -6 -13    6.17    2.79 296 0.85677-0.84437 0.10057-0.55891-0.31577-0.30055
  -2   6  12    7.46    2.53  32 0.50005-0.52219-0.34643 0.80071 0.84061-0.27142
   2  -6 -12    3.66    2.54  74 0.58611-0.56397-0.76184 0.30755 0.26055-0.82974
   2  -6 -12    9.50    2.45 206 0.24231-0.22016 0.48296-0.93724-0.73786 0.16867
   2  -6 -12    9.40    2.79 297 0.86756-0.84542 0.10666-0.56095-0.29419-0.27501
  -2   6  11    5.77    2.67  31 0.49291-0.52480-0.32990 0.78012 0.85220-0.33014
   2  -6 -11    1.55    2.54  71 0.59098-0.55909-0.74075 0.29052 0.31856-0.84062
   2  -6 -11    3.31    2.02 205 0.24989-0.21801 0.46964-0.91987-0.74252 0.22046
   2  -6 -11    2.65    1.91 298 0.87764-0.84576 0.11255-0.56278-0.27300-0.24906
  -2   6  10   10.56    2.25  29 0.48359-0.52522-0.30889 0.75505 0.86620-0.39127
   2  -6 -10    6.62    2.40  67 0.59377-0.55214-0.71531 0.26915 0.37899-0.85392
   2  -6 -10    7.21    2.59 204 0.25973-0.21811 0.45201-0.89817-0.74833 0.27340
   2  -6 -10    8.40    2.21 300 0.88700-0.84537 0.11820-0.56437-0.25233-0.22260
  -2   6   9   11.56    2.54  28 0.47162-0.52298-0.28268 0.72478 0.88255-0.45475
   2  -6  -9   10.02    2.26  63 0.59401-0.54264-0.68484 0.24274 0.44181-0.86960
   2  -6  -9    6.93    2.02 202 0.27193-0.22056 0.42955-0.87165-0.75513 0.32733
   2  -6  -9    7.52    1.92 301 0.89561-0.84424 0.12360-0.56570-0.23232-0.19548
  -2   6   8   44.51    3.67  25 0.45637-0.51748-0.25048 0.68852 0.90100-0.52034
   2  -6  -8   42.40    3.39  59 0.59112-0.53002-0.64855 0.21051 0.50681-0.88748
   2  -6  -8   36.47    3.62 200 0.28654-0.22543 0.40171-0.83976-0.76268 0.38202
   2  -6  -8   34.87    3.55 302 0.90345-0.84234 0.12868-0.56672-0.21317-0.16749
  -2   6   7   10.35    1.98  22 0.43714-0.50798-0.21143 0.64541 0.92107-0.58754
   2  -6  -7    4.68    1.84  55 0.58442-0.51357-0.60560 0.17161 0.57358-0.90711
   2  -6  -7    1.89    1.74 198 0.30355-0.23270 0.36794-0.80192-0.77060 0.43707
   2  -6  -7    2.96    1.63 303 0.91045-0.83960 0.13338-0.56737-0.19521-0.13833
  -2   6   6   10.40    1.99  19 0.41308-0.49367-0.16469 0.59462 0.94189-0.65549
   2  -6  -6   11.67    1.99  50 0.57309-0.49250-0.55514 0.12522 0.64132-0.92772
   2  -6  -6   10.64    2.04 196 0.32286-0.24228 0.32769-0.75761-0.77834 0.49194
   2  -6  -6    8.76    1.78 304 0.91651-0.83592 0.13760-0.56752-0.17891-0.10750
  -2   6   5    4.15    1.58  15 0.38334-0.47366-0.10959 0.53545 0.96214-0.72287
   2  -6  -5    2.15    1.43  44 0.55627-0.46594-0.49647 0.07061 0.70881-0.94808
   2  -6  -5    0.15    1.47 193 0.34423-0.25391 0.28053-0.70639-0.78521 0.54594
   2  -6  -5    0.74    1.19 305 0.92144-0.83111 0.14113-0.56700-0.16507-0.07420
  -2   6   4   19.49    2.31  11 0.34707-0.44713-0.04578 0.46758 0.97998-0.78784
  -2   6   4   26.71    2.37 218 0.14544-0.24550 0.63336-0.21155-0.66563 0.85777
   2  -6  -4   24.62    2.30  39 0.53312-0.43305-0.42918 0.00738 0.77430-0.96644
   2  -6  -4   22.00    2.36 189 0.36725-0.26718 0.22619-0.64799-0.79030 0.59816
   2  -6  -4   20.62    1.79 305 0.92487-0.82480 0.14365-0.56546-0.15512-0.03702
  -2   6   3   14.80    1.89   6 0.30367-0.41348 0.02651 0.39123 0.99304-0.84803
  -2   6   3   14.04    1.94 212 0.19076-0.30057 0.56727-0.14953-0.70220 0.84721
   2  -6  -3   13.80    1.87  33 0.50302-0.39321-0.35342-0.06432 0.83555-0.98056
   2  -6  -3   16.53    2.08 185 0.39132-0.28151 0.16472-0.58246-0.79262 0.64761
   2  -6  -3   11.25    1.35 306 0.92598-0.81617 0.14448-0.56222-0.15183 0.00682
  -2   6   2  124.09    5.72 207 0.23457-0.35411 0.49629-0.08261-0.73294 0.83082
   2  -6  -2  125.53    5.75  27 0.46575-0.34620-0.27014-0.14354 0.88995-0.98782
   2  -6  -2  122.67    6.16 181 0.41567-0.29613 0.09655-0.51023-0.79109 0.69321
  -2   6   1   68.13    3.80 202 0.27593-0.40522 0.42202-0.01240-0.75727 0.80801
   2  -6  -1   60.14    3.31  20 0.42172-0.29243-0.18123-0.22839 0.93491-0.98566
   2  -6  -1   60.92    3.80 177 0.43941-0.31012 0.02253-0.43215-0.78469 0.73394
   2  -6  -1   56.44    2.40 302 0.90694-0.77765 0.13100-0.54062-0.20433 0.15358
  -2   6   0   80.61    4.10 197 0.31404-0.45307 0.34636 0.05920-0.77498 0.77859
   2  -6   0   72.29    3.90  14 0.37213-0.23310-0.08950-0.31606 0.96840-0.97201
   2  -6   0   80.34    4.40 172 0.46156-0.32253-0.05602-0.34954-0.77257 0.76895
  -2   6  -1   38.30    3.03 192 0.34825-0.49703 0.27131 0.13019-0.78628 0.74276
   2  -6   1   37.02    2.77   7 0.31885-0.17008 0.00169-0.40319 0.98941-0.94589
   2  -6   1   38.12    2.57 167 0.48120-0.33243-0.13742-0.26408-0.75420 0.79771
  -2   6  -2   79.23    4.23 187 0.37822-0.53673 0.19882 0.19862-0.79178 0.70113
   2  -6   2   72.89    4.21   1 0.26419-0.10568 0.08900-0.48643 0.99825-0.90760
   2  -6   2   69.30    4.23 162 0.49754-0.33903-0.21977-0.17766-0.72943 0.82007
  -2   6  -3   19.06    2.12 183 0.40384-0.57209 0.13053 0.26285-0.79239 0.65461
   2  -6   3   18.73    2.27 156 0.51002-0.34177-0.30118-0.09220-0.69850 0.83628
  -2   6  -4   36.81    2.73 179 0.42526-0.60326 0.06768 0.32164-0.78917 0.60426
  -2   6  -4   33.63    1.62 233-0.03430-0.14369-0.19136 0.58068-0.97891 0.79400
   2  -6   4   33.90    2.88 151 0.51833-0.34034-0.37991-0.00941-0.66200 0.84691
  -2   6  -5   42.05    2.88 176 0.44284-0.63057 0.01107 0.37418-0.78326 0.55122
  -2   6  -5   43.27    2.07 250 0.25699-0.44472-0.12029 0.50555-0.89106 0.65902
   2  -6   5   42.33    3.59 146 0.52241-0.33468-0.45453 0.06928-0.62076 0.85281
  -2   6  -6    4.68    1.81 173 0.45700-0.65447-0.03890 0.42009-0.77568 0.49650
  -2   6  -6    0.75    0.90 260 0.41490-0.61237-0.07437 0.45557-0.80434 0.52516
   2  -6   6   -0.44    1.63 141 0.52243-0.32496-0.52402 0.14283-0.57574 0.85491
  -2   6  -7   31.16    2.85 170 0.46825-0.67546-0.08219 0.45933-0.76731 0.44101
  -2   6  -7   30.65    2.11 266 0.50682-0.71403-0.04478 0.42191-0.73868 0.41237
   2  -6   7   29.42    2.93 136 0.51870-0.31149-0.58772 0.21059-0.52788 0.85418
  -2   6  -8    0.75    1.64 168 0.47706-0.69401-0.11901 0.49209-0.75887 0.38544
  -2   6  -8    1.82    1.22 270 0.56308-0.78003-0.02543 0.39850-0.69194 0.31850
   2  -6   8    1.89    1.89 132 0.51160-0.29464-0.64533 0.27225-0.47807 0.85151
  -2   6  -9   29.70    3.12 166 0.48387-0.71057-0.14972 0.51873-0.75090 0.33033
  -2   6  -9   25.79    2.29 273 0.59840-0.82510-0.01272 0.38174-0.65967 0.23911
   2  -6   9   27.98    2.88 127 0.50155-0.27486-0.69680 0.32779-0.42708 0.84765
  -2   6 -10    4.30    1.78 164 0.48906-0.72549-0.17475 0.53971-0.74375 0.27606
  -2   6 -10    0.00    1.38 274 0.62053-0.85696-0.00453 0.36948-0.63820 0.17050
   2  -6  10    3.73    2.44 123 0.48897-0.25254-0.74229 0.37734-0.37554 0.84324
  -2   6 -11   38.61    3.55 163 0.49293-0.73911-0.19459 0.55548-0.73768 0.22285
  -2   6 -11   42.84    3.69 275 0.63381-0.87998 0.00048 0.36041-0.62480 0.10997
   2  -6  11   35.64    4.42 109 0.42678-0.18061-0.81138 0.45048-0.33306 0.84789
   2  -6  11   41.89    4.00 119 0.47424-0.22807-0.78208 0.42119-0.32392 0.83875
  -2   6 -12    8.58    2.37 162 0.49574-0.75165-0.20968 0.56651-0.73281 0.17084
  -2   6 -12    3.85    2.15 276 0.64082-0.89674 0.00316 0.35367-0.61756 0.05560
   2  -6  12    3.56    2.42 106 0.45178-0.19586-0.82013 0.46330-0.27360 0.83556
   2  -6  12    5.13    2.42 115 0.45769-0.20178-0.81652 0.45968-0.27259 0.83455
  -2   6 -13    1.92    2.22 162 0.49766-0.76332-0.22046 0.57323-0.72919 0.12010
  -2   6 -13    2.00    2.16 276 0.64320-0.90886 0.00408 0.34869-0.61509 0.00599
   2  -6  13    3.00    2.57 102 0.47371-0.20806-0.82545 0.47268-0.21659 0.82569
  -2   6 -14    6.81    2.67 161 0.49885-0.77425-0.22730 0.57602-0.72684 0.07062
  -2   6 -14    5.68    2.61 276 0.64199-0.91739 0.00361 0.34510-0.61635-0.03988
  -2   6 -15    1.93    3.26 161 0.49941-0.78454-0.23055 0.57520-0.72571 0.02235
  -2   6 -15    2.45    2.45 276 0.63790-0.92303 0.00204 0.34261-0.62060-0.08276
   2  -5 -16    1.56    3.12  89 0.54438-0.55872-0.81806 0.41605 0.01699-0.76881
   2  -5 -16    0.00    2.73 214 0.18014-0.19448 0.58339-0.98540-0.69405-0.05777
   2  -5 -15   11.61    3.26  86 0.55533-0.55993-0.81083 0.41289 0.06556-0.77024
   2  -5 -15   10.80    2.88 214 0.17882-0.18342 0.58537-0.98332-0.69301-0.01167
  -2   5  14    1.13    2.68  39 0.53200-0.53714-0.42616 0.82005 0.77699-0.11944
   2  -5 -14    5.23    2.68  83 0.56539-0.56024-0.80122 0.40733 0.11625-0.77380
   2  -5 -14    4.90    2.30 214 0.17929-0.17415 0.58466-0.97855-0.69339 0.03584
   2  -5 -14    8.50    2.93 298 0.87201-0.86687 0.10924-0.50312-0.28497-0.37258
  -2   5  13    2.68    2.96  38 0.52929-0.54418-0.41897 0.80879 0.78328-0.17287
   2  -5 -13    5.08    2.54  80 0.57439-0.55951-0.78884 0.39901 0.16930-0.77971
   2  -5 -13    2.30    2.01 213 0.18174-0.16685 0.58099-0.97082-0.69529 0.08487
   2  -5 -13    3.22    2.20 299 0.88399-0.86910 0.11636-0.50619-0.25910-0.35132
  -2   5  12   16.61    2.96  37 0.52530-0.54992-0.40851 0.79428 0.79223-0.22895
   2  -5 -12   15.92    3.10  77 0.58212-0.55750-0.77324 0.38748 0.22497-0.78825
   2  -5 -12   20.42    2.88 213 0.18635-0.16172 0.57402-0.95978-0.69884 0.13556
   2  -5 -12   13.05    2.79 301 0.89534-0.87071 0.12342-0.50919-0.23297-0.33032
  -2   5  11    4.50    2.53  36 0.51971-0.55408-0.39421 0.77592 0.80408-0.28793
   2  -5 -11   -0.56    2.25  73 0.58829-0.55392-0.75387 0.37216 0.28351-0.79967
   2  -5 -11    5.18    2.30 212 0.19334-0.15898 0.56328-0.94499-0.70414 0.18799
   2  -5 -11    4.26    1.91 302 0.90608-0.87172 0.13043-0.51213-0.20653-0.30963
  -2   5  10   23.06    2.95  35 0.51213-0.55624-0.37536 0.75300 0.81905-0.35002
   2  -5 -10   27.16    2.96  69 0.59250-0.54840-0.73000 0.35236 0.34515-0.81417
   2  -5 -10   24.17    2.73 211 0.20295-0.15885 0.54825-0.92589-0.71123 0.24221
   2  -5 -10   16.45    2.64 304 0.91624-0.87213 0.13740-0.51504-0.17967-0.28935
  -2   5   9    5.07    1.83  33 0.50202-0.55587-0.35106 0.72465 0.83727-0.41537
   2  -5  -9   -1.55    1.69  65 0.59424-0.54039-0.70079 0.32721 0.41003-0.83192
   2  -5  -9   -1.73    1.58 209 0.21541-0.16156 0.52824-0.90183-0.72008 0.29819
   2  -5  -9    0.88    1.62 305 0.92582-0.87198 0.14437-0.51795-0.15229-0.26961
  -2   5   8   85.96    5.07  30 0.48868-0.55226-0.32028 0.68980 0.85871-0.48395
   2  -5  -8   86.14    4.93  61 0.59281-0.52923-0.66519 0.29566 0.47814-0.85290
   2  -5  -8   84.70    5.34 207 0.23092-0.16733 0.50248-0.87201-0.73057 0.35580
  -2   5   7    3.39    1.55  27 0.47120-0.54452-0.28178 0.64724 0.88309-0.55546
   2  -5  -7    2.68    1.70  56 0.58734-0.51402-0.62199 0.25653 0.54921-0.87684
   2  -5  -7    2.46    1.45 205 0.24965-0.17632 0.47008-0.83554-0.74237 0.41474
  -2   5   6  109.19    5.81  24 0.44848-0.53154-0.23425 0.59565 0.90964-0.62914
   2  -5  -6  113.28    5.39  51 0.57674-0.49367-0.56990 0.20850 0.62254-0.90304
   2  -5  -6  110.61    5.81 202 0.27165-0.18858 0.43007-0.79147-0.75498 0.47448
   2  -5  -6  101.50    5.31 311 0.95138-0.86831 0.16568-0.52709-0.06475-0.21575
  -2   5   5    1.85    1.28  20 0.41922-0.51202-0.17641 0.53375 0.93699-0.70362
   2  -5  -5    0.85    1.42  45 0.55973-0.46692-0.50763 0.15028 0.69679-0.93016
   2  -5  -5    4.67    1.46 199 0.29680-0.20400 0.38152-0.73886-0.76758 0.53421
   2  -5  -5    1.77    1.03 312 0.95890-0.86610 0.17321-0.53056-0.03235-0.20102
  -2   5   4   97.03    4.74  15 0.38207-0.48462-0.10731 0.46059 0.96288-0.77665
   2  -5  -4   89.75    4.30  39 0.53497-0.43243-0.43420 0.08092 0.76980-0.95604
   2  -5  -4   88.07    4.70 195 0.32475-0.22221 0.32364-0.67692-0.77903 0.59279
   2  -5  -4   77.64    4.14 315 0.96596-0.86342 0.18125-0.53453 0.00318-0.18942
  -2   5   3   18.40    1.88   9 0.33588-0.44817-0.02675 0.37597 0.98415-0.84504
  -2   5   3   16.03    1.93 214 0.17462-0.28691 0.59162-0.24240-0.68971 0.82881
   2  -5  -3   16.06    1.74  33 0.50131-0.38902-0.34939 0.00017 0.83848-0.97759
   2  -5  -3   14.21    2.07 191 0.35483-0.24254 0.25601-0.60523-0.78787 0.64876
   2  -5  -3   13.39    1.32 317 0.97254-0.86025 0.19018-0.53940 0.04397-0.18308
  -2   5   2  223.24    8.87   3 0.28009-0.40212 0.06418 0.28098 0.99686-0.90489
  -2   5   2  236.69    9.28 208 0.22447-0.34650 0.51330-0.16814-0.72629 0.81826
   2  -5  -2  229.03    9.10  25 0.45815-0.33613-0.25418-0.09098 0.89897-0.99095
   2  -5  -2  222.73    8.81 186 0.38600-0.26397 0.17877-0.52393-0.79241 0.70043
  -2   5   1   37.31    2.57 202 0.27205-0.40381 0.42932-0.08822-0.75519 0.80004
   2  -5  -1   35.01    2.31  18 0.40594-0.27417-0.15120-0.18990 0.94727-0.99212
   2  -5  -1   33.97    2.26 181 0.41692-0.28516 0.09285-0.43395-0.79089 0.74605
   2  -5  -1   26.50    1.45 324 0.98234-0.85057 0.21515-0.55624 0.16640-0.21124
  -2   5   0   44.96    2.75 197 0.31600-0.45751 0.34225-0.00521-0.77575 0.77346
   2  -5   0   41.79    2.77  11 0.34643-0.20492-0.04469-0.29235 0.98023-0.97794
   2  -5   0   44.22    2.75 175 0.44606-0.30455 0.00007-0.33711-0.78178 0.78407
   2  -5   0   44.14    1.81 239 0.07493 0.06658-0.16664-0.17039-0.95621 0.95850
  -2   5  -1   63.41    3.35 191 0.35524-0.50649 0.25503 0.07794-0.78796 0.73854
   2  -5   1   64.27    3.50   3 0.28262-0.13137 0.06019-0.39317 0.99655-0.94713
   2  -5   1   68.91    3.50 169 0.47188-0.32063-0.09700-0.23598-0.76406 0.81348
   2  -5   1   63.86    2.30 277 0.66068-0.50943 0.01087-0.34384-0.59646 0.64588
  -2   5  -2  153.04    6.39 186 0.38910-0.55009 0.17062 0.15830-0.79256 0.69600
   2  -5   2  154.19    6.53 163 0.49307-0.33208-0.19531-0.13361-0.73745 0.83400
  -2   5  -3   52.66    3.04 181 0.41737-0.58810 0.09153 0.23332-0.79081 0.64713
  -2   5  -3   45.05    2.06 233-0.04234-0.12839-0.19309 0.51795-0.98011 0.83642
   2  -5   3   45.27    3.04 157 0.50877-0.33804-0.29177-0.03309-0.70241 0.84610
   2  -5   3   42.28    1.80 310 0.94739-0.77666 0.16200-0.48686-0.08032 0.22400
  -2   5  -4   38.58    2.74 176 0.44029-0.62076 0.01961 0.30118-0.78433 0.59352
  -2   5  -4   38.54    1.93 250 0.25972-0.44019-0.11954 0.44034-0.88981 0.69900
   2  -5   4   39.70    2.86 151 0.51863-0.33816-0.38368 0.06289-0.66007 0.85089
   2  -5   4   36.45    1.95 314 0.96553-0.78506 0.18071-0.50151 0.00078 0.19004
  -2   5  -5   91.16    4.39 172 0.45840-0.64861-0.04408 0.36081-0.77476 0.53682
  -2   5  -5   87.67    3.46 261 0.43111-0.62132-0.06932 0.38606-0.79364 0.55570
   2  -5   5   86.90    4.75 145 0.52274-0.33253-0.46902 0.15229-0.61193 0.84988
   2  -5   5   79.18    3.42 318 0.97406-0.78385 0.19259-0.50932 0.05519 0.18275
  -2   5  -6    7.95    1.65 169 0.47240-0.67235-0.09916 0.41184-0.76357 0.47850
  -2   5  -6    6.08    1.06 268 0.53058-0.73053-0.03673 0.34941-0.71960 0.43452
   2  -5   6    5.86    1.61 140 0.52156-0.32161-0.54652 0.23385-0.55961 0.84469
   2  -5   6    5.77    1.18 320 0.97870-0.77875 0.20152-0.51419 0.09787 0.18720
  -2   5  -7   43.23    2.98 166 0.48303-0.69272-0.14579 0.45441-0.75197 0.41976
  -2   5  -7   42.81    2.60 272 0.59069-0.80038-0.01554 0.32415-0.66693 0.33472
   2  -5   7   43.99    3.19 134 0.51575-0.30606-0.61562 0.30700-0.50462 0.83682
   2  -5   7   36.70    2.36 322 0.98123-0.77154 0.20891-0.51752 0.13447 0.19773
  -2   5  -8   -0.74    1.93 164 0.49098-0.71041-0.18446 0.48902-0.74083 0.36149
  -2   5  -8    4.76    1.38 275 0.62801-0.84744-0.00171 0.30627-0.63070 0.25136
   2  -5   8    4.75    2.02 129 0.50603-0.28660-0.67629 0.37174-0.44823 0.82757
   2  -5   8    2.50    1.47 324 0.98236-0.76293 0.21537-0.51992 0.16755 0.21179
  -2   5  -9   69.20    4.29 162 0.49685-0.72602-0.21584 0.51634-0.73075 0.30428
  -2   5  -9   61.22    3.54 277 0.65122-0.88039 0.00717 0.29332-0.60663 0.18016
   2  -5   9   57.02    3.72 124 0.49310-0.26392-0.72889 0.42840-0.39145 0.81793
   2  -5   9   48.60    3.22 326 0.98239-0.75322 0.22120-0.52169 0.19840 0.22807
  -2   5 -10    5.90    1.92 160 0.50110-0.74002-0.24067 0.53710-0.72212 0.24851
  -2   5 -10    7.86    1.69 278 0.66516-0.90407 0.01263 0.28380-0.59156 0.11796
   2  -5  10    5.83    2.13 110 0.42243-0.18352-0.80960 0.51317-0.34290 0.81650
   2  -5  10    3.42    1.85 120 0.47758-0.23867-0.77399 0.47755-0.33502 0.80862
  -2   5 -11   79.02    5.16 159 0.50413-0.75278-0.25964 0.55202-0.71510 0.19437
  -2   5 -11   75.14    5.09 278 0.67267-0.92132 0.01560 0.27677-0.58324 0.06251
   2  -5  11   72.38    5.40 106 0.44888-0.20023-0.81925 0.52688-0.28076 0.80149
   2  -5  11   73.14    4.98 115 0.46000-0.21134-0.81222 0.51985-0.27941 0.80014
  -2   5 -12   13.56    2.51 158 0.50619-0.76459-0.27343 0.56174-0.70979 0.14192
  -2   5 -12   12.99    2.16 278 0.67549-0.93388 0.01673 0.27158-0.58008 0.01222
   2  -5  12   11.24    2.70 102 0.47180-0.21341-0.82509 0.53677-0.22177 0.78964
  -2   5 -13   28.77    3.25 158 0.50751-0.77564-0.28261 0.56686-0.70614 0.09115
  -2   5 -13   22.50    3.08 278 0.67473-0.94286 0.01643 0.26783-0.58094-0.03406
   2  -5  13   19.94    3.42  99 0.49169-0.22356-0.82776 0.54351-0.16571 0.78071
  -2   5 -14    0.30    2.22 157 0.50821-0.78608-0.28765 0.56784-0.70410 0.04197
  -2   5 -14    0.15    2.61 278 0.67113-0.94901 0.01499 0.26520-0.58496-0.07717
   2  -5  14    0.86    3.42  96 0.50899-0.23111-0.82780 0.54761-0.11232 0.77445
  -2   5 -15    8.73    2.81 157 0.50839-0.79601-0.28898 0.56511-0.70356-0.00570
  -2   5 -15    7.34    2.90 278 0.66520-0.95281 0.01264 0.26349-0.59152-0.11774
  -2   5 -16   11.64    3.24 157 0.50811-0.80546-0.28693 0.55900-0.70439-0.05200
  -2   5 -16    5.49    3.66 277 0.65727-0.95463 0.00953 0.26254-0.60015-0.15624
   2  -4 -17    6.08    3.25  94 0.52175-0.54335-0.82610 0.48855-0.06937-0.72367
   2  -4 -16    5.10    3.40  91 0.53405-0.54591-0.82267 0.48919-0.02435-0.72156
  -2   4  15    5.95    3.26  43 0.55247-0.55035-0.48464 0.81407 0.72117-0.02239
   2  -4 -15    7.94    2.69  88 0.54572-0.54784-0.81732 0.48789 0.02264-0.72142
   2  -4 -15    7.90    3.22 299 0.88103-0.88314 0.11457-0.44400-0.26565-0.43313
  -2   4  14   19.66    3.39  43 0.55177-0.55939-0.48248 0.80785 0.72339-0.07174
   2  -4 -14   17.11    3.11  85 0.55667-0.54905-0.80975 0.48438 0.07190-0.72355
   2  -4 -14   13.03    3.07 301 0.89377-0.88615 0.12243-0.44779-0.23668-0.41496
  -2   4  13   -0.99    2.26  43 0.55020-0.56756-0.47774 0.79905 0.72821-0.12369
   2  -4 -13    0.71    2.26  83 0.56675-0.54939-0.79961 0.47831 0.12374-0.72826
   2  -4 -13   -0.44    2.20 302 0.90587-0.88851 0.13029-0.45159-0.20705-0.39746
  -2   4  12   43.40    3.95  42 0.54759-0.57469-0.46996 0.78720 0.73600-0.17861
   2  -4 -12   35.23    3.81  79 0.57580-0.54869-0.78643 0.46919 0.17854-0.73593
  -2   4  11   -0.56    1.83  41 0.54366-0.58050-0.45851 0.77170 0.74716-0.23691
   2  -4 -11   -1.41    2.11  76 0.58352-0.54668-0.76961 0.45642 0.23670-0.74695
   2  -4 -11   -2.64    1.76 306 0.92821-0.89136 0.14617-0.45935-0.14512-0.36513
  -2   4  10   65.81    4.78  40 0.53803-0.58461-0.44262 0.75174 0.76213-0.29901
   2  -4 -10   68.21    4.78  72 0.58954-0.54296-0.74835 0.43922 0.29864-0.76176
   2  -4 -10   58.23    4.55 308 0.93844-0.89186 0.15428-0.46340-0.11234-0.35079
  -2   4   9    1.97    1.69  38 0.53016-0.58648-0.42125 0.72631 0.78130-0.36531
   2  -4  -9    1.97    1.69  68 0.59333-0.53701-0.72163 0.41656 0.36477-0.78076
   2  -4  -9    2.01    1.44 217 0.14904-0.09272 0.62835-0.93342-0.66870 0.25271
   2  -4  -9    1.17    1.61 310 0.94804-0.89172 0.16258-0.46765-0.07786-0.33813
  -2   4   8  200.88    9.14  36 0.51927-0.58533-0.39309 0.69409 0.80500-0.43614
   2  -4  -8  187.54    8.02  64 0.59411-0.52805-0.68814 0.38714 0.43540-0.80426
   2  -4  -8  184.26    9.21 215 0.16424-0.09818 0.60679-0.90779-0.68136 0.31250
   2  -4  -8  165.30    8.38 312 0.95696-0.89090 0.17119-0.47219-0.04116-0.32770
  -2   4   7    0.70    1.27  33 0.50431-0.58012-0.35649 0.65344 0.83330-0.51157
   2  -4  -7    0.70    1.55  59 0.59085-0.51505-0.64627 0.34932 0.51062-0.83234
   2  -4  -7   -1.01    1.30 213 0.18354-0.10773 0.57828-0.87522-0.69668 0.37496
   2  -4  -7    0.29    1.32 314 0.96512-0.88932 0.18022-0.47716-0.00141-0.32032
  -2   4   6  115.71    5.65  30 0.48387-0.56941-0.30950 0.60238 0.86581-0.59121
   2  -4  -6  120.66    5.37  53 0.58212-0.49657-0.59403 0.30115 0.59003-0.86463
   2  -4  -6  118.30    5.50 210 0.20730-0.12175 0.54133-0.83422-0.71436 0.43977
   2  -4  -6   95.67    4.97 317 0.97234-0.88680 0.18989-0.48277 0.04261-0.31721
  -2   4   5    2.84    1.42  25 0.45610-0.55138-0.24990 0.53873 0.90131-0.67385
   2  -4  -5    1.70    1.28  47 0.56610-0.47081-0.52925 0.24043 0.67244-0.89990
   2  -4  -5    1.45    1.16 207 0.23575-0.14047 0.49426-0.78308-0.73370 0.50624
   2  -4  -5    1.45    1.02 320 0.97825-0.88297 0.20049-0.48931 0.09287-0.32033
  -2   4   4  143.63    5.71  20 0.41883-0.52385-0.17566 0.46042 0.93731-0.75697
   2  -4  -4  145.60    6.00  40 0.54063-0.43561-0.44989 0.16513 0.75536-0.93569
   2  -4  -4  148.88    6.28 203 0.26883-0.16381 0.43531-0.72007-0.75344 0.57311
   2  -4  -4  127.88    5.34 323 0.98199-0.87696 0.21249-0.49725 0.15267-0.33301
  -2   4   3   90.92    4.61  14 0.36990-0.48466-0.08555 0.36625 0.96956-0.83636
  -2   4   3   94.66    4.42 217 0.14601-0.26078 0.63255-0.35186-0.66612 0.79932
   2  -4  -3   95.79    4.75  33 0.50357-0.38880-0.35473 0.07403 0.83460-0.96780
   2  -4  -3   93.66    4.12 198 0.30599-0.19123 0.36297-0.64367-0.77165 0.63845
  -2   4   2  109.85    4.95   6 0.30785-0.43236 0.01972 0.25692 0.99214-0.90607
  -2   4   2  112.01    5.05 211 0.20362-0.32813 0.54718-0.27055-0.71172 0.79779
   2  -4  -2  110.43    4.65  25 0.45346-0.32895-0.24445-0.03219 0.90426-0.99033
   2  -4  -2  108.04    4.60 192 0.34603-0.22152 0.27643-0.55307-0.78569 0.69962
  -2   4   1  205.44    8.85 204 0.25980-0.39404 0.45189-0.17931-0.74836 0.78730
   2  -4  -1  195.30    8.15  16 0.39056-0.25631-0.12272-0.14986 0.95773-0.99667
   2  -4  -1  200.56    7.35 186 0.38697-0.25272 0.17623-0.44881-0.79246 0.75352
  -2   4   0   90.65    4.56 197 0.31227-0.45626 0.35003-0.08151-0.77427 0.76608
   2  -4   0   90.82    4.25   7 0.31764-0.17366 0.00367-0.27219 0.98973-0.98154
   2  -4   0   91.87    3.95 179 0.42624-0.28226 0.06465-0.33317-0.78893 0.79712
   2  -4   0   90.42    3.45 233-0.02681 0.17080-0.18974-0.07878-0.97774 0.98593
  -2   4  -1  113.40    5.07 190 0.35901-0.51274 0.24609 0.01836-0.78878 0.73345
   2  -4   1  110.20    4.74 172 0.46107-0.30735-0.05416-0.21030-0.77292 0.82824
   2  -4   1  112.54    3.98 262 0.44552-0.29179-0.06477-0.19969-0.78383 0.83915
  -2   4  -2   36.45    2.60 184 0.39863-0.56210 0.14495 0.11545-0.79262 0.69016
  -2   4  -2   33.61    1.61 229-0.10859-0.05488-0.20687 0.46726-0.98746 0.88500
   2  -4   2   36.93    2.29 164 0.48908-0.32562-0.17487-0.08553-0.74372 0.84617
   2  -4   2   35.43    1.69 283 0.73014-0.56667 0.03937-0.29976-0.51435 0.61680
  -2   4  -3  150.43    6.89 178 0.43066-0.60387 0.05083 0.20550-0.78771 0.63813
  -2   4  -3  158.18    5.52 248 0.21770-0.39091-0.13086 0.38719-0.90811 0.75852
   2  -4   3  163.18    6.07 157 0.50880-0.33560-0.29200 0.03566-0.70232 0.85191
   2  -4   3  152.29    5.76 295 0.85456-0.68136 0.09934-0.35568-0.32006 0.46965
  -2   4  -4   30.34    2.13 173 0.45547-0.63842-0.03330 0.28557-0.77664 0.57992
  -2   4  -4   30.84    1.81 260 0.41599-0.59894-0.07404 0.32631-0.80363 0.60691
   2  -4   4   28.31    2.09 150 0.51988-0.33693-0.40104 0.14876-0.65101 0.84773
   2  -4   4   29.40    1.66 303 0.91139-0.72845 0.13403-0.38630-0.19272 0.38944
  -2   4  -5  151.34    6.32 169 0.47402-0.66671-0.10597 0.35419-0.76200 0.51815
  -2   4  -5  151.77    5.95 268 0.53168-0.72437-0.03635 0.28457-0.71869 0.47484
   2  -4   5  145.13    6.61 143 0.52288-0.33019-0.49905 0.25084-0.59271 0.83656
   2  -4   5  145.25    6.02 308 0.94104-0.74835 0.15645-0.40466-0.10341 0.34726
  -2   4  -6   33.13    2.54 165 0.48748-0.68991-0.16698 0.41114-0.74603 0.45505
  -2   4  -6   30.74    2.15 273 0.60085-0.80328-0.01183 0.25598-0.65735 0.36637
   2  -4   6   24.69    2.32 137 0.51896-0.31654-0.58474 0.34059-0.53028 0.82126
   2  -4   6   25.28    2.11 312 0.95824-0.75581 0.17251-0.41667-0.03539 0.32637
  -2   4  -7  111.64    5.04 162 0.49705-0.70921-0.21697 0.45706-0.73038 0.39226
  -2   4  -7  120.94    5.09 276 0.64334-0.85551 0.00413 0.23596-0.61494 0.27683
   2  -4   7  112.69    5.90 131 0.50947-0.29730-0.65807 0.41798-0.46608 0.80419
   2  -4   7  105.80    5.10 315 0.96887-0.75670 0.18496-0.42506 0.01998 0.31813
  -2   4  -8    8.71    1.62 159 0.50372-0.72562-0.25699 0.49303-0.71611 0.33086
  -2   4  -8    9.42    1.70 278 0.66969-0.89160 0.01442 0.22161-0.58656 0.20131
   2  -4   8   10.01    1.86 125 0.49568-0.27377-0.71982 0.48379-0.40187 0.78711
  -2   4  -9   98.47    5.00 157 0.50830-0.73995-0.28828 0.52026-0.70384 0.27147
  -2   4  -9   91.48    5.25 279 0.68569-0.91734 0.02083 0.21114-0.56847 0.13609
   2  -4   9   84.97    5.39 110 0.42232-0.19067-0.80955 0.57758-0.34316 0.77553
   2  -4   9   96.65    5.27 120 0.47870-0.24705-0.77116 0.53919-0.33881 0.77118
   2  -4   9   87.79    4.75 321 0.97965-0.74800 0.20389-0.43586 0.10947 0.32291
  -2   4 -10   20.28    2.35 156 0.51139-0.75278-0.31202 0.53994-0.69387 0.21436
  -2   4 -10   19.81    2.48 280 0.69466-0.93604 0.02448 0.20343-0.55802 0.07852
   2  -4  10   18.87    2.70 106 0.44996-0.20857-0.81958 0.59167-0.27811 0.75761
   2  -4  10   19.30    2.41 115 0.45938-0.21799-0.81338 0.58547-0.27758 0.75708
   2  -4  10   18.75    2.36 323 0.98182-0.74043 0.21155-0.43946 0.14786 0.33165
  -2   4 -11   85.07    5.14 155 0.51343-0.76456-0.32928 0.55313-0.68625 0.15961
  -2   4 -11   92.72    5.58 280 0.69861-0.94974 0.02611 0.19775-0.55334 0.02670
   2  -4  11   79.76    5.96 102 0.47351-0.22238-0.82541 0.60156-0.21716 0.74380
   2  -4  11   92.10    5.44 325 0.98250-0.73137 0.21842-0.44227 0.18359 0.34305
  -2   4 -12   21.76    2.79 154 0.51470-0.77557-0.34094 0.56074-0.68091 0.10714
  -2   4 -12   21.68    2.79 280 0.69882-0.95969 0.02619 0.19360-0.55309-0.02067
   2  -4  12   19.61    2.98  99 0.49366-0.23278-0.82788 0.60809-0.15989 0.73366
  -2   4 -13   16.93    2.50 153 0.51541-0.78602-0.34778 0.56351-0.67772 0.05682
  -2   4 -13   17.57    2.62 280 0.69610-0.96671 0.02507 0.19066-0.55631-0.06458
   2  -4  13   14.66    3.13  96 0.51096-0.24035-0.82765 0.61192-0.10589 0.72679
  -2   4 -14    8.85    2.36 153 0.51567-0.79602-0.35038 0.56205-0.67649 0.00845
  -2   4 -14    8.29    2.46 280 0.69101-0.97137 0.02299 0.18868-0.56229-0.10574
   2  -4  14    3.99    2.85  93 0.52587-0.24552-0.82517 0.61350-0.05474 0.72277
  -2   4 -15   14.41    2.94 153 0.51555-0.80565-0.34924 0.55685-0.67703-0.03814
  -2   4 -15    9.03    2.91 279 0.68394-0.97403 0.02012 0.18749-0.57048-0.14468
  -2   4 -16    7.47    2.78 154 0.51509-0.81493-0.34473 0.54828-0.67915-0.08315
  -2   4 -16    8.54    3.20 278 0.67513-0.97496 0.01659 0.18696-0.58048-0.18181
  -2   4 -17    1.32    2.92 154 0.51429-0.82387-0.33713 0.53662-0.68267-0.12675
   2  -3 -17    6.63    3.10  96 0.50775-0.52687-0.82788 0.55886-0.11632-0.67082
   2  -3 -16   11.30    3.53  94 0.52052-0.52990-0.82634 0.56137-0.07368-0.66633
  -2   3  15    3.40    3.12  48 0.56810-0.56846-0.53642 0.79732 0.66405 0.02883
   2  -3 -15    0.71    2.27  91 0.53281-0.53245-0.82311 0.56221-0.02909-0.66379
   2  -3 -15    2.78    2.78 301 0.89853-0.89817 0.12547-0.38638-0.22529-0.46758
  -2   3  14   31.08    4.12  48 0.56817-0.57827-0.53666 0.79350 0.66376-0.01802
   2  -3 -14   22.67    3.68  89 0.54457-0.53447-0.81795 0.56111 0.01778-0.66352
   2  -3 -14   23.87    3.52 303 0.91120-0.90110 0.13389-0.39074-0.19325-0.45250
  -2   3  13   -1.13    2.12  48 0.56761-0.58745-0.53464 0.78742 0.66614-0.06753
   2  -3 -13    1.70    1.98  86 0.55570-0.53586-0.81054 0.55775 0.06731-0.66592
  -2   3  12   65.11    4.94  47 0.56629-0.59587-0.52992 0.77865 0.67166-0.12018
   2  -3 -12   58.41    4.51  83 0.56607-0.53649-0.80042 0.55170 0.11999-0.67147
   2  -3 -12   53.64    4.84 307 0.93443-0.90485 0.15102-0.39975-0.12559-0.42589
  -2   3  11    1.41    1.69  47 0.56399-0.60331-0.52191 0.76657 0.68087-0.17652
   2  -3 -11    2.11    1.97  79 0.57547-0.53615-0.78701 0.54235 0.17636-0.68071
   2  -3 -11    0.29    1.91 309 0.94496-0.90564 0.15983-0.40450-0.08938-0.41497
  -2   3  10   84.89    5.07  46 0.56039-0.60945-0.50979 0.75039 0.69441-0.23720
   2  -3 -10   77.93    4.64  76 0.58356-0.53450-0.76949 0.52889 0.23707-0.69429
   2  -3 -10   76.30    5.28 311 0.95469-0.90563 0.16890-0.40950-0.05102-0.40620
  -2   3   9    9.70    1.83  44 0.55500-0.61380-0.49247 0.72901 0.71304-0.30295
   2  -3  -9   11.10    2.25  72 0.58987-0.53107-0.74676 0.51022 0.30287-0.71296
   2  -3  -9    8.22    1.76 314 0.96351-0.90471 0.17832-0.41487-0.00987-0.40022
  -2   3   8  227.03    9.98  42 0.54707-0.61561-0.46843 0.70091 0.73751-0.37455
   2  -3  -8  224.54    9.41  68 0.59364-0.52510-0.71731 0.48483 0.37453-0.73749
   2  -3  -8  202.94    9.21 316 0.97123-0.90268 0.18823-0.42072 0.03496-0.39791
  -2   3   7   36.57    2.67  39 0.53549-0.61377-0.43561 0.66403 0.76853-0.45271
   2  -3  -7   39.65    2.81  63 0.59375-0.51547-0.67908 0.45066 0.45275-0.76858
   2  -3  -7   32.69    2.47 319 0.97747-0.89919 0.19881-0.42723 0.08476-0.40058
  -2   3   6   62.97    3.10  36 0.51855-0.60657-0.39127 0.61563 0.80647-0.53777
   2  -3  -6   59.86    3.24  57 0.58851-0.50049-0.62932 0.40496 0.53789-0.80659
   2  -3  -6   55.42    3.18 323 0.98156-0.89354 0.21029-0.43465 0.14148-0.41017
  -2   3   5   13.14    1.55  31 0.49380-0.59156-0.33193 0.55223 0.85081-0.62924
   2  -3  -5   15.12    1.70  51 0.57544-0.47768-0.56454 0.34424 0.62945-0.85102
   2  -3  -5   13.16    1.59 216 0.15671-0.05895 0.61757-0.83787-0.67515 0.45359
   2  -3  -5   12.47    1.43 326 0.98219-0.88443 0.22300-0.44330 0.20812-0.42968
  -2   3   4  145.35    5.97  25 0.45788-0.56538-0.25361 0.46985 0.89929-0.72486
   2  -3  -4  145.64    5.83  43 0.55120-0.44369-0.48075 0.26451 0.72516-0.89959
   2  -3  -4  147.09    5.81 212 0.19371-0.08621 0.56271-0.77895-0.70442 0.52999
  -2   3   3   47.43    2.58  18 0.40680-0.52404-0.15282 0.36500 0.94664-0.81934
   2  -3  -3   47.72    2.87  34 0.51177-0.39453-0.37446 0.16229 0.81974-0.94704
   2  -3  -3   48.07    2.92 207 0.23811-0.12087 0.49022-0.70239-0.73521 0.60791
  -2   3   2   45.96    2.76  10 0.33708-0.46406-0.02877 0.23689 0.98373-0.90356
  -2   3   2   48.18    2.65 215 0.16479-0.29177 0.60600-0.39788-0.68181 0.76197
   2  -3  -2   44.80    2.47  25 0.45367-0.32668-0.24488 0.03676 0.90403-0.98420
   2  -3  -2   44.95    2.51 200 0.28908-0.16210 0.39676-0.60488-0.76393 0.68376
  -2   3   1  224.35    8.92 207 0.23289-0.36961 0.49915-0.29509-0.73185 0.76489
   2  -3  -1  220.43    8.79  14 0.37624-0.23952-0.09684-0.10722 0.96618-0.99922
   2  -3  -1  222.06    8.64 193 0.34416-0.20744 0.28069-0.48475-0.78519 0.75215
  -2   3   0    0.00    0.90 199 0.29844-0.44490 0.37825-0.17826-0.76832 0.75423
   2  -3   0    0.29    1.03   4 0.28409-0.13763 0.05787-0.25786 0.99636-0.98227
   2  -3   0    0.76    1.21 184 0.39901-0.25255 0.14390-0.34390-0.79261 0.80670
   2  -3   0    1.50    0.60 232-0.05460 0.20107-0.19570-0.00429-0.98180 0.99590
  -2   3  -1  348.57   13.48 191 0.35729-0.51350 0.25018-0.05425-0.78841 0.72719
  -2   3  -1  337.60   11.46 222-0.21994 0.06374-0.22809 0.42403-0.98958 0.92836
   2  -3   1  362.52   12.64 175 0.44810-0.29190-0.00700-0.18894-0.78077 0.84200
   2  -3   1  359.42   12.56 256 0.35158-0.19537-0.09348-0.10246-0.84279 0.90401
  -2   3  -2    0.62    0.93 183 0.40624-0.57219 0.12376 0.06811-0.79221 0.68385
  -2   3  -2    2.09    0.75 242 0.12626-0.29221-0.15424 0.34611-0.94136 0.83300
   2  -3   2    3.22    1.23 165 0.48637-0.32043-0.16158-0.03029-0.74759 0.85594
   2  -3   2    2.64    0.78 275 0.62829-0.46234-0.00161-0.19027-0.63042 0.73878
  -2   3  -3  459.05   16.97 176 0.44399-0.61968 0.00715 0.18067-0.78274 0.62725
  -2   3  -3  445.09   15.27 257 0.36320-0.53889-0.09004 0.27786-0.83611 0.68062
   2  -3   3  441.80   15.48 156 0.51099-0.33531-0.30881 0.12099-0.69525 0.85074
   2  -3   3  437.99   15.04 287 0.77796-0.60228 0.06074-0.24855-0.44858 0.60407
  -2   3  -4    0.91    1.06 169 0.47122-0.65665-0.09430 0.27806-0.76467 0.56205
  -2   3  -4    0.00    0.77 266 0.50597-0.69139-0.04506 0.22882-0.73934 0.53672
   2  -3   4    1.47    1.03 147 0.52194-0.33652-0.44040 0.25665-0.62911 0.83173
   2  -3   4   -0.30    0.91 296 0.85825-0.67282 0.10139-0.28514-0.31288 0.51550
  -2   3  -5  115.96    5.24 164 0.48982-0.68498-0.17856 0.35826-0.74262 0.49286
  -2   3  -5  126.26    4.94 272 0.59120-0.78636-0.01535 0.19505-0.66645 0.41670
   2  -3   5  113.61    5.08 139 0.52125-0.32609-0.55238 0.37269-0.55527 0.80503
   2  -3   5  123.55    4.85 302 0.90437-0.70921 0.12929-0.30899-0.21085 0.46060
  -2   3  -6   83.03    4.15 160 0.50199-0.70690-0.24612 0.42176-0.72014 0.42325
  -2   3  -6   88.19    4.18 276 0.64318-0.84809 0.00407 0.17156-0.61511 0.31822
   2  -3   6   79.62    4.02 132 0.51174-0.30683-0.64443 0.46879-0.47891 0.77579
   2  -3   6   84.57    3.78 307 0.93282-0.72791 0.14974-0.32537-0.13077 0.42766
  -2   3  -7  126.45    5.16 157 0.50971-0.72436-0.29883 0.47041-0.69948 0.35547
  -2   3  -7  129.45    5.43 278 0.67540-0.89005 0.01670 0.15488-0.58018 0.23616
   2  -3   7  118.95    5.42 125 0.49607-0.28143-0.71839 0.54681-0.40349 0.74750
   2  -3   7  119.73    5.14 311 0.95131-0.73666 0.16562-0.33719-0.06504 0.40906
  -2   3  -8   32.30    2.35 154 0.51449-0.73888-0.33897 0.50648-0.68183 0.29068
  -2   3  -8   30.72    2.48 280 0.69525-0.91963 0.02472 0.14279-0.55732 0.16618
   2  -3   8   25.17    2.55 109 0.42800-0.20361-0.81186 0.64435-0.33028 0.72143
   2  -3   8   29.23    2.27 119 0.47638-0.25199-0.77695 0.60944-0.33099 0.72214
   2  -3   8   28.27    2.12 314 0.96369-0.73930 0.17852-0.34604-0.00898 0.40013
  -2   3  -9  113.70    4.84 152 0.51739-0.75151-0.36871 0.53216-0.66761 0.22933
  -2   3  -9  105.02    5.75 281 0.70691-0.94104 0.02954 0.13391-0.54337 0.10510
   2  -3   9   96.02    5.52 105 0.45625-0.22212-0.82141 0.65796-0.26238 0.70066
   2  -3   9   98.41    5.66 114 0.45417-0.22004-0.82283 0.65938-0.26231 0.70059
   2  -3   9  103.85    5.41 317 0.97202-0.73789 0.18940-0.35285 0.04034 0.39794
  -2   3 -10   34.41    2.64 151 0.51910-0.76297-0.38994 0.54933-0.65685 0.17144
  -2   3 -10   36.88    2.96 282 0.71287-0.95674 0.03203 0.12736-0.53608 0.05067
   2  -3  10   32.55    3.25 101 0.47980-0.23593-0.82646 0.66707-0.19985 0.68526
   2  -3  10   31.07    2.69 319 0.97747-0.73361 0.19882-0.35822 0.08482 0.40059
  -2   3 -11   62.83    4.39 150 0.52008-0.77369-0.40417 0.55950-0.64934 0.11680
  -2   3 -11   74.85    5.30 282 0.71468-0.96829 0.03279 0.12254-0.53385 0.00131
   2  -3  11   69.15    5.24  98 0.49959-0.24599-0.82808 0.67275-0.14193 0.67447
   2  -3  11   66.16    4.31 322 0.98075-0.72714 0.20716-0.36249 0.12571 0.40683
  -2   3 -12   36.37    3.37 149 0.52060-0.78395-0.41260 0.56387-0.64478 0.06511
  -2   3 -12   33.66    3.57 282 0.71331-0.97666 0.03222 0.11905-0.53554-0.04413
   2  -3  12   31.37    3.55  95 0.51636-0.25301-0.82702 0.67575-0.08794 0.66761
   2  -3  12   32.72    3.55 324 0.98229-0.71894 0.21466-0.36593 0.16389 0.41578
  -2   3 -13   12.34    2.50 149 0.52080-0.79389-0.41616 0.56337-0.64283 0.01602
  -2   3 -13   12.20    2.63 281 0.70942-0.98251 0.03059 0.11662-0.54032-0.08648
   2  -3  13    6.69    2.70  92 0.53063-0.25754-0.82383 0.67662-0.03728 0.66409
   2  -3  13   11.21    2.66 326 0.98237-0.70928 0.22149-0.36870 0.19996 0.42685
  -2   3 -14   12.02    2.64 149 0.52077-0.80360-0.41554 0.55869-0.64316-0.03077
  -2   3 -14    6.92    2.46 281 0.70344-0.98627 0.02810 0.11505-0.54756-0.12637
   2  -3  14    3.42    3.56  89 0.54283-0.26000-0.81887 0.67572 0.01053 0.66340
  -2   3 -15    4.24    2.63 149 0.52052-0.81309-0.41128 0.55037-0.64550-0.07557
  -2   3 -15    0.92    2.45 280 0.69569-0.98826 0.02491 0.11418-0.55680-0.16427
   2  -3  15    1.42    2.98  86 0.55326-0.26070-0.81242 0.67333 0.05594 0.66513
  -2   3 -16   15.74    2.91 150 0.52006-0.82237-0.40378 0.53881-0.64955-0.11865
  -2   3 -16   11.47    3.52 279 0.68638-0.98869 0.02111 0.11392-0.56767-0.20052
  -2   3 -17    2.33    2.18 150 0.51935-0.83140-0.39331 0.52428-0.65509-0.16023
   2  -2 -18   11.93    3.37 102 0.47671-0.50309-0.82597 0.62141-0.20841-0.61996
   2  -2 -17    0.84    2.67  99 0.49007-0.50672-0.82764 0.62714-0.17048-0.61076
  -2   2  16   18.22    3.95  52 0.57929-0.57238-0.58091 0.77736 0.60799 0.12612
   2  -2 -16   22.66    3.66  97 0.50310-0.51001-0.82806 0.63162-0.13104-0.60306
   2  -2 -16   14.66    3.81 301 0.89924-0.90615 0.12593-0.32238-0.22356-0.51054
  -2   2  15   13.02    2.97  53 0.58024-0.58307-0.58520 0.77759 0.60219 0.08478
   2  -2 -15   11.00    2.96  95 0.51580-0.51296-0.82710 0.63472-0.08983-0.59714
   2  -2 -15   14.08    2.93 303 0.91244-0.90961 0.13475-0.32714-0.18994-0.49704
  -2   2  14   38.71    4.11  53 0.58082-0.59340-0.58790 0.77622 0.59851 0.04133
   2  -2 -14   39.28    3.81  92 0.52814-0.51556-0.82457 0.63624-0.04651-0.59333
   2  -2 -14   35.78    3.96 305 0.92488-0.91231 0.14367-0.33199-0.15507-0.48477
  -2   2  13    3.41    1.99  53 0.58100-0.60332-0.58872 0.77299 0.59738-0.00467
   2  -2 -13    2.83    2.27  90 0.54009-0.51777-0.82020 0.63594-0.00066-0.59205
   2  -2 -13    0.29    2.05 307 0.93654-0.91423 0.15272-0.33698-0.11868-0.47402
  -2   2  12   31.60    3.40  53 0.58070-0.61276-0.58732 0.76752 0.59930-0.05373
   2  -2 -12   27.84    2.97  87 0.55158-0.51952-0.81363 0.63343 0.04825-0.59383
   2  -2 -12   24.95    2.94 310 0.94736-0.91530 0.16197-0.34217-0.08044-0.46513
  -2   2  11    0.28    1.56  52 0.57979-0.62159-0.58316 0.75930 0.60496-0.10652
   2  -2 -11    0.00    1.83  84 0.56249-0.52069-0.80436 0.62822 0.10088-0.59933
  -2   2  10   57.56    4.09  52 0.57806-0.62959-0.57551 0.74759 0.61518-0.16387
   2  -2 -10   61.23    3.66  81 0.57262-0.52108-0.79166 0.61957 0.15807-0.60939
   2  -2 -10   50.82    3.82 315 0.96604-0.91451 0.18135-0.35343 0.00362-0.45494
  -2   2   9    3.38    1.41  50 0.57514-0.63642-0.56332 0.73134 0.63101-0.22683
   2  -2  -9    5.90    1.83  77 0.58161-0.52033-0.77448 0.60646 0.22088-0.62506
   2  -2  -9    7.01    1.75 317 0.97349-0.91221 0.19167-0.35970 0.05092-0.45510
  -2   2   8  104.65    5.35  49 0.57044-0.64146-0.54503 0.70899 0.65374-0.29669
   2  -2  -8  101.53    5.06  73 0.58889-0.51788-0.75130 0.58734 0.29061-0.64767
   2  -2  -8   87.59    4.50 320 0.97915-0.90813 0.20261-0.36657 0.10320-0.46025
  -2   2   7   44.99    2.67  46 0.56294-0.64370-0.51834 0.67824 0.68491-0.37499
   2  -2  -7   42.68    2.67  68 0.59347-0.51271-0.71984 0.55994 0.36884-0.67876
   2  -2  -7   34.86    2.30 324 0.98225-0.90149 0.21433-0.37423 0.16216-0.47208
  -2   2   6   27.28    2.11  43 0.55089-0.64139-0.47982 0.63566 0.72611-0.46332
   2  -2  -6   28.52    2.11  62 0.59362-0.50312-0.67670 0.52086 0.45721-0.72000
  -2   2   5   56.92    2.96  38 0.53135-0.63159-0.42443 0.57621 0.77851-0.56285
   2  -2  -5   57.72    3.10  56 0.58647-0.48623-0.61684 0.46506 0.55701-0.77267
  -2   2   4   33.66    2.12  32 0.49951-0.60949-0.34517 0.49289 0.84151-0.67299
   2  -2  -4   39.73    2.26  48 0.56722-0.45724-0.53323 0.38551 0.66780-0.83633
  -2   2   3   77.38    3.28  24 0.44823-0.56795-0.23375 0.37741 0.90990-0.78850
   2  -2  -3   77.22    3.70  38 0.52872-0.40900-0.41745 0.27379 0.78460-0.90600
  -2   2   2   33.57    2.03  13 0.36926-0.49872-0.08442 0.22402 0.96989-0.89562
   2  -2  -2   34.56    1.88  26 0.46255-0.33309-0.26339 0.12379 0.89382-0.96808
   2  -2  -2   31.30    1.75 211 0.20269-0.07323 0.54867-0.68826-0.71104 0.63677
  -2   2   1  998.37   36.04 214 0.17730-0.31650 0.58764-0.45210-0.69182 0.71896
   2  -2  -1 1018.32   37.31  13 0.36437-0.22517-0.07581-0.05973 0.97233-0.99946
   2  -2  -1 1007.42   33.69 202 0.27665-0.13745 0.42066-0.55619-0.75765 0.73051
  -2   2   0  480.58   17.57 203 0.26345-0.41239 0.44523-0.31375-0.75045 0.73045
   2  -2   0  487.87   16.93 191 0.35681-0.20787 0.25133-0.38280-0.78831 0.80831
   2  -2   0  490.95   17.07 233-0.03813 0.18707-0.19219 0.06071-0.97949 0.99949
  -2   2  -1   31.09    1.82 193 0.34413-0.50281 0.28077-0.15335-0.78518 0.71805
  -2   2  -1   33.16    1.49 234-0.01404-0.14464-0.18695 0.31436-0.97561 0.90848
   2  -2   1   31.80    1.84 178 0.43122-0.27254 0.04906-0.17648-0.78754 0.85467
   2  -2   1   32.50    1.69 254 0.31817-0.15949-0.10318-0.02424-0.86104 0.92817
  -2   2  -2  181.81    7.31 182 0.41043-0.57885 0.11182 0.01153-0.79180 0.67754
  -2   2  -2  180.40    6.79 251 0.26426-0.43269-0.11830 0.24165-0.88772 0.77346
   2  -2   2  177.93    6.90 165 0.48666-0.31824-0.16297 0.03962-0.74719 0.86145
   2  -2   2  186.48    6.99 271 0.57303-0.40460-0.02190-0.10146-0.68310 0.79736
  -2   2  -3  664.20   23.41 173 0.45796-0.63612-0.04244 0.16173-0.77505 0.61366
  -2   2  -3  674.30   23.60 262 0.44597-0.62413-0.06463 0.18392-0.78352 0.62212
   2  -2   3  643.22   22.11 153 0.51636-0.33820-0.35752 0.23823-0.67307 0.83447
   2  -2   3  667.52   22.46 283 0.72669-0.54853 0.03789-0.15718-0.51876 0.68016
  -2   2  -4   27.10    1.96 165 0.48815-0.67605-0.17025 0.28548-0.74508 0.53656
  -2   2  -4   25.85    1.86 270 0.55678-0.74468-0.02764 0.14288-0.69745 0.48892
   2  -2   4   23.85    1.60 142 0.52260-0.33470-0.51772 0.40249-0.58011 0.78863
   2  -2   4   24.13    1.69 291 0.81757-0.62966 0.07987-0.19511-0.38650 0.59502
  -2   2  -5  319.99   11.58 158 0.50558-0.70322-0.26923 0.38041-0.71143 0.45577
  -2   2  -5  326.95   11.68 275 0.62446-0.82210-0.00305 0.11423-0.63427 0.37862
   2  -2   5  321.71   10.61 132 0.51233-0.31469-0.64060 0.52943-0.48242 0.73808
   2  -2   5  326.12   11.61 298 0.87355-0.67590 0.11013-0.22131-0.28174 0.53740
  -2   2  -6   16.63    1.62 154 0.51489-0.72227-0.34273 0.44985-0.68008 0.37729
  -2   2  -6   14.03    1.71 278 0.66648-0.87386 0.01315 0.09396-0.59011 0.28733
   2  -2   6   13.63    1.42 124 0.49237-0.28499-0.73134 0.62423-0.38859 0.69138
   2  -2   6   12.34    1.68 303 0.90980-0.70241 0.13294-0.24005-0.19693 0.49971
  -2   2  -7   10.54    1.46 150 0.51952-0.73665-0.39584 0.49889-0.65377 0.30385
  -2   2  -7   14.03    1.72 280 0.69272-0.90984 0.02369 0.07936-0.56030 0.21038
   2  -2   7    8.88    1.97 107 0.44165-0.22452-0.81690 0.71385-0.29833 0.64825
   2  -2   7   14.12    1.55 117 0.46747-0.25034-0.79724 0.69419-0.30221 0.65213
   2  -2   7   12.92    1.82 307 0.93427-0.71714 0.15089-0.25394-0.12613 0.47605
  -2   2  -8   19.42    1.75 148 0.52165-0.74852-0.43328 0.53228-0.63321 0.23616
  -2   2  -8   20.91    2.19 281 0.70879-0.93565 0.03032 0.06867-0.54109 0.14404
   2  -2   8   20.30    2.26 103 0.46931-0.24245-0.82458 0.72559-0.22844 0.62549
   2  -2   8   21.12    2.13 311 0.95125-0.72438 0.16556-0.26455-0.06528 0.46232
  -2   2  -9   23.04    2.19 146 0.52253-0.75913-0.45885 0.55378-0.61817 0.17398
  -2   2  -9   23.45    2.50 282 0.71795-0.95456 0.03417 0.06076-0.52979 0.08561
   2  -2   9   18.91    2.26  99 0.49177-0.25516-0.82777 0.73284-0.16550 0.60968
   2  -2   9   22.49    2.43 314 0.96317-0.72657 0.17793-0.27286-0.01162 0.45580
  -2   2 -10   64.47    3.65 145 0.52283-0.76917-0.47532 0.56619-0.60801 0.11670
  -2   2 -10   60.45    3.92 282 0.72221-0.96855 0.03598 0.05489-0.52445 0.03314
   2  -2  10   51.74    3.82  96 0.51026-0.26391-0.82771 0.73684-0.10820 0.59951
   2  -2  10   57.87    3.78 316 0.97149-0.72514 0.18861-0.27949 0.03671 0.45460
  -2   2 -11   10.95    1.75 144 0.52290-0.77899-0.48471 0.57152-0.60205 0.06361
  -2   2 -11   11.43    2.19 282 0.72281-0.97890 0.03623 0.05058-0.52369-0.01475
   2  -2  11   15.87    2.55  93 0.52567-0.26958-0.82522 0.73841-0.05547 0.59391
   2  -2  11    9.16    2.55 319 0.97708-0.72100 0.19803-0.28484 0.08101 0.45744
  -2   2 -12   61.01    4.10 144 0.52291-0.78874-0.48848 0.57123-0.59963 0.01405
  -2   2 -12   54.65    4.67 282 0.72057-0.98640 0.03528 0.04747-0.52650-0.05907
   2  -2  12   51.70    4.97  90 0.53863-0.27281-0.82085 0.73810-0.00648 0.59206
   2  -2  12   56.94    4.48 321 0.98053-0.71471 0.20646-0.28921 0.12219 0.46338
  -2   2 -13   -2.77    1.90 144 0.52291-0.79848-0.48764 0.56632-0.60017-0.03253
  -2   2 -13    0.16    2.17 282 0.71605-0.99162 0.03337 0.04532-0.53215-0.10055
   2  -2  13    1.42    2.41  87 0.54960-0.27404-0.81496 0.73627 0.03944 0.59327
   2  -2  13    0.30    1.93 324 0.98222-0.70665 0.21409-0.29278 0.16093 0.47177
  -2   2 -14   20.52    2.76 144 0.52289-0.80820-0.48292 0.55755-0.60320-0.07664
  -2   2 -14   20.08    3.24 281 0.70962-0.99492 0.03067 0.04396-0.54008-0.13976
   2  -2  14   20.51    3.82  85 0.55891-0.27361-0.80780 0.73317 0.08281 0.59703
   2  -2  14   17.94    3.11 326 0.98240-0.69709 0.22108-0.29570 0.19772 0.48211
  -2   2 -15    1.74    2.32 145 0.52282-0.81787-0.47486 0.54543-0.60830-0.11867
  -2   2 -15    1.85    2.62 281 0.70153-0.99658 0.02731 0.04326-0.54986-0.17711
   2  -2  15    7.63    3.11  82 0.56681-0.27176-0.79954 0.72897 0.12406 0.60290
  -2   2 -16   16.37    2.61 146 0.52264-0.82743-0.46381 0.53032-0.61514-0.15896
  -2   2 -16   12.90    3.68 280 0.69198-0.99677 0.02339 0.04312-0.56116-0.21294
  -2   2 -17    1.16    2.32 147 0.52228-0.83681-0.45003 0.51247-0.62345-0.19778
   2  -1 -18    6.72    3.92 105 0.45493-0.47883-0.82104 0.68500-0.26572-0.55675
   2  -1 -18    6.30    2.94 114 0.45533-0.47923-0.82079 0.68475-0.26566-0.55680
   2  -1 -17    4.62    3.22 103 0.46815-0.48232-0.82434 0.69235-0.23153-0.54380
  -2   1  16   15.66    3.24  56 0.58767-0.58325-0.62403 0.75195 0.54609 0.18210
   2  -1 -16   12.76    2.81 101 0.48111-0.48554-0.82665 0.69872-0.19616-0.53204
   2  -1 -16   12.05    3.09 303 0.91022-0.91465 0.13323-0.26115-0.19581-0.53239
  -2   1  15    8.62    2.68  57 0.58866-0.59397-0.63031 0.75417 0.53635 0.14472
   2  -1 -15    4.49    2.25  99 0.49383-0.48852-0.82789 0.70403-0.15937-0.52169
   2  -1 -15    8.08    2.79 305 0.92322-0.91790 0.14243-0.26630-0.15995-0.52112
  -2   1  14   37.21    4.39  58 0.58940-0.60445-0.63534 0.75514 0.52839 0.10555
   2  -1 -14   46.97    4.08  97 0.50632-0.49127-0.82796 0.70816-0.12087-0.51306
   2  -1 -14   34.98    4.12 307 0.93537-0.92031 0.15177-0.27158-0.12254-0.51139
  -2   1  13    0.71    2.27  58 0.58990-0.61469-0.63894 0.75468 0.52261 0.06419
[truncated: 1,017,986 more chars]
