# Supplementary material for: Synthesis, crystal structure and Hirshfeld analysis of the bis­{(E)-2-[1-(benzo[d][1,3]dioxol-5-yl)ethylidene]-N-ethyl­hydrazine-1-carbo­thio­amide-κS}di­chlorido­mercury(II) complex
Source: Acta Crystallogr E Crystallogr Commun. 2026 May 15;82(Pt 6):656–64. doi: 10.1107/S2056989026004822 (PMC13238988; doi:10.1107/S2056989026004822)
Supplement: Supplementary file 2 [file e-82-00656-Isup2.hkl]

data_I                                                                          
_shelx_title ' adrianobrasil042     P-1'                                        
_shelx_refln_list_code          4                                               
_shelx_F_calc_maximum      257.33                                               
_exptl_crystal_F_000       788.00                                               
_reflns_d_resolution_high  0.8185                                               
                                                                                
loop_                                                                           
 _space_group_symop_operation_xyz                                               
 'x, y, z'                                                                      
 '-x, -y, -z'                                                                   
                                                                                
_cell_length_a     9.4412                                                       
_cell_length_b    10.4130                                                       
_cell_length_c    15.4626                                                       
_cell_angle_alpha  94.616                                                       
_cell_angle_beta  101.797                                                       
_cell_angle_gamma  91.079                                                       
                                                                                
_shelx_F_squared_multiplier     1.000                                           
                                                                                
loop_                                                                           
 _refln_index_h                                                                 
 _refln_index_k                                                                 
 _refln_index_l                                                                 
 _refln_F_squared_calc                                                          
 _refln_F_squared_meas                                                          
 _refln_F_squared_sigma                                                         
 _refln_observed_status                                                         
   2   0   0         56.44         48.92        48.92 o                         
   3   0   0       5239.18       5374.38       172.28 o                         
   4   0   0       4655.17       4754.10       128.46 o                         
   5   0   0       2971.37       3008.13        98.64 o                         
   6   0   0        786.45        880.26        64.56 o                         
   7   0   0       2974.56       3109.59       138.13 o                         
   8   0   0       1590.87       1700.25        93.25 o                         
   9   0   0         20.69        107.87        64.38 o                         
  10   0   0        137.91        112.26        70.14 o                         
  11   0   0         57.64       -116.77       184.61 o                         
 -11   1   0         33.27         71.70       114.41 o                         
 -10   1   0        107.79        171.63        85.32 o                         
  -9   1   0        170.44        230.63        64.63 o                         
  -8   1   0       3471.70       3616.02       156.47 o                         
  -7   1   0       2164.26       2339.54       107.81 o                         
  -6   1   0        107.49         77.88        54.06 o                         
  -5   1   0       7089.16       7678.04       196.86 o                         
  -4   1   0       7221.99       7630.60       183.18 o                         
  -3   1   0      15789.29      16032.40       345.03 o                         
  -2   1   0        217.86        221.03        21.27 o                         
   1   1   0      21877.84      21098.62       630.40 o                         
   2   1   0      11903.64      11136.61       523.59 o                         
   3   1   0       2466.91       2518.73       107.33 o                         
   4   1   0       6215.29       6443.93       229.10 o                         
   5   1   0        907.55       1018.55        85.61 o                         
   6   1   0        641.31        613.38        92.29 o                         
   7   1   0       2712.62       2771.41       111.01 o                         
   8   1   0       2161.98       2178.88       113.13 o                         
   9   1   0         14.67        -47.72        47.72 o                         
  10   1   0        159.09        131.64        42.83 o                         
  11   1   0        285.12        212.66       212.66 o                         
 -11   2   0         55.86        -46.69       119.75 o                         
 -10   2   0          0.36        -30.11        77.67 o                         
  -9   2   0        613.55        768.69        89.46 o                         
  -8   2   0       3471.46       3581.76       155.16 o                         
  -7   2   0       1609.04       1789.56       142.12 o                         
  -6   2   0       1446.29       1484.56        83.91 o                         
  -5   2   0       3482.03       3522.51       141.42 o                         
  -4   2   0       8795.15       8879.31       245.58 o                         
  -3   2   0       9513.86       9917.43       220.26 o                         
  -2   2   0      30802.40      31743.50       647.16 o                         
  -1   2   0       9353.35       8933.85       212.27 o                         
   0   2   0      35428.46      34924.85       488.94 o                         
   1   2   0       2025.86       2275.17        45.64 o                         
   2   2   0      11942.94      11408.11       232.41 o                         
   3   2   0      10081.57      10036.51       378.69 o                         
   4   2   0       5389.88       5390.84       181.06 o                         
   5   2   0       1572.08       1484.82        71.84 o                         
   6   2   0        375.95        372.57        36.97 o                         
   7   2   0       3390.07       3376.72       164.22 o                         
   8   2   0       1622.31       1524.60        76.70 o                         
   9   2   0          3.28        -20.61        31.43 o                         
  10   2   0        451.46        376.13        87.51 o                         
  11   2   0        162.00         28.70       202.87 o                         
 -11   3   0         29.93        157.48       127.65 o                         
 -10   3   0         22.57        126.73        80.58 o                         
  -9   3   0        626.13        557.31        85.29 o                         
  -8   3   0       3487.66       3331.22       154.48 o                         
  -7   3   0        426.59        416.28        66.22 o                         
  -6   3   0       1529.23       1565.26        84.01 o                         
  -5   3   0       3178.59       3359.96       176.23 o                         
  -4   3   0       3413.51       3684.94        95.68 o                         
  -3   3   0       7832.24       7920.06       165.80 o                         
  -2   3   0         38.86         48.62        27.47 o                         
  -1   3   0       5258.08       5396.90       143.99 o                         
   0   3   0      16331.70      16173.29       304.41 o                         
   1   3   0       5474.91       5736.74        96.78 o                         
   2   3   0      10684.20      10625.51       240.72 o                         
   3   3   0       9766.08       9768.08       281.58 o                         
   4   3   0       5948.60       6181.49       193.11 o                         
   5   3   0        568.99        594.71        44.06 o                         
   6   3   0        466.49        493.08        34.31 o                         
   7   3   0       2698.18       2723.01        72.04 o                         
   8   3   0       1008.54        975.19        42.89 o                         
   9   3   0        123.76         85.81        27.81 o                         
  10   3   0         12.83        -86.76       173.52 o                         
 -10   4   0          8.44         44.45        84.34 o                         
  -9   4   0        614.05        486.94        92.02 o                         
  -8   4   0        671.20        535.98        88.35 o                         
  -7   4   0         35.87         20.29        73.66 o                         
  -6   4   0       2047.68       2196.63       106.62 o                         
  -5   4   0       1095.59       1079.79        62.25 o                         
  -4   4   0        115.49        144.40        39.36 o                         
  -3   4   0         15.23        -14.01        59.51 o                         
  -2   4   0       5734.59       5931.23       130.06 o                         
  -1   4   0      14306.87      14408.46       324.96 o                         
   0   4   0      10012.43       9858.49       282.78 o                         
   1   4   0         44.55          7.04        19.05 o                         
   2   4   0       3213.57       3371.53        67.67 o                         
   3   4   0       3922.09       3949.67        78.93 o                         
   4   4   0       2817.45       2908.15        89.88 o                         
   5   4   0        432.34        473.31        37.29 o                         
   6   4   0        296.69        348.85        97.60 o                         
   7   4   0       1487.50       1538.90        86.79 o                         
   8   4   0       2089.28       2058.26       278.87 o                         
   9   4   0          0.68        -34.00        41.49 o                         
  10   4   0        219.82        365.95       202.22 o                         
 -10   5   0         31.03         18.33        99.77 o                         
  -9   5   0        527.36        310.69        97.44 o                         
  -8   5   0        922.08        801.40       103.89 o                         
  -7   5   0        620.41        658.62        75.77 o                         
  -6   5   0       2482.80       2713.07       127.10 o                         
  -5   5   0       1986.41       2078.90        83.21 o                         
  -4   5   0        632.49        681.21        65.66 o                         
  -3   5   0         35.89        -26.99        36.72 o                         
  -2   5   0       2862.03       2863.51        77.97 o                         
  -1   5   0      23613.75      24153.53       534.10 o                         
   0   5   0      10196.90      10571.65       261.76 o                         
   1   5   0       1189.11       1257.32        45.89 o                         
   2   5   0       3124.06       3240.78        96.88 o                         
   3   5   0       2784.16       2878.75        64.78 o                         
   4   5   0       2787.91       2775.72        75.68 o                         
   5   5   0         37.99         26.49        49.42 o                         
   6   5   0        353.39        367.68       158.46 o                         
   7   5   0        724.54        693.34        68.01 o                         
   8   5   0        246.75        146.02        60.95 o                         
   9   5   0         37.23         48.27       173.52 o                         
  10   5   0         86.01        135.03       192.43 o                         
 -10   6   0        122.88         41.98       102.31 o                         
  -9   6   0        896.88        642.38       102.60 o                         
  -8   6   0        365.04        341.67        86.54 o                         
  -7   6   0         62.17        -14.56       192.39 o                         
  -6   6   0       2254.72       2190.79       102.31 o                         
  -5   6   0       1872.85       1913.41        87.39 o                         
  -4   6   0        934.65       1000.74        63.81 o                         
  -3   6   0         12.99         23.73        42.28 o                         
  -2   6   0       4816.93       5064.71       169.41 o                         
  -1   6   0       6971.39       6958.49       182.08 o                         
   0   6   0       3116.45       3090.94       117.78 o                         
   1   6   0        110.54        144.42        40.68 o                         
   2   6   0       1256.52       1280.22        57.77 o                         
   3   6   0       2235.17       2459.00        73.11 o                         
   4   6   0        131.85        123.25        36.47 o                         
   5   6   0         37.12         58.74        37.32 o                         
   6   6   0        237.49        164.98        63.03 o                         
   7   6   0        695.56        651.43       107.53 o                         
   8   6   0        311.63        285.22        70.24 o                         
   9   6   0         62.95        154.60       193.09 o                         
  -9   7   0        672.01        379.28       108.80 o                         
  -8   7   0        310.84        282.70       118.95 o                         
  -7   7   0         72.53        233.02        79.66 o                         
  -6   7   0       1112.71       1026.58        76.98 o                         
  -5   7   0       1662.16       1647.47        83.41 o                         
  -4   7   0        922.36        930.70        59.41 o                         
  -3   7   0         80.05         81.76        23.05 o                         
  -2   7   0       1064.44       1059.63        83.15 o                         
  -1   7   0       2379.13       2346.43       108.03 o                         
   0   7   0       1325.56       1442.50        81.17 o                         
   1   7   0        452.23        465.26        57.03 o                         
   2   7   0       3436.39       3472.77        94.01 o                         
   3   7   0       1339.10       1389.39        60.89 o                         
   4   7   0         11.64          8.52        37.58 o                         
   5   7   0        775.85        719.46        52.77 o                         
   6   7   0        920.17        951.88        88.44 o                         
   7   7   0        550.06        287.87       104.05 o                         
   8   7   0        208.71        243.23        93.61 o                         
   9   7   0         84.18        165.04       242.66 o                         
  -8   8   0        270.33        201.91        92.90 o                         
  -7   8   0         44.20        110.25        79.80 o                         
  -6   8   0        755.01        758.41        79.89 o                         
  -5   8   0       1112.37       1075.31        74.24 o                         
  -4   8   0        825.32        818.37        50.38 o                         
  -3   8   0         33.88         67.77        77.35 o                         
  -2   8   0       1695.32       1708.06       103.45 o                         
  -1   8   0       1863.39       1772.17       104.77 o                         
   0   8   0         29.50         47.89        67.87 o                         
   1   8   0       1204.79       1144.43        75.42 o                         
   2   8   0       4128.05       4271.36       141.57 o                         
   3   8   0       2275.17       2376.13        86.71 o                         
   4   8   0         27.77         99.38        40.17 o                         
   5   8   0        266.38        245.91        45.84 o                         
   6   8   0        390.20        314.59        95.33 o                         
   7   8   0        304.58        396.74       111.55 o                         
   8   8   0         28.75       -156.56       156.56 o                         
  -8   9   0         32.57        103.72       189.17 o                         
  -7   9   0         49.92         75.67       217.22 o                         
  -6   9   0        592.38        422.66        68.01 o                         
  -5   9   0        681.79        592.07       135.09 o                         
  -4   9   0          3.80         64.72        80.47 o                         
  -3   9   0        225.72        169.59        79.21 o                         
  -2   9   0       1581.73       1682.89       121.17 o                         
  -1   9   0       1223.87       1209.81       104.34 o                         
   0   9   0         84.48        130.62        70.06 o                         
   1   9   0       1490.59       1414.03        75.14 o                         
   2   9   0       5054.81       5085.04       170.11 o                         
   3   9   0       1049.76       1045.31        74.64 o                         
   4   9   0          8.61         31.38        54.85 o                         
   5   9   0        159.40         96.87        53.17 o                         
   6   9   0        145.00         22.41        84.27 o                         
   7   9   0        174.32        -48.92       156.56 o                         
  -7  10   0         60.94       -141.55       188.52 o                         
  -6  10   0        326.57        233.85       139.53 o                         
  -5  10   0        268.05        122.70       151.01 o                         
  -4  10   0         10.05         22.61       107.21 o                         
  -3  10   0        966.63        884.39       111.44 o                         
  -2  10   0       1518.13       1497.19       190.01 o                         
  -1  10   0       1519.95       1456.39       120.67 o                         
   0  10   0        123.93         87.55        78.58 o                         
   1  10   0        557.15        586.63        87.33 o                         
   2  10   0       1398.68       1406.75       112.31 o                         
   3  10   0        793.37        721.18        75.76 o                         
   4  10   0         29.72        -14.13        56.75 o                         
   5  10   0        107.48        120.72        60.96 o                         
   6  10   0        186.25        212.41        93.93 o                         
  -5  11   0        245.62         98.12       130.85 o                         
  -4  11   0          1.79         41.83       124.07 o                         
  -3  11   0        193.31        158.33       122.49 o                         
  -2  11   0        858.09        795.80       127.32 o                         
  -1  11   0        690.42        576.77       104.99 o                         
   0  11   0        313.60        270.58       111.66 o                         
   1  11   0         83.30        138.51        79.11 o                         
   2  11   0        363.92        395.56        60.80 o                         
   3  11   0         22.24         -4.43        68.47 o                         
   4  11   0        180.22        127.66        71.07 o                         
   5  11   0        216.12        110.35       130.41 o                         
  -4  12   0         10.37        -48.27       212.00 o                         
  -3  12   0         81.84        -70.61       122.72 o                         
  -2  12   0        180.77        320.94       201.57 o                         
  -1  12   0        176.08        219.50       139.92 o                         
   0  12   0          0.89         84.26       105.77 o                         
   1  12   0        257.99         59.10        98.97 o                         
   2  12   0        323.71        239.53       106.44 o                         
   3  12   0         12.36        -21.91        95.18 o                         
  -3 -12   1        428.05        240.75       102.45 o                         
  -2 -12   1         20.29        -18.48       127.41 o                         
  -1 -12   1         86.11        -54.25       104.99 o                         
   0 -12   1        236.30        279.81       129.49 o                         
   1 -12   1         25.14         28.55       135.41 o                         
   2 -12   1          0.26        -36.27       105.18 o                         
   3 -12   1         66.49        158.81       137.97 o                         
  -5 -11   1        155.01        242.61       171.27 o                         
  -4 -11   1        561.96        574.94        76.23 o                         
  -3 -11   1        257.34        171.16        77.89 o                         
  -2 -11   1          2.46        134.51        88.06 o                         
  -1 -11   1        436.04        440.58        98.12 o                         
   0 -11   1        382.25        386.34        93.91 o                         
   1 -11   1        386.89        359.79       101.47 o                         
   2 -11   1         27.84        -41.03        92.07 o                         
   3 -11   1         42.25        117.94       126.28 o                         
   4 -11   1        423.06        360.85       182.32 o                         
   5 -11   1         90.96        161.78       134.02 o                         
  -6 -10   1          2.81        -27.37        88.68 o                         
  -5 -10   1         36.75          2.74        54.26 o                         
  -4 -10   1        649.00        636.00        76.13 o                         
  -3 -10   1        799.86        781.39        79.16 o                         
  -2 -10   1        109.67        132.58        47.65 o                         
  -1 -10   1       1284.17       1368.97       111.21 o                         
   0 -10   1        897.73        766.51        93.03 o                         
   1 -10   1        149.79        130.20        78.75 o                         
   2 -10   1         65.07        181.73        81.84 o                         
   3 -10   1        155.55        131.83        86.40 o                         
   4 -10   1        411.11        426.85       106.69 o                         
   5 -10   1         47.30        -57.22       111.48 o                         
   6 -10   1        252.89        401.81       135.63 o                         
   7 -10   1        258.50        277.45       152.91 o                         
  -7  -9   1        112.01         34.88       103.50 o                         
  -6  -9   1         27.88         19.38       102.41 o                         
  -5  -9   1        103.15         30.92        47.84 o                         
  -4  -9   1        657.06        626.89        66.59 o                         
  -3  -9   1        145.41        108.57        49.54 o                         
  -2  -9   1        781.12        996.21       116.42 o                         
  -1  -9   1       2194.40       2228.19       120.58 o                         
   0  -9   1       2017.90       2056.93       155.25 o                         
   1  -9   1         50.32         49.36        67.10 o                         
   2  -9   1         56.21         77.71        74.86 o                         
   3  -9   1       1952.70       2038.87       126.55 o                         
   4  -9   1       1728.47       1484.22       122.12 o                         
   5  -9   1         56.97        126.48        91.46 o                         
   6  -9   1        323.43        244.25        61.11 o                         
   7  -9   1        497.92        317.94       136.34 o                         
   8  -9   1        154.88        245.92       208.09 o                         
  -8  -8   1        162.78        194.39       204.18 o                         
  -7  -8   1         33.61          4.85        84.00 o                         
  -6  -8   1          6.78        -24.09        86.80 o                         
  -5  -8   1        594.23        607.94        55.84 o                         
  -4  -8   1       2664.01       2710.85       173.15 o                         
  -3  -8   1        777.31        863.08        64.54 o                         
  -2  -8   1       1810.25       1897.50        83.43 o                         
  -1  -8   1       5341.95       5396.10       240.91 o                         
   0  -8   1       1276.11       1270.34        89.29 o                         
   1  -8   1         80.98         44.01        82.65 o                         
   2  -8   1       2017.34       2083.88       117.89 o                         
   3  -8   1       2989.73       3226.45       152.53 o                         
   4  -8   1       3622.94       3996.02       177.23 o                         
   5  -8   1        138.28         62.39        51.00 o                         
   6  -8   1        307.87        210.67        78.81 o                         
   7  -8   1        366.84        285.57        66.76 o                         
   8  -8   1        116.20         78.05        87.57 o                         
  -9  -7   1        222.94         28.70       183.30 o                         
  -8  -7   1         94.40        182.24        80.70 o                         
  -7  -7   1          2.97        -62.37       116.44 o                         
  -6  -7   1        478.05        545.36        89.15 o                         
  -5  -7   1       2033.75       2074.31       115.27 o                         
  -4  -7   1       4751.50       4727.39       132.47 o                         
  -3  -7   1       1124.92       1083.57        59.63 o                         
  -2  -7   1       2262.89       2475.40        85.21 o                         
  -1  -7   1       5490.50       5906.39       175.48 o                         
   0  -7   1       2323.29       2499.70       105.61 o                         
   1  -7   1        170.36        239.78        88.32 o                         
   2  -7   1       1050.82       1043.88        81.75 o                         
   3  -7   1       6177.25       6495.20       209.85 o                         
   4  -7   1       2695.18       2729.89        96.59 o                         
   5  -7   1         28.73         51.55        55.08 o                         
   6  -7   1        541.84        565.87        69.53 o                         
   7  -7   1        488.60        361.34        71.90 o                         
   8  -7   1        139.13        132.41        85.84 o                         
   9  -7   1          2.96         45.93        96.19 o                         
  -9  -6   1        460.82        288.33       192.43 o                         
  -8  -6   1        112.21          8.61        67.19 o                         
  -7  -6   1         12.95        -49.62        76.97 o                         
  -6  -6   1        157.05        300.76        73.09 o                         
  -5  -6   1       4240.59       4262.83       157.58 o                         
  -4  -6   1       6207.55       6256.42       158.90 o                         
  -3  -6   1       1076.21       1024.25        47.51 o                         
  -2  -6   1       3449.69       3345.01        92.10 o                         
  -1  -6   1       6952.60       7287.30       185.30 o                         
   0  -6   1       3040.60       3067.09       109.43 o                         
   1  -6   1        283.69        279.76        59.62 o                         
   2  -6   1       2381.04       2466.52       104.37 o                         
   3  -6   1       5279.74       5418.82       129.12 o                         
   4  -6   1        876.74       1003.34        89.94 o                         
   5  -6   1        119.37        100.70        49.29 o                         
   6  -6   1       2879.28       2742.92       121.27 o                         
   7  -6   1       1510.59       1525.88       107.92 o                         
   8  -6   1        171.96          3.68        82.29 o                         
   9  -6   1         83.18         48.23        87.66 o                         
  10  -6   1        188.55         86.11       163.08 o                         
 -10  -5   1        555.87        574.69       220.48 o                         
  -9  -5   1        775.25        549.36       118.72 o                         
  -8  -5   1        706.77        544.98       109.26 o                         
  -7  -5   1        260.93        293.59        77.83 o                         
  -6  -5   1        571.12        530.77        92.30 o                         
  -5  -5   1       1796.45       1916.57        91.79 o                         
  -4  -5   1       6011.80       6134.19       174.26 o                         
  -3  -5   1         17.65         22.98        27.08 o                         
  -2  -5   1       7485.74       7873.21       143.35 o                         
  -1  -5   1       6184.37       6266.07       135.15 o                         
   0  -5   1       2204.78       2199.50        91.61 o                         
   1  -5   1        286.34        295.80        51.02 o                         
   2  -5   1       4121.17       4229.63        98.18 o                         
   3  -5   1       4360.33       4584.00       116.40 o                         
   4  -5   1        536.59        573.76        49.87 o                         
   5  -5   1        832.64        894.32        82.67 o                         
   6  -5   1        862.98       1013.78        69.74 o                         
   7  -5   1       1228.90       1273.83        97.89 o                         
   8  -5   1        322.10        389.33        84.39 o                         
   9  -5   1        195.23        142.24        83.02 o                         
  10  -5   1        343.00        262.44       106.98 o                         
 -10  -4   1        342.77        363.99       191.78 o                         
  -9  -4   1        891.20        824.48       182.32 o                         
  -8  -4   1         19.61        -57.30        76.65 o                         
  -7  -4   1         10.39         44.80        71.76 o                         
  -6  -4   1        264.56        264.93        70.12 o                         
  -5  -4   1       2439.82       2572.05       102.56 o                         
  -4  -4   1         64.12         36.59        45.96 o                         
  -3  -4   1        966.45        980.43        38.57 o                         
  -2  -4   1      15261.67      15445.78       276.01 o                         
  -1  -4   1      11749.22      11172.58       220.33 o                         
   0  -4   1       2305.02       2380.53        62.45 o                         
   1  -4   1         90.42         33.59        59.69 o                         
   2  -4   1       7514.40       7310.70       170.40 o                         
   3  -4   1       5585.59       6269.42       153.59 o                         
   4  -4   1       3630.92       3827.99       119.18 o                         
   5  -4   1        375.80        376.06        56.43 o                         
   6  -4   1       3911.40       3911.75       155.06 o                         
   7  -4   1       3175.08       3335.20       150.26 o                         
   8  -4   1        253.42        273.57        68.57 o                         
   9  -4   1         71.24         72.62        72.96 o                         
  10  -4   1        286.95        164.39       101.24 o                         
 -10  -3   1        281.05         18.92       172.21 o                         
  -9  -3   1        135.24        124.39        66.43 o                         
  -8  -3   1          9.68         14.69        61.64 o                         
  -7  -3   1        258.76        231.56        63.44 o                         
  -6  -3   1       1252.68       1223.82        82.24 o                         
  -5  -3   1       1824.44       1899.74        80.67 o                         
  -4  -3   1        227.67        255.80        45.78 o                         
  -3  -3   1       5712.70       5754.35       230.11 o                         
  -2  -3   1      17327.69      17028.04       284.92 o                         
  -1  -3   1       9212.51       9169.98       176.62 o                         
   0  -3   1        834.93        865.37        63.19 o                         
   1  -3   1       3035.78       3036.55        88.87 o                         
   2  -3   1      22419.90      22941.33       406.78 o                         
   3  -3   1       8938.74       9428.39       184.11 o                         
   4  -3   1        101.24        117.02        34.26 o                         
   5  -3   1         84.07        126.42        43.76 o                         
   6  -3   1       3294.34       3485.12       167.90 o                         
   7  -3   1       3052.75       3043.21       169.49 o                         
   8  -3   1        500.36        419.12        78.03 o                         
   9  -3   1        137.24        165.50       123.57 o                         
  10  -3   1        155.66        118.07        85.90 o                         
 -11  -2   1         53.36        105.68       182.65 o                         
 -10  -2   1        868.26        787.78        68.48 o                         
  -9  -2   1        437.33        336.25        39.54 o                         
  -8  -2   1         54.79         53.46        32.68 o                         
  -7  -2   1        781.25        694.28        78.24 o                         
  -6  -2   1       6114.27       6076.85       281.99 o                         
  -5  -2   1       4918.51       4910.09       200.39 o                         
  -4  -2   1       1364.99       1428.42        33.72 o                         
  -3  -2   1        886.58        848.23        48.45 o                         
  -2  -2   1       4526.50       4534.36       195.09 o                         
  -1  -2   1        959.69        971.69        40.09 o                         
   0  -2   1       1170.88       1214.32        55.35 o                         
   1  -2   1       1531.30       1564.81        41.17 o                         
   2  -2   1       1928.16       2105.65        55.17 o                         
   3  -2   1       3362.75       3286.58        81.10 o                         
   4  -2   1       2810.55       2962.07        98.30 o                         
   5  -2   1        353.30        427.15        48.78 o                         
   6  -2   1       2737.14       2898.91       108.60 o                         
   7  -2   1       1793.79       1973.65       105.71 o                         
   8  -2   1          3.59         45.52        59.91 o                         
   9  -2   1        816.49        643.45        84.64 o                         
  10  -2   1        221.27        193.28        82.47 o                         
  11  -2   1         50.88        211.01       134.48 o                         
 -11  -1   1        280.14        298.11       212.00 o                         
 -10  -1   1        761.83        674.35       100.74 o                         
  -9  -1   1        393.34        456.63        61.86 o                         
  -8  -1   1         28.54         -3.13        55.69 o                         
  -7  -1   1       2001.74       2190.72       109.26 o                         
  -6  -1   1       4384.61       4670.68       175.36 o                         
  -5  -1   1       6264.94       6464.88       187.68 o                         
  -4  -1   1        280.91        278.95        32.74 o                         
  -3  -1   1        649.81        682.02        38.25 o                         
  -2  -1   1      20773.17      20512.28       492.33 o                         
  -1  -1   1       7436.05       6967.17       191.15 o                         
   1  -1   1       5491.54       5588.87       113.43 o                         
   2  -1   1      44023.37      44033.26       748.42 o                         
   3  -1   1       1983.77       2030.44        57.25 o                         
   4  -1   1       2010.69       2177.06        77.55 o                         
   5  -1   1        345.39        327.99        48.72 o                         
   6  -1   1       4602.64       4943.38       153.35 o                         
   7  -1   1        996.76       1137.83        78.50 o                         
   8  -1   1        597.20        475.41        86.43 o                         
   9  -1   1        786.45        708.86        97.74 o                         
  10  -1   1        477.26        325.83        98.17 o                         
  11  -1   1         47.41        -46.24       112.35 o                         
 -11   0   1        208.05        154.60       231.57 o                         
 -10   0   1        666.88        543.49        82.28 o                         
  -9   0   1        642.44        754.23        89.67 o                         
  -8   0   1         26.76         40.72        49.22 o                         
  -7   0   1       1097.18       1160.65        70.81 o                         
  -6   0   1       7527.45       7801.86       202.39 o                         
  -5   0   1       4924.46       5298.44       168.74 o                         
  -4   0   1          2.84        -30.15        41.68 o                         
  -3   0   1       2045.04       2093.85        77.11 o                         
  -2   0   1      14038.55      13885.68       436.73 o                         
   2   0   1       4790.23       4689.45       115.71 o                         
   3   0   1         86.21         77.57        29.59 o                         
   4   0   1       1099.41       1176.95        72.07 o                         
   5   0   1       3654.50       3901.47       114.81 o                         
   6   0   1       6991.37       7431.56       191.87 o                         
   7   0   1        993.83       1084.29        72.77 o                         
   8   0   1        488.23        518.94        68.81 o                         
   9   0   1       1063.26        944.56        82.46 o                         
  10   0   1        105.55         37.97        97.05 o                         
  11   0   1         49.16          9.78       195.04 o                         
 -11   1   1         82.64        -62.22       115.79 o                         
 -10   1   1        387.57        300.78        80.03 o                         
  -9   1   1        864.37        806.65        87.42 o                         
  -8   1   1         59.92         60.38        91.57 o                         
  -7   1   1       1281.20       1323.58        77.11 o                         
  -6   1   1       2905.08       2987.74       100.08 o                         
  -5   1   1        734.11        750.47        80.79 o                         
  -4   1   1        438.01        427.55        40.70 o                         
  -3   1   1      19396.19      18766.90       397.94 o                         
  -2   1   1      18229.59      18058.25       479.32 o                         
  -1   1   1       9879.64       9626.77       220.29 o                         
   1   1   1      20029.06      19032.44       540.61 o                         
   2   1   1      17599.06      16499.68       620.10 o                         
   3   1   1        851.68        863.79        74.08 o                         
   4   1   1        845.20        952.82        77.03 o                         
   5   1   1       7326.08       7529.84       184.75 o                         
   6   1   1      12930.59      14287.09       346.60 o                         
   7   1   1        709.70        669.08        50.58 o                         
   8   1   1        444.51        483.76        51.16 o                         
   9   1   1        370.12        335.32        38.99 o                         
  10   1   1         68.24          0.33        68.19 o                         
  11   1   1          5.42        -87.41       204.18 o                         
 -11   2   1         60.35        -12.74       114.09 o                         
 -10   2   1        357.96        375.26        90.59 o                         
  -9   2   1        420.03        411.30        80.05 o                         
  -8   2   1          5.32        -10.77        68.96 o                         
  -7   2   1       1638.68       1637.06       120.45 o                         
  -6   2   1       2871.54       2868.11       107.70 o                         
  -5   2   1        203.95        214.74        45.58 o                         
  -4   2   1       3560.60       3786.44       125.09 o                         
  -3   2   1      13871.36      13814.97       303.14 o                         
  -2   2   1      66217.48      65743.90      1340.14 o                         
  -1   2   1      11245.78      11278.28       232.47 o                         
   0   2   1       7547.24       7735.79       127.52 o                         
   1   2   1      46502.05      44172.13       677.45 o                         
   2   2   1      16721.01      16403.42       375.72 o                         
   3   2   1        360.27        360.34        54.40 o                         
   4   2   1        957.78       1066.46        46.70 o                         
   5   2   1       8536.94       8612.31       325.12 o                         
   6   2   1       4825.08       5010.95       245.55 o                         
   7   2   1        136.12        152.63        28.44 o                         
   8   2   1        860.85        805.81        44.01 o                         
   9   2   1        307.97        286.06        33.04 o                         
  10   2   1         13.20         77.63       165.04 o                         
 -11   3   1         73.09         53.15       126.97 o                         
 -10   3   1        241.46        167.86       111.98 o                         
  -9   3   1        537.48        453.01        81.85 o                         
  -8   3   1         69.32        112.60        68.83 o                         
  -7   3   1       4225.25       4265.96       158.47 o                         
  -6   3   1       3248.30       3240.66       125.90 o                         
  -5   3   1       1362.02       1386.32        72.53 o                         
  -4   3   1       2068.15       2194.68        80.22 o                         
  -3   3   1       9894.13      10239.18       200.38 o                         
  -2   3   1      14945.38      14499.06       330.71 o                         
  -1   3   1       4870.20       4910.93       114.19 o                         
   0   3   1      13474.10      13375.58       209.23 o                         
   1   3   1      22553.40      22312.89       336.38 o                         
   2   3   1       3067.52       2942.10        61.53 o                         
   3   3   1        331.16        310.21        23.46 o                         
   4   3   1        176.20        162.56        26.08 o                         
   5   3   1       3206.75       3300.21       137.56 o                         
   6   3   1       2464.37       2389.13        71.82 o                         
   7   3   1        442.40        450.58        39.23 o                         
   8   3   1       1811.40       1858.93        70.08 o                         
   9   3   1        658.19        632.65        54.37 o                         
  10   3   1        133.62        232.88       232.88 o                         
 -10   4   1        202.22        108.96        95.17 o                         
  -9   4   1         89.83        193.70        83.94 o                         
  -8   4   1       1742.32       1580.09       133.34 o                         
  -7   4   1       3691.74       3802.85       158.77 o                         
  -6   4   1       4336.11       4413.54       160.18 o                         
  -5   4   1       1239.45       1319.82        78.28 o                         
  -4   4   1         74.21         61.85        42.96 o                         
  -3   4   1       7661.60       8147.06       164.47 o                         
  -2   4   1      12610.15      13064.20       303.05 o                         
  -1   4   1        413.38        325.52        36.60 o                         
   0   4   1      10253.96      10266.64       188.44 o                         
   1   4   1       7787.72       7962.39       134.49 o                         
   2   4   1       7297.81       7708.42       159.76 o                         
   3   4   1        202.30        226.83        25.94 o                         
   4   4   1       1607.79       1641.87        45.56 o                         
   5   4   1       3261.71       3447.12        94.17 o                         
   6   4   1       1234.18       1302.12        61.58 o                         
   7   4   1        415.88        359.98        40.86 o                         
   8   4   1       1141.11       1113.76        79.59 o                         
   9   4   1        508.25        332.10       133.86 o                         
  10   4   1         45.70        155.25       183.95 o                         
 -10   5   1        283.41        102.68       101.67 o                         
  -9   5   1         91.55         52.94        86.56 o                         
  -8   5   1        421.13        399.27        77.66 o                         
  -7   5   1       3686.42       3685.54       160.35 o                         
  -6   5   1        874.46        869.55        79.58 o                         
  -5   5   1         92.78        120.69        48.33 o                         
  -4   5   1        526.02        649.67        51.36 o                         
  -3   5   1       3014.02       3226.58        95.62 o                         
  -2   5   1       2033.90       2074.00       152.55 o                         
  -1   5   1          0.97         68.48        25.23 o                         
   0   5   1      15606.08      16170.24       286.02 o                         
   1   5   1       9617.51      10187.06       171.50 o                         
   2   5   1        215.96        258.20        28.32 o                         
   3   5   1         32.11         -6.51        25.73 o                         
   4   5   1       1753.43       1785.36        51.10 o                         
   5   5   1       4683.79       5183.92       132.02 o                         
   6   5   1       1291.79       1444.03        59.99 o                         
   7   5   1         45.94        -17.77        48.98 o                         
   8   5   1        529.31        473.20        52.51 o                         
   9   5   1        149.68        281.80       174.82 o                         
  10   5   1         18.12        -29.35       203.52 o                         
 -10   6   1        226.22         13.33        95.83 o                         
  -9   6   1         50.49        -93.54        93.54 o                         
  -8   6   1        506.69        385.34        86.44 o                         
  -7   6   1        168.65         53.80        71.82 o                         
  -6   6   1         54.20        141.00        69.83 o                         
  -5   6   1        295.11        228.98        54.86 o                         
  -4   6   1       2431.53       2474.58       100.56 o                         
  -3   6   1       4046.30       4207.60       111.84 o                         
  -2   6   1       3843.22       3935.80       117.41 o                         
  -1   6   1       2496.68       2716.66        80.85 o                         
   0   6   1       2657.60       2683.49        82.46 o                         
   1   6   1       2966.52       3104.30        71.01 o                         
   2   6   1        172.46        195.21        32.69 o                         
   3   6   1        300.84        344.42        36.81 o                         
   4   6   1       2726.39       2949.45       123.40 o                         
   5   6   1       3488.89       3648.97        96.46 o                         
   6   6   1        978.11        920.47        79.14 o                         
   7   6   1         26.53        -25.29        49.24 o                         
   8   6   1        409.46        273.63        60.16 o                         
   9   6   1        280.54        622.97       223.75 o                         
  -9   7   1          5.91         10.41        97.06 o                         
  -8   7   1        570.64        536.86       100.12 o                         
  -7   7   1        595.99        394.57        82.39 o                         
  -6   7   1         55.96        -39.55        59.46 o                         
  -5   7   1        598.72        657.55        64.68 o                         
  -4   7   1       2402.44       2365.19        96.07 o                         
  -3   7   1       4194.83       4493.08       127.18 o                         
  -2   7   1       1241.01       1280.09        39.35 o                         
  -1   7   1         40.62         50.34        44.16 o                         
   0   7   1       5458.09       5911.36       157.05 o                         
   1   7   1       1179.51       1288.22        54.46 o                         
   2   7   1        555.79        614.34        46.01 o                         
   3   7   1        303.37        233.84        39.36 o                         
   4   7   1       1451.99       1341.96        67.63 o                         
   5   7   1       1559.22       1483.66        69.02 o                         
   6   7   1        328.31        310.18        63.32 o                         
   7   7   1         59.19          7.84        60.09 o                         
   8   7   1        262.38        310.26       136.96 o                         
  -9   8   1        164.99       -106.11       106.11 o                         
  -8   8   1        963.69        822.83       144.32 o                         
  -7   8   1        490.44        491.00        91.32 o                         
  -6   8   1         29.52         55.76        64.30 o                         
  -5   8   1        253.61        291.02        57.96 o                         
  -4   8   1       1209.58       1186.91        52.98 o                         
  -3   8   1       3061.80       3342.14       157.95 o                         
  -2   8   1        196.78        284.50        68.35 o                         
  -1   8   1        532.32        511.26       106.98 o                         
   0   8   1       2511.23       2710.33       156.01 o                         
   1   8   1        807.34        847.94        70.33 o                         
   2   8   1         14.85         45.54        41.54 o                         
   3   8   1         18.14         71.86        48.35 o                         
   4   8   1        877.46        851.39        55.31 o                         
   5   8   1        294.71        259.34        50.91 o                         
   6   8   1          0.95        -53.29        64.21 o                         
   7   8   1        212.85        162.95        77.36 o                         
   8   8   1        281.05        245.92       187.22 o                         
  -8   9   1        501.22        179.39       236.14 o                         
  -7   9   1        401.91        289.34       100.16 o                         
  -6   9   1         37.31         95.96        67.87 o                         
  -5   9   1         34.68         39.93        35.99 o                         
  -4   9   1        836.55        944.20       124.76 o                         
  -3   9   1        415.38        444.25        88.47 o                         
  -2   9   1         54.56          4.25        92.17 o                         
  -1   9   1       1567.06       1464.54       104.72 o                         
   0   9   1       1428.84       1350.10       105.60 o                         
   1   9   1       1711.16       1742.91        76.79 o                         
   2   9   1         12.68        -21.88        41.46 o                         
   3   9   1        501.24        429.52        52.74 o                         
   4   9   1        376.67        321.27        52.69 o                         
   5   9   1        151.35        149.59        53.56 o                         
   6   9   1          5.55         -9.96        47.80 o                         
   7   9   1         97.52        273.32       156.56 o                         
  -7  10   1        160.21         37.83       198.31 o                         
  -6  10   1         15.84       -124.38       137.68 o                         
  -5  10   1        114.41         52.59       108.32 o                         
  -4  10   1        675.46        549.22       123.15 o                         
  -3  10   1        541.52        489.77        94.63 o                         
  -2  10   1         33.30         21.74        78.68 o                         
  -1  10   1        672.43        664.27       110.19 o                         
   0  10   1       1373.01       1336.05       108.78 o                         
   1  10   1         71.54          5.49        79.46 o                         
   2  10   1          2.34        -16.35        52.37 o                         
   3  10   1        235.18        115.56        86.25 o                         
   4  10   1        475.46        441.73        87.47 o                         
   5  10   1         65.71         25.62        63.77 o                         
   6  10   1         15.52        100.69       142.86 o                         
  -5  11   1        151.06        -35.78       124.30 o                         
  -4  11   1        312.26        146.84       123.64 o                         
  -3  11   1        154.10        204.13       119.97 o                         
  -2  11   1         83.49         23.78        95.27 o                         
  -1  11   1        465.60        276.36       103.97 o                         
   0  11   1        857.18        733.58       117.23 o                         
   1  11   1        202.56        166.70        94.26 o                         
   2  11   1        160.57         77.17        67.04 o                         
   3  11   1        676.81        606.88        81.31 o                         
   4  11   1        375.32        265.75        75.73 o                         
   5  11   1         61.73        182.65       163.73 o                         
  -3  12   1        108.81        115.80       146.01 o                         
  -2  12   1         22.24         67.53       122.26 o                         
  -1  12   1        345.85        303.00       152.97 o                         
   0  12   1        278.57        166.66       115.31 o                         
   1  12   1         60.63         39.15        98.47 o                         
   2  12   1         93.53         30.18        98.48 o                         
  -3 -12   2         81.33         86.01        91.56 o                         
  -2 -12   2        256.54        156.59        90.16 o                         
  -1 -12   2        105.41        103.65       112.11 o                         
   0 -12   2          0.45         94.03       120.07 o                         
   1 -12   2        164.41        266.74       128.74 o                         
   2 -12   2        371.02        141.61       137.91 o                         
   3 -12   2        255.10        218.86       136.52 o                         
  -5 -11   2        315.15        313.34        93.30 o                         
  -4 -11   2          0.07         71.00        83.83 o                         
  -3 -11   2        267.50        148.72        85.25 o                         
  -2 -11   2        246.50        237.92        92.16 o                         
  -1 -11   2         72.91        -17.90        75.39 o                         
   0 -11   2         61.68         87.39        84.10 o                         
   1 -11   2        325.07        262.30        95.00 o                         
   2 -11   2        756.24        644.86       108.21 o                         
   3 -11   2        397.10        454.30       140.04 o                         
   4 -11   2          5.10       -114.29       132.86 o                         
   5 -11   2        368.38        267.24       148.47 o                         
  -6 -10   2        210.98        116.10        84.68 o                         
  -5 -10   2         84.33         52.48        58.17 o                         
  -4 -10   2         16.84         45.32        58.87 o                         
  -3 -10   2        328.38        247.51        55.16 o                         
  -2 -10   2        629.54        627.18        68.63 o                         
  -1 -10   2         11.01         24.89        84.05 o                         
   0 -10   2        206.44        200.67        82.36 o                         
   1 -10   2        802.17        808.83        95.59 o                         
   2 -10   2        904.22        958.80       107.80 o                         
   3 -10   2        591.17        479.78        97.11 o                         
   4 -10   2          3.57         19.93        93.22 o                         
   5 -10   2        776.38        581.09       135.79 o                         
   6 -10   2        529.04        733.01       166.40 o                         
   7 -10   2         26.86         84.79       138.45 o                         
  -7  -9   2        182.00        216.86       104.98 o                         
  -6  -9   2        357.81        302.75        92.75 o                         
  -5  -9   2        145.26        119.56        48.96 o                         
  -4  -9   2        343.75        347.01        77.49 o                         
  -3  -9   2       2097.08       2189.01        99.85 o                         
  -2  -9   2       1787.68       1575.50        78.51 o                         
  -1  -9   2        339.19        260.53        71.19 o                         
   0  -9   2         73.14        105.44        69.12 o                         
   1  -9   2        271.35        254.07        69.73 o                         
   2  -9   2       1567.86       1538.80       110.44 o                         
   3  -9   2        505.57        588.62        90.57 o                         
   4  -9   2        210.89        210.49        85.43 o                         
   5  -9   2        923.42        802.20       118.91 o                         
   6  -9   2        341.08        258.76        67.57 o                         
   7  -9   2          3.37       -109.10       138.62 o                         
  -8  -8   2         82.74        150.61        87.61 o                         
  -7  -8   2        297.12        244.83        92.98 o                         
  -6  -8   2        444.77        367.32       131.44 o                         
  -5  -8   2        195.39        230.92        43.50 o                         
  -4  -8   2       1217.50       1170.32        69.79 o                         
  -3  -8   2       4706.92       5145.19       154.11 o                         
  -2  -8   2       2914.50       2917.78       105.87 o                         
  -1  -8   2        689.08        642.06        62.95 o                         
   0  -8   2        280.12        173.96        67.26 o                         
   1  -8   2        508.00        426.07        73.46 o                         
   2  -8   2        959.51        875.44        84.55 o                         
   3  -8   2        588.59        474.43        80.02 o                         
   4  -8   2        734.75        782.21        91.61 o                         
   5  -8   2       1422.84       1337.40        83.01 o                         
   6  -8   2        287.47        220.16       100.63 o                         
   7  -8   2         46.06        -87.24        89.68 o                         
   8  -8   2         46.61        -27.07        94.96 o                         
  -9  -7   2          2.80        -86.11       172.21 o                         
  -8  -7   2        101.85        191.78       129.49 o                         
  -7  -7   2        538.26        475.30        90.12 o                         
  -6  -7   2        379.32        317.20       111.55 o                         
  -5  -7   2        117.20         57.69       128.93 o                         
  -4  -7   2        545.88        595.51        53.09 o                         
  -3  -7   2       4405.09       4591.82       127.81 o                         
  -2  -7   2       2097.45       2214.91        80.74 o                         
  -1  -7   2        968.87       1003.76        51.56 o                         
   0  -7   2        853.80        927.52        77.50 o                         
   1  -7   2       3059.49       3435.33       187.32 o                         
   2  -7   2       2522.72       2477.56       109.69 o                         
   3  -7   2          7.53         39.19        57.77 o                         
   4  -7   2       3475.76       3468.86       110.28 o                         
   5  -7   2       4708.59       4682.27       159.18 o                         
   6  -7   2        120.65        177.69        91.24 o                         
   7  -7   2         98.33        167.13        82.67 o                         
   8  -7   2        472.88        369.17        95.17 o                         
   9  -7   2        351.28        323.02       109.79 o                         
  -9  -6   2          2.19         13.84        88.85 o                         
  -8  -6   2        257.76        228.06        89.03 o                         
  -7  -6   2        424.28        371.37        80.01 o                         
  -6  -6   2       3640.25       3621.93       266.47 o                         
  -5  -6   2       1959.46       1944.54       111.86 o                         
  -4  -6   2       1847.90       1898.11        71.48 o                         
  -3  -6   2       4000.87       4331.84       115.18 o                         
  -2  -6   2        359.00        370.37        42.23 o                         
  -1  -6   2       2201.05       2284.89        72.26 o                         
   0  -6   2      11831.00      11972.45       318.37 o                         
   1  -6   2       6886.01       7287.40       212.76 o                         
   2  -6   2       4900.56       4829.23       170.23 o                         
   3  -6   2         12.06         -1.41        55.48 o                         
   4  -6   2       5731.01       6344.41       182.58 o                         
   5  -6   2       2315.04       2389.69       100.06 o                         
   6  -6   2        191.72        175.04        55.66 o                         
   7  -6   2        297.51        297.35        66.15 o                         
   8  -6   2        277.07        247.42        89.25 o                         
   9  -6   2        354.25        273.96        90.38 o                         
 -10  -5   2        180.42        181.35       181.35 o                         
  -9  -5   2          9.85         12.84        79.60 o                         
  -8  -5   2        797.07        642.96       110.57 o                         
  -7  -5   2       1851.92       1731.22       129.31 o                         
  -6  -5   2        822.42        845.19        86.24 o                         
  -5  -5   2        223.02        106.31        63.52 o                         
  -4  -5   2       4730.60       4606.21       107.10 o                         
  -3  -5   2      14185.42      14295.18       318.84 o                         
  -2  -5   2        568.02        602.91        40.85 o                         
  -1  -5   2       2588.33       2587.36        73.72 o                         
   0  -5   2       8992.72       7343.03      1306.94 o                         
   1  -5   2       8628.91       9152.23       300.45 o                         
   2  -5   2       8976.22      10019.95       297.92 o                         
   3  -5   2        348.58        386.13        44.58 o                         
   4  -5   2       6632.56       6679.73       181.32 o                         
   5  -5   2       4483.21       4828.47       161.49 o                         
   6  -5   2         12.05        -34.61        55.39 o                         
   7  -5   2        272.58        179.25        88.22 o                         
   8  -5   2        431.72        312.17        84.51 o                         
   9  -5   2        269.56        134.65        92.90 o                         
  10  -5   2         13.27         -3.08        95.14 o                         
 -10  -4   2         33.71        333.34       190.48 o                         
  -9  -4   2        326.88        205.03        79.96 o                         
  -8  -4   2        160.19         62.60        93.28 o                         
  -7  -4   2        548.48        424.24        74.20 o                         
  -6  -4   2       1761.39       1697.49       189.50 o                         
  -5  -4   2        216.99        177.74        68.82 o                         
  -4  -4   2      16709.61      16901.07       635.69 o                         
  -3  -4   2      23429.67      23203.44       400.89 o                         
  -2  -4   2       2669.88       2720.63        71.00 o                         
  -1  -4   2       2363.08       2186.87        71.72 o                         
   0  -4   2       8751.54       8979.55       206.20 o                         
   1  -4   2      11623.45      11202.62       237.49 o                         
   2  -4   2       2239.84       2298.17        62.93 o                         
   3  -4   2       1003.01       1051.71        63.18 o                         
   4  -4   2      18661.40      19615.66       374.57 o                         
   5  -4   2       2578.55       2766.13        90.44 o                         
   6  -4   2         46.71         73.07        45.81 o                         
   7  -4   2        289.51        239.11       124.27 o                         
   8  -4   2        741.57        702.46        83.34 o                         
   9  -4   2        119.67         73.56        79.87 o                         
  10  -4   2          7.32        155.90       101.84 o                         
 -11  -3   2        331.51        410.31       257.67 o                         
 -10  -3   2        121.20         16.84        60.55 o                         
  -9  -3   2         99.91        216.44        78.37 o                         
  -8  -3   2       1325.69       1312.86       107.05 o                         
  -7  -3   2       1259.70       1261.07       192.43 o                         
  -6  -3   2       1661.82       1637.40       102.22 o                         
  -5  -3   2        473.07        552.64        65.04 o                         
  -4  -3   2      20850.51      20626.80       836.93 o                         
  -3  -3   2      14878.80      14896.56       609.92 o                         
  -2  -3   2       5033.87       4928.12       165.32 o                         
  -1  -3   2       1185.39       1259.58        49.82 o                         
   0  -3   2       2160.29       2155.37        95.20 o                         
   1  -3   2       5765.36       5589.37       134.28 o                         
   2  -3   2        138.18        138.20        29.66 o                         
   3  -3   2       6097.82       6127.21       128.43 o                         
   4  -3   2       5455.97       5553.69       127.06 o                         
   5  -3   2       2564.70       2685.62        90.60 o                         
   6  -3   2         50.99         42.97        46.53 o                         
   7  -3   2        779.38        876.05        75.18 o                         
   8  -3   2       1072.01        979.85       118.40 o                         
   9  -3   2        275.14        217.38        80.24 o                         
  10  -3   2          6.48         22.04        89.13 o                         
 -11  -2   2        545.03        602.09       219.83 o                         
 -10  -2   2          7.93        -41.32        46.04 o                         
  -9  -2   2        643.98        529.43        87.56 o                         
  -8  -2   2        293.89        218.26        78.52 o                         
  -7  -2   2       1097.23       1127.19        59.81 o                         
  -6  -2   2        960.37        929.47        73.39 o                         
  -5  -2   2        808.24        800.01        58.80 o                         
  -4  -2   2       9866.41       9615.74       481.41 o                         
  -3  -2   2       8018.11       7553.15       225.38 o                         
  -2  -2   2      16051.85      15586.92       278.49 o                         
  -1  -2   2       5320.01       5129.04       154.08 o                         
   0  -2   2      18668.38      16458.36       489.17 o                         
   1  -2   2       2065.31       2051.09        52.82 o                         
   2  -2   2      11832.10      11850.22       227.97 o                         
   3  -2   2       6698.72       6749.77       140.55 o                         
   4  -2   2      20809.62      22654.62       406.07 o                         
   5  -2   2       2133.17       2212.63        74.05 o                         
   6  -2   2         11.93         31.71        49.69 o                         
   7  -2   2       1702.20       1762.11        98.98 o                         
   8  -2   2       2234.95       2273.72       127.70 o                         
   9  -2   2        550.22        542.09        98.78 o                         
  10  -2   2          0.77         29.49       118.08 o                         
 -11  -1   2        218.54         67.19       201.57 o                         
 -10  -1   2         22.76          4.59        62.00 o                         
  -9  -1   2        567.02        498.72        64.04 o                         
  -8  -1   2        724.36        666.61        73.42 o                         
  -7  -1   2        710.79        674.39        69.08 o                         
  -6  -1   2        452.42        423.22        50.37 o                         
  -5  -1   2       1707.40       1876.96        98.83 o                         
  -4  -1   2       8430.34       8414.05       231.90 o                         
  -3  -1   2        449.06        504.43        34.25 o                         
  -2  -1   2         11.27         89.32        36.86 o                         
  -1  -1   2      10122.67       9089.59       211.29 o                         
   0  -1   2      14951.04      13908.57       367.56 o                         
   1  -1   2      12789.92      12635.99       243.58 o                         
   2  -1   2       6159.51       6290.28       127.29 o                         
   3  -1   2       3963.03       4047.58        89.44 o                         
   4  -1   2       6473.62       6525.11       135.61 o                         
   5  -1   2       2154.34       2266.99        85.13 o                         
   6  -1   2         81.10        101.79        49.94 o                         
   7  -1   2       1934.93       2029.90        98.42 o                         
   8  -1   2       2532.55       2435.96       122.36 o                         
   9  -1   2        209.73        231.78        67.23 o                         
  10  -1   2         40.76         27.13       177.76 o                         
 -11   0   2        169.62         76.97       182.65 o                         
 -10   0   2        294.50        205.71        83.74 o                         
  -9   0   2        952.34        916.40        83.11 o                         
  -8   0   2        585.94        651.25        67.31 o                         
  -7   0   2       1501.70       1438.19        97.29 o                         
  -6   0   2          7.71         29.11        49.66 o                         
  -5   0   2       5212.80       5645.65       188.63 o                         
  -4   0   2      11668.29      11763.51       346.71 o                         
  -3   0   2        985.37       1004.77        46.82 o                         
  -2   0   2       8058.75       7862.33       212.98 o                         
  -1   0   2      11169.49       9904.27       258.31 o                         
   1   0   2       8446.06       7833.51       220.85 o                         
   2   0   2       2448.57       2636.28        87.11 o                         
   3   0   2       4355.41       4391.70       108.76 o                         
   4   0   2       8335.25       8986.58       209.61 o                         
   5   0   2       2021.97       2016.57        99.11 o                         
   6   0   2         15.32        116.21        46.36 o                         
   7   0   2       1599.28       1688.02        87.94 o                         
   8   0   2       1070.38       1101.09        77.68 o                         
   9   0   2         31.96         -1.05        73.25 o                         
  10   0   2         88.53         54.69        74.19 o                         
 -11   1   2         23.90        192.84       102.67 o                         
 -10   1   2        422.46        341.44        81.75 o                         
  -9   1   2       1136.73       1078.26       107.62 o                         
  -8   1   2        665.61        692.00        69.94 o                         
  -7   1   2        172.97        215.12        53.84 o                         
  -6   1   2        500.11        548.99        57.05 o                         
  -5   1   2       9405.89       9971.16       279.23 o                         
  -4   1   2       8460.31       8348.95       225.55 o                         
  -3   1   2       3735.10       3920.91       121.31 o                         
  -2   1   2       4436.23       4312.64       213.31 o                         
  -1   1   2      13206.17      12679.02       351.76 o                         
   0   1   2      46075.11      40432.95       701.79 o                         
   1   1   2       5219.81       5468.55       140.72 o                         
   2   1   2         43.27         83.49        25.08 o                         
   3   1   2       3419.02       3315.58       214.68 o                         
   4   1   2       5648.08       5717.19       211.39 o                         
   5   1   2       2370.68       2538.88       143.57 o                         
   6   1   2        273.62        278.62        40.96 o                         
   7   1   2       1971.55       1858.27        57.64 o                         
   8   1   2        592.37        542.78        49.18 o                         
   9   1   2         59.34         71.85        30.28 o                         
  10   1   2         72.70         51.98        65.60 o                         
 -11   2   2         66.25        104.98        93.21 o                         
 -10   2   2        129.03        222.86        78.71 o                         
  -9   2   2        510.84        538.52        75.23 o                         
  -8   2   2       1251.96       1231.50        90.75 o                         
  -7   2   2       1181.60       1204.31       122.88 o                         
  -6   2   2        786.06        765.88        68.23 o                         
  -5   2   2       6177.72       6192.94       167.48 o                         
  -4   2   2       6938.42       7083.33       166.52 o                         
  -3   2   2       2221.24       2218.99        75.18 o                         
  -2   2   2       2080.07       2158.51        70.67 o                         
  -1   2   2      10828.54      10696.33       244.83 o                         
   0   2   2       3971.86       3918.22        78.97 o                         
   1   2   2         11.78         55.46        18.08 o                         
   2   2   2       5222.11       5357.12        99.24 o                         
   3   2   2       7719.61       7245.75       178.61 o                         
   4   2   2       3188.92       2957.15       156.48 o                         
   5   2   2        437.72        393.13        48.67 o                         
   6   2   2       1546.45       1432.06        80.36 o                         
   7   2   2       2910.02       3018.78       225.90 o                         
   8   2   2        299.16        252.36        68.97 o                         
   9   2   2         81.96         55.49        70.58 o                         
  10   2   2         62.16        185.26       176.13 o                         
 -11   3   2         83.44        -94.27        94.27 o                         
 -10   3   2        185.60        171.05        85.89 o                         
  -9   3   2        546.86        481.68        87.05 o                         
  -8   3   2        669.51        665.44        83.31 o                         
  -7   3   2        619.80        573.73        72.34 o                         
  -6   3   2       1224.37       1257.46        81.28 o                         
  -5   3   2       5570.10       5827.16       162.95 o                         
  -4   3   2       7498.05       7875.35       194.94 o                         
  -3   3   2       2743.91       2916.34        95.79 o                         
  -2   3   2       2968.63       2996.89        84.47 o                         
  -1   3   2      11549.85      11275.90       232.42 o                         
   0   3   2       1556.14       1574.88        40.58 o                         
   1   3   2       1195.32       1291.48        37.46 o                         
   2   3   2      15734.36      15786.91       268.05 o                         
   3   3   2       5479.58       5362.82       145.07 o                         
   4   3   2       7167.64       7523.45       214.89 o                         
   5   3   2        117.97        173.28        31.17 o                         
   6   3   2       2571.36       2643.54       106.60 o                         
   7   3   2       3203.87       3368.69       128.09 o                         
   8   3   2        540.72        499.44        95.12 o                         
   9   3   2         87.65        111.94        93.39 o                         
  10   3   2        108.74       -165.69       214.61 o                         
 -10   4   2         29.66         27.75        79.63 o                         
  -9   4   2        634.44        614.59        91.15 o                         
  -8   4   2       1255.92       1233.95        92.31 o                         
  -7   4   2         83.03         34.54        59.21 o                         
  -6   4   2       1154.34       1107.31        81.28 o                         
  -5   4   2       5318.18       5607.02       190.58 o                         
  -4   4   2       2375.66       2435.17        91.11 o                         
  -3   4   2        979.08       1057.49        66.27 o                         
  -2   4   2       7098.92       7176.71       156.59 o                         
  -1   4   2      19134.63      18950.04       323.27 o                         
   0   4   2       4664.02       4678.19       117.46 o                         
   1   4   2       1208.18       1350.20        41.37 o                         
   2   4   2       8243.61       8688.06       142.59 o                         
   3   4   2      10146.83      10614.49       280.94 o                         
   4   4   2       2537.11       2501.98        72.64 o                         
   5   4   2         32.56         -2.14        29.26 o                         
   6   4   2       2992.48       3139.83       100.46 o                         
   7   4   2       1950.47       2063.70       106.46 o                         
   8   4   2          9.12         19.94        90.03 o                         
   9   4   2          3.03       -156.56       166.34 o                         
  10   4   2          8.74         48.92       185.26 o                         
 -10   5   2         86.25          3.96       103.46 o                         
  -9   5   2        349.80        302.91        96.31 o                         
  -8   5   2        419.79        334.69        79.06 o                         
  -7   5   2          4.03        -22.34        61.14 o                         
  -6   5   2       1921.59       1927.53       113.30 o                         
  -5   5   2       1992.57       1973.91        93.41 o                         
  -4   5   2       2131.71       2216.71        82.64 o                         
  -3   5   2        230.21        273.08        55.60 o                         
  -2   5   2      14077.46      14861.89       293.84 o                         
  -1   5   2      24990.61      25134.07       413.46 o                         
   0   5   2       6580.29       6633.54       122.02 o                         
   1   5   2        148.81        140.63        25.62 o                         
   2   5   2       1311.01       1384.85        52.90 o                         
   3   5   2       1129.95       1128.05        47.24 o                         
   4   5   2        874.90        886.10        40.82 o                         
   5   5   2         67.84         22.60        32.20 o                         
   6   5   2       2982.14       3192.91       101.26 o                         
   7   5   2       1176.55       1203.30        82.01 o                         
   8   5   2         52.26         84.93        80.07 o                         
   9   5   2        180.24         88.06       215.27 o                         
 -10   6   2        158.48        106.45        91.36 o                         
  -9   6   2        515.89        291.05       106.03 o                         
  -8   6   2        372.57        181.94       124.68 o                         
  -7   6   2         92.07        104.01        74.84 o                         
  -6   6   2       1583.56       1685.56       104.80 o                         
  -5   6   2       2075.91       2219.25       115.33 o                         
  -4   6   2       1596.13       1662.32        74.96 o                         
  -3   6   2         16.34         55.53        57.56 o                         
  -2   6   2       7517.40       8099.93       220.95 o                         
  -1   6   2      11635.72      11847.42       221.11 o                         
   0   6   2       2781.76       2986.94       101.28 o                         
   1   6   2        312.47        270.01        33.14 o                         
   2   6   2       2502.79       2636.92        83.03 o                         
   3   6   2       2089.11       2210.12        66.84 o                         
   4   6   2        792.86        787.63        49.54 o                         
   5   6   2        297.35        297.27        32.67 o                         
   6   6   2       1479.71       1548.82        70.87 o                         
   7   6   2        545.77        540.11        95.19 o                         
   8   6   2         29.31        -68.18       110.45 o                         
   9   6   2         37.11        185.91       185.91 o                         
  -9   7   2        539.47        252.55       130.84 o                         
  -8   7   2        144.95        188.97        89.64 o                         
  -7   7   2        234.98        217.50        80.19 o                         
  -6   7   2        842.79        870.86        85.81 o                         
  -5   7   2       1625.38       1505.82        84.82 o                         
  -4   7   2       1018.82       1025.55        65.02 o                         
  -3   7   2         81.65         42.27        39.74 o                         
  -2   7   2       3676.24       3646.57       137.75 o                         
  -1   7   2       2613.37       2661.04        90.11 o                         
   0   7   2        389.42        384.33        35.79 o                         
   1   7   2       1250.74       1246.21        52.76 o                         
   2   7   2       2660.95       2815.10        80.27 o                         
   3   7   2       1292.38       1346.11        55.23 o                         
   4   7   2        734.26        675.57        45.05 o                         
   5   7   2        139.02         78.07        35.30 o                         
   6   7   2       1337.57       1304.72        74.58 o                         
   7   7   2        192.90        159.75        62.43 o                         
   8   7   2         40.13         49.58       177.43 o                         
  -9   8   2        181.37         16.43       114.81 o                         
  -8   8   2         24.77         -3.96       171.56 o                         
  -7   8   2        149.07        252.99        87.21 o                         
  -6   8   2        568.95        518.49        83.57 o                         
  -5   8   2        271.05        282.28        56.64 o                         
  -4   8   2        379.89        364.78        51.81 o                         
  -3   8   2        133.71        199.46        33.25 o                         
  -2   8   2        972.23       1007.16        54.99 o                         
  -1   8   2        886.19        895.42        66.57 o                         
   0   8   2        324.87        388.24        48.91 o                         
   1   8   2       3384.21       3429.90       117.37 o                         
   2   8   2       2297.43       2403.76        89.98 o                         
   3   8   2       1875.79       1848.56        71.48 o                         
   4   8   2         76.78         16.97        39.36 o                         
   5   8   2        239.72        233.49        45.98 o                         
   6   8   2        927.16        856.24        90.19 o                         
   7   8   2        244.10        396.77       183.95 o                         
   8   8   2          0.01        265.49       196.35 o                         
  -8   9   2         16.34       -113.50       170.26 o                         
  -7   9   2        278.57        210.86        88.75 o                         
  -6   9   2        287.82        293.26        86.17 o                         
  -5   9   2        358.39        272.75        51.15 o                         
  -4   9   2         66.21         50.33        31.69 o                         
  -3   9   2        672.12        512.81       167.11 o                         
  -2   9   2       2888.85       2920.60       170.94 o                         
  -1   9   2        719.50        735.83        56.01 o                         
   0   9   2         44.58         10.96        40.56 o                         
   1   9   2        337.18        292.37        42.00 o                         
   2   9   2        614.18        473.72        53.90 o                         
   3   9   2        287.41        331.36        51.52 o                         
   4   9   2         17.56         37.06        50.93 o                         
   5   9   2        388.53        246.36        56.41 o                         
   6   9   2        583.24        491.40        70.32 o                         
   7   9   2        111.17       -104.37       170.91 o                         
  -7  10   2        304.55        217.22       207.44 o                         
  -6  10   2        270.89        150.03       178.74 o                         
  -5  10   2         97.88         75.26       183.63 o                         
  -4  10   2         47.65        174.99        92.81 o                         
  -3  10   2        573.88        477.59        93.37 o                         
  -2  10   2       1879.98       1769.08       133.15 o                         
  -1  10   2        700.65        813.34       102.43 o                         
   0  10   2          5.37         46.21        46.98 o                         
   1  10   2        312.32        235.63        51.88 o                         
   2  10   2        361.56        379.96        57.09 o                         
   3  10   2         76.66        161.58        54.29 o                         
   4  10   2          6.12         -2.75        59.62 o                         
   5  10   2        229.68        178.34        69.41 o                         
   6  10   2        268.74        303.33       198.96 o                         
  -5  11   2         80.67       -161.62       188.85 o                         
  -4  11   2         14.29       -113.62       113.62 o                         
  -3  11   2        703.46        688.34       133.19 o                         
  -2  11   2        761.07        730.88       111.35 o                         
  -1  11   2        289.81        295.40       100.31 o                         
   0  11   2         80.57        107.28        92.95 o                         
   1  11   2        285.13        119.49        96.25 o                         
   2  11   2        256.77        191.92        74.53 o                         
   3  11   2         64.74          9.86        73.44 o                         
   4  11   2         29.63         -4.40        68.84 o                         
  -3  12   2        178.61         11.22       125.76 o                         
  -2  12   2        188.84        104.64       135.08 o                         
  -1  12   2          2.25         95.87       132.02 o                         
   0  12   2        113.82        183.46       132.02 o                         
   1  12   2        215.98        123.86       107.88 o                         
   2  12   2         83.83        228.13        99.39 o                         
  -3 -12   3        223.03        279.17       109.92 o                         
  -2 -12   3          0.05        -76.75       108.63 o                         
  -1 -12   3        277.68        268.55       217.55 o                         
   0 -12   3        925.11        728.20       321.92 o                         
   1 -12   3        492.37        521.63       134.70 o                         
   2 -12   3          0.58         19.02       114.56 o                         
   3 -12   3        275.48        300.08       152.04 o                         
  -5 -11   3        210.81        188.48        87.91 o                         
  -4 -11   3        515.14        470.56        70.93 o                         
  -3 -11   3        307.30        252.41        85.57 o                         
  -2 -11   3         70.35         50.90        74.45 o                         
  -1 -11   3        661.30        631.46       112.80 o                         
   0 -11   3       1142.64       1072.94       116.13 o                         
   1 -11   3        177.03        178.61        90.75 o                         
   2 -11   3         12.91       -113.19       113.19 o                         
   3 -11   3        343.51        322.68       203.52 o                         
   4 -11   3        318.55        216.60       144.50 o                         
   5 -11   3         28.49         76.38       135.11 o                         
  -6 -10   3          1.34       -104.81       104.81 o                         
  -5 -10   3        396.12        421.59        61.30 o                         
  -4 -10   3        385.63        442.85        61.99 o                         
  -3 -10   3         53.33         56.83        51.78 o                         
  -2 -10   3          5.74         68.54        40.31 o                         
  -1 -10   3        871.10       1023.49        99.80 o                         
   0 -10   3        896.46        893.35       134.61 o                         
   1 -10   3        359.05        374.21        93.28 o                         
   2 -10   3        301.97        240.89        87.21 o                         
   3 -10   3        431.58        319.92       109.87 o                         
   4 -10   3        511.32        393.29       105.13 o                         
   5 -10   3          2.40       -104.85       147.75 o                         
   6 -10   3        350.67        358.14       135.38 o                         
  -7  -9   3        251.14        275.61       109.32 o                         
  -6  -9   3         49.58         -0.78        92.49 o                         
  -5  -9   3        338.08        325.04        51.34 o                         
  -4  -9   3        873.28        918.70        69.90 o                         
  -3  -9   3        289.34        187.94        55.86 o                         
  -2  -9   3        787.98        880.50        60.70 o                         
  -1  -9   3       1301.43       1259.75       100.53 o                         
   0  -9   3       1018.94       1095.61        99.06 o                         
   1  -9   3         13.25         26.49        74.90 o                         
   2  -9   3        354.81        362.44        81.52 o                         
   3  -9   3       1253.52       1208.17       114.91 o                         
   4  -9   3        769.54        698.61       105.88 o                         
   5  -9   3         53.68        218.63        93.77 o                         
   6  -9   3        324.03        285.77        62.61 o                         
   7  -9   3        498.46        391.53       139.37 o                         
  -8  -8   3         91.20        168.40       138.62 o                         
  -7  -8   3         16.30        165.62        91.36 o                         
  -6  -8   3        328.88        303.56       102.17 o                         
  -5  -8   3       1471.60       1544.22        70.80 o                         
  -4  -8   3        124.70        137.49        45.75 o                         
  -3  -8   3         11.25         20.14        46.11 o                         
  -2  -8   3        978.82       1095.09        77.39 o                         
  -1  -8   3       2038.23       2039.59        72.82 o                         
   0  -8   3        947.00        759.68        74.71 o                         
   1  -8   3          2.47         44.01        66.35 o                         
   2  -8   3        977.30        939.86        88.76 o                         
   3  -8   3       3579.15       3691.59       150.48 o                         
   4  -8   3       2554.06       2637.30       195.11 o                         
   5  -8   3         60.97        -30.54        53.76 o                         
   6  -8   3        418.03        272.28        96.79 o                         
   7  -8   3        301.63        369.94        80.58 o                         
   8  -8   3        257.56         61.26        77.38 o                         
  -9  -7   3        129.28        -18.92       171.56 o                         
  -8  -7   3         87.19         66.69        98.75 o                         
  -7  -7   3         56.34         47.89       105.02 o                         
  -6  -7   3        847.33        887.77       105.30 o                         
  -5  -7   3       1057.98       1084.89        91.33 o                         
  -4  -7   3       2988.06       2990.38       105.60 o                         
  -3  -7   3          0.02         13.88        40.06 o                         
  -2  -7   3       2241.15       2367.91        85.35 o                         
  -1  -7   3       4757.12       4963.17       127.81 o                         
   0  -7   3       1019.53        970.40        81.55 o                         
   1  -7   3         11.62        102.75        61.06 o                         
   2  -7   3       1704.82       1985.43       131.18 o                         
   3  -7   3       4114.58       4200.96       194.42 o                         
   4  -7   3       3127.12       3036.94       120.63 o                         
   5  -7   3        429.08        349.97        57.98 o                         
   6  -7   3        528.93        516.69        64.23 o                         
   7  -7   3        126.83         88.61        69.21 o                         
   8  -7   3          5.95         48.79        94.80 o                         
   9  -7   3          0.67       -106.35       106.35 o                         
 -10  -6   3        175.83        104.37       189.83 o                         
  -9  -6   3        360.89        413.17       239.40 o                         
  -8  -6   3         86.46         96.29        83.58 o                         
  -7  -6   3         15.58         13.35        74.86 o                         
  -6  -6   3       1974.48       1971.80       211.03 o                         
  -5  -6   3       4728.07       5037.70       211.23 o                         
  -4  -6   3       1546.13       1566.97        61.52 o                         
  -3  -6   3          6.86        -37.89        38.71 o                         
  -2  -6   3       6350.49       6279.65       142.25 o                         
  -1  -6   3       3120.24       3110.15        88.70 o                         
   0  -6   3       2488.05       2665.02       230.60 o                         
   1  -6   3        423.27        424.05        80.27 o                         
   2  -6   3       1329.07       1233.39       101.07 o                         
   3  -6   3       2927.29       2922.11       101.09 o                         
   4  -6   3       1065.23       1137.82        75.21 o                         
   5  -6   3       1444.52       1393.58        89.04 o                         
   6  -6   3        476.17        630.58        89.21 o                         
   7  -6   3        479.58        544.24       106.45 o                         
   8  -6   3         94.82         22.00       123.27 o                         
   9  -6   3          9.88         76.30       101.04 o                         
 -10  -5   3        192.12         95.24       199.61 o                         
  -9  -5   3        872.70        688.57       114.04 o                         
  -8  -5   3        228.56        144.32        83.11 o                         
  -7  -5   3        148.35        217.95        72.23 o                         
  -6  -5   3        426.96        363.61        72.23 o                         
  -5  -5   3       3103.54       3298.15       174.50 o                         
  -4  -5   3       1996.64       1957.74        48.14 o                         
  -3  -5   3        537.91        591.67        40.84 o                         
  -2  -5   3       6540.52       6583.79       165.71 o                         
  -1  -5   3       6079.72       6277.69       220.08 o                         
   0  -5   3         51.89         96.17        19.33 o                         
   1  -5   3         75.71        222.78        32.36 o                         
   2  -5   3       2980.98       2954.50       100.22 o                         
   3  -5   3       4494.15       4453.55       106.39 o                         
   4  -5   3         18.14         34.17        41.45 o                         
   5  -5   3       2711.13       2884.58        94.52 o                         
   6  -5   3       8688.78       9087.22       237.70 o                         
   7  -5   3        816.53        928.89        92.72 o                         
   8  -5   3        249.50        130.54        92.47 o                         
   9  -5   3         15.46         24.55        99.82 o                         
  10  -5   3        304.45        180.82       117.36 o                         
 -10  -4   3        591.42        313.47       281.80 o                         
  -9  -4   3        730.98        605.18       102.71 o                         
  -8  -4   3        758.66        801.94       107.20 o                         
  -7  -4   3        130.31        152.35        67.05 o                         
  -6  -4   3       1125.28       1025.44        87.45 o                         
  -5  -4   3       4385.48       4385.39       284.09 o                         
  -4  -4   3       3688.22       3782.63       168.62 o                         
  -3  -4   3       3528.13       3346.02        81.64 o                         
  -2  -4   3      15770.12      14838.25       327.03 o                         
  -1  -4   3       6742.90       6270.21       211.62 o                         
   0  -4   3        756.44        742.43        40.37 o                         
   1  -4   3       1477.65       1459.98        72.59 o                         
   2  -4   3      10225.34      10207.87       195.65 o                         
   3  -4   3       6817.17       7115.51       156.70 o                         
   4  -4   3        503.68        518.54        49.23 o                         
   5  -4   3       5282.60       5514.92       152.63 o                         
   6  -4   3       1903.83       1984.10        88.53 o                         
   7  -4   3        823.99        860.01        79.26 o                         
   8  -4   3        130.50        201.50        97.13 o                         
   9  -4   3         88.24         89.61        84.52 o                         
  10  -4   3        334.70        265.16       119.38 o                         
 -11  -3   3          2.88        294.85       199.61 o                         
 -10  -3   3        397.35        350.61       162.10 o                         
  -9  -3   3        756.57        610.66       223.09 o                         
  -8  -3   3         31.43        -61.30        89.96 o                         
  -7  -3   3        175.65        108.68        68.39 o                         
  -6  -3   3       1968.88       1901.23       107.20 o                         
  -5  -3   3       6570.08       6601.47       270.39 o                         
  -4  -3   3         25.33        -46.15        52.34 o                         
  -3  -3   3      17829.22      17068.38       361.26 o                         
  -2  -3   3      25738.17      23866.25       616.09 o                         
  -1  -3   3       6417.79       6040.45       187.23 o                         
   0  -3   3        166.02        235.42        35.02 o                         
   1  -3   3      12999.72      12415.80       278.05 o                         
   2  -3   3      29179.42      29056.00       510.08 o                         
   3  -3   3      19113.04      19420.47       360.51 o                         
   4  -3   3       2441.65       2500.27        76.72 o                         
   5  -3   3       2275.95       2485.79        86.28 o                         
   6  -3   3       1703.01       1695.82        80.57 o                         
   7  -3   3        237.94        144.90        70.71 o                         
   8  -3   3          4.99         72.09        63.40 o                         
   9  -3   3        157.85         42.32       108.94 o                         
  10  -3   3        387.06        120.71       144.78 o                         
 -11  -2   3         39.97         66.54       190.48 o                         
 -10  -2   3        191.38        156.91        52.73 o                         
  -9  -2   3        171.63        202.07        43.50 o                         
  -8  -2   3        243.37        225.48        43.74 o                         
  -7  -2   3       1110.26       1024.26        59.44 o                         
  -6  -2   3       4368.38       4395.69       198.63 o                         
  -5  -2   3      10858.46      10868.08       576.33 o                         
  -4  -2   3        682.19        693.73        31.53 o                         
  -3  -2   3       9997.91       9270.71       244.43 o                         
  -2  -2   3      49148.98      43727.12      1648.09 o                         
  -1  -2   3       7838.86       6919.40       210.81 o                         
   0  -2   3        359.51        378.90        32.18 o                         
   1  -2   3       6370.81       5975.44       133.13 o                         
   2  -2   3      43448.31      43185.59       745.90 o                         
   3  -2   3      11467.73      11607.27       220.92 o                         
   4  -2   3        117.46        111.17        33.19 o                         
   5  -2   3       2560.36       2685.66        85.23 o                         
   6  -2   3       1292.71       1312.76        82.18 o                         
   7  -2   3         27.62         15.88       102.76 o                         
   8  -2   3         36.74         43.87        61.26 o                         
   9  -2   3        594.21        450.71        78.32 o                         
  10  -2   3        329.50        236.68       110.47 o                         
 -11  -1   3        198.53        228.96       181.35 o                         
 -10  -1   3        783.55        645.12       100.87 o                         
  -9  -1   3        227.51        221.45        60.49 o                         
  -8  -1   3         23.30         75.87        51.60 o                         
  -7  -1   3       1224.45       1109.54        83.86 o                         
  -6  -1   3       9437.82       9694.80       306.59 o                         
  -5  -1   3      17339.48      18085.79       452.27 o                         
  -4  -1   3       1359.54       1358.15        48.91 o                         
  -3  -1   3      18845.15      18209.77       455.23 o                         
  -2  -1   3        746.66        721.83        38.97 o                         
  -1  -1   3      16659.36      14242.84       317.98 o                         
   0  -1   3        903.96        858.89        31.94 o                         
   1  -1   3      11874.65      10933.96       216.51 o                         
   2  -1   3       5916.51       6150.10       174.75 o                         
   3  -1   3       2306.22       2373.74        64.69 o                         
   4  -1   3       6919.47       7350.11       151.73 o                         
   5  -1   3       4109.89       4243.43       124.98 o                         
   6  -1   3       2808.50       2921.00       108.91 o                         
   7  -1   3        168.71         64.94        54.78 o                         
   8  -1   3        135.90        142.19        59.75 o                         
   9  -1   3        740.37        769.87        76.79 o                         
  10  -1   3        344.81        133.07       119.10 o                         
 -11   0   3        492.97        594.26       210.70 o                         
 -10   0   3        900.18        961.93       171.69 o                         
  -9   0   3        319.88        329.01        58.44 o                         
  -8   0   3         55.96         79.93        66.54 o                         
  -7   0   3        812.38        841.25        79.73 o                         
  -6   0   3       3418.22       3555.28       149.90 o                         
  -5   0   3       5568.64       5465.58       191.33 o                         
  -4   0   3       1300.37       1364.19        66.64 o                         
  -3   0   3      11360.11      11264.70       300.72 o                         
  -2   0   3      28917.29      27327.07       677.11 o                         
  -1   0   3        153.67        188.03        41.42 o                         
   0   0   3        342.67        314.26        24.96 o                         
   1   0   3       6848.54       6207.49       123.87 o                         
   2   0   3       9074.39       8340.86       293.97 o                         
   3   0   3         33.35         44.73        29.83 o                         
   4   0   3       2729.02       2724.42        81.75 o                         
   5   0   3      11089.95      11576.48       269.40 o                         
   6   0   3       3482.82       3640.23       120.72 o                         
   7   0   3        900.83        882.41        63.14 o                         
   8   0   3        390.42        304.77        49.77 o                         
   9   0   3        712.99        600.36        55.20 o                         
  10   0   3        467.53        182.12       105.63 o                         
 -11   1   3        575.35        473.39        98.68 o                         
 -10   1   3        741.68        683.08        88.56 o                         
  -9   1   3         88.02         -5.19        61.26 o                         
  -8   1   3          4.96        -36.27        53.37 o                         
  -7   1   3        222.68        270.93        55.09 o                         
  -6   1   3       1707.34       1838.02       110.02 o                         
  -5   1   3       1638.64       1746.06        95.55 o                         
  -4   1   3       4864.20       4978.03       153.93 o                         
  -3   1   3      13324.88      13289.52       354.00 o                         
  -2   1   3       3325.10       3060.78       104.47 o                         
  -1   1   3       7639.85       7244.59       213.52 o                         
   0   1   3       6857.47       6231.04       134.89 o                         
   1   1   3       8486.81       8019.54       164.67 o                         
   2   1   3      10763.36      10104.33       378.03 o                         
   3   1   3        316.35        408.27        78.90 o                         
   4   1   3       5845.33       5745.76       344.23 o                         
   5   1   3       5083.28       5115.26       295.88 o                         
   6   1   3       3439.84       3544.41       256.53 o                         
   7   1   3        186.40        275.85        63.26 o                         
   8   1   3        130.46        228.25        72.51 o                         
   9   1   3        569.84        565.80       108.30 o                         
  10   1   3        127.12        -19.57       207.44 o                         
 -11   2   3        299.97        129.16        93.54 o                         
 -10   2   3         52.79        -40.38        86.39 o                         
  -9   2   3          3.57         57.42        72.70 o                         
  -8   2   3        511.64        526.07        70.55 o                         
  -7   2   3       1050.57        946.58        78.67 o                         
  -6   2   3       2493.51       2480.73       104.25 o                         
  -5   2   3         17.56         25.28        45.16 o                         
  -4   2   3       9385.73       9997.89       233.46 o                         
  -3   2   3      14380.08      14040.39       315.36 o                         
  -2   2   3       4980.91       5043.07       160.11 o                         
  -1   2   3       2571.83       2433.09        78.92 o                         
   0   2   3      12224.12      11677.10       230.26 o                         
   1   2   3      22588.53      21484.02       356.68 o                         
   2   2   3       8023.47       7554.27       224.49 o                         
   3   2   3       1989.70       1906.05        64.73 o                         
   4   2   3        315.48        236.95        50.77 o                         
   5   2   3       2164.73       2127.49       102.18 o                         
   6   2   3       2967.50       2930.87       157.75 o                         
   7   2   3        100.36        124.60        63.85 o                         
   8   2   3        608.76        571.57        85.98 o                         
   9   2   3        227.28        183.71        80.40 o                         
  10   2   3         58.16       -147.42       176.78 o                         
 -11   3   3        279.08        350.34       108.54 o                         
 -10   3   3        117.66         89.81       117.06 o                         
  -9   3   3        402.54        358.52        81.00 o                         
  -8   3   3        838.24        928.87        86.79 o                         
  -7   3   3       2739.25       2725.16       129.16 o                         
  -6   3   3       2465.17       2662.18       106.88 o                         
  -5   3   3        314.55        302.45        52.95 o                         
  -4   3   3       3743.54       3651.18       113.02 o                         
  -3   3   3      11468.32      11642.45       278.88 o                         
  -2   3   3       3077.48       3112.55       104.60 o                         
  -1   3   3         59.93         91.17        31.89 o                         
   0   3   3       8826.79       8905.59       185.53 o                         
   1   3   3      13653.17      13395.02       207.95 o                         
   2   3   3      10018.68      10199.20       166.67 o                         
   3   3   3       1481.56       1411.93        54.83 o                         
   4   3   3       1270.39       1303.08        70.49 o                         
   5   3   3       2451.60       2599.45        98.37 o                         
   6   3   3        468.45        483.87       116.27 o                         
   7   3   3         30.54          7.31        60.53 o                         
   8   3   3        464.02        551.87       125.31 o                         
   9   3   3        224.79        268.37       187.54 o                         
  10   3   3          6.67       -166.99       176.78 o                         
 -10   4   3        103.98         49.19        77.23 o                         
  -9   4   3          8.62         51.81        79.16 o                         
  -8   4   3        566.43        605.58        83.43 o                         
  -7   4   3       2764.87       2941.49       199.00 o                         
  -6   4   3       2724.21       2921.07       121.06 o                         
  -5   4   3          1.40         39.07        90.12 o                         
  -4   4   3       4308.74       4440.41       139.61 o                         
  -3   4   3       1886.44       1874.40        84.32 o                         
  -2   4   3       5967.64       6117.12       145.33 o                         
  -1   4   3         13.04         52.43        29.64 o                         
   0   4   3       4255.52       4274.48        86.94 o                         
   1   4   3       8121.58       7849.82       158.46 o                         
   2   4   3        101.80        100.65        25.52 o                         
   3   4   3         10.87         13.63        23.49 o                         
   4   4   3       1270.35       1290.22        39.68 o                         
   5   4   3       1910.00       1959.86        91.36 o                         
   6   4   3        270.47        311.61        57.36 o                         
   7   4   3        733.40        557.09        71.04 o                         
   8   4   3       1645.66       1624.38       114.36 o                         
   9   4   3        225.36         78.93       177.43 o                         
 -10   5   3        169.67         97.88        96.65 o                         
  -9   5   3         11.85        -41.63        81.57 o                         
  -8   5   3        570.55        563.15        93.92 o                         
  -7   5   3       1606.63       1629.65       110.12 o                         
  -6   5   3       1460.56       1271.92       139.33 o                         
  -5   5   3         23.00        103.12        51.65 o                         
  -4   5   3       1579.34       1625.41       256.36 o                         
  -3   5   3       5879.22       6458.12       159.05 o                         
  -2   5   3       1017.88       1010.73        50.19 o                         
  -1   5   3        172.43        164.98        37.44 o                         
   0   5   3       8341.40       8210.39       204.94 o                         
   1   5   3        924.57        954.15        42.13 o                         
   2   5   3        213.82        239.61        31.30 o                         
   3   5   3       2006.72       1998.22        57.29 o                         
   4   5   3       3936.90       3939.45       112.84 o                         
   5   5   3       3461.78       3609.69        96.09 o                         
   6   5   3        345.78        329.54        65.93 o                         
   7   5   3        409.19        339.52        63.32 o                         
   8   5   3        503.59        574.17        77.44 o                         
   9   5   3        226.93         29.35       177.43 o                         
 -10   6   3         75.55         76.97       124.59 o                         
  -9   6   3          2.16         48.46        84.62 o                         
  -8   6   3        366.03        229.63        84.14 o                         
  -7   6   3       1294.12       1272.26       117.45 o                         
  -6   6   3        291.27        331.92        63.68 o                         
  -5   6   3        838.10        819.44        72.70 o                         
  -4   6   3       2499.14       2647.92       145.24 o                         
  -3   6   3       4196.56       4099.86       117.61 o                         
  -2   6   3        832.46        899.39        51.39 o                         
  -1   6   3       1235.27       1208.66        53.38 o                         
   0   6   3       6367.59       6530.10       123.28 o                         
   1   6   3       3463.77       3664.00        87.50 o                         
   2   6   3         34.57         53.58        28.32 o                         
   3   6   3        354.37        442.49        38.85 o                         
   4   6   3       3387.23       3573.42        94.88 o                         
   5   6   3       2256.10       2376.97        80.58 o                         
   6   6   3        311.56        321.75        42.38 o                         
   7   6   3        110.69        152.21        62.58 o                         
   8   6   3        228.43        376.39       187.87 o                         
   9   6   3          6.38        206.13       196.35 o                         
  -9   7   3         24.15         43.66       148.08 o                         
  -8   7   3        264.94        248.72        85.40 o                         
  -7   7   3        340.38        251.83        80.26 o                         
  -6   7   3         58.45        -30.42        97.58 o                         
  -5   7   3        602.02        685.21        77.81 o                         
  -4   7   3       3240.72       3465.12       155.35 o                         
  -3   7   3       2595.05       2667.07        97.33 o                         
  -2   7   3        678.10        699.50        50.69 o                         
  -1   7   3       3378.51       3621.46       102.62 o                         
   0   7   3       5668.94       5783.42       126.55 o                         
   1   7   3       2058.50       2099.92        73.27 o                         
   2   7   3         49.03         50.08        37.13 o                         
   3   7   3        254.21        235.59        43.26 o                         
   4   7   3       1863.58       1812.68        66.83 o                         
   5   7   3       1915.35       1911.54        71.02 o                         
   6   7   3         39.80         -9.67        44.22 o                         
   7   7   3        211.95        297.40       113.62 o                         
   8   7   3         84.78       -127.85       197.00 o                         
  -9   8   3         60.15          9.78       116.72 o                         
  -8   8   3        357.88        227.71       305.94 o                         
  -7   8   3        355.84        301.87        89.74 o                         
  -6   8   3          2.40          9.58        62.67 o                         
  -5   8   3        770.76        648.95        77.90 o                         
  -4   8   3       1393.83       1402.40       108.00 o                         
  -3   8   3       3002.34       2998.56       114.29 o                         
  -2   8   3        193.44        131.89        56.96 o                         
  -1   8   3       1144.44       1191.98        62.08 o                         
   0   8   3       2746.87       3007.24       100.45 o                         
   1   8   3       1475.30       1536.60        64.64 o                         
   2   8   3         83.13        106.13        38.79 o                         
   3   8   3        137.82         72.10        41.82 o                         
   4   8   3        440.90        476.66        64.51 o                         
   5   8   3        115.19        172.51        43.36 o                         
   6   8   3         80.88        127.03        47.32 o                         
   7   8   3        330.38        227.94       130.29 o                         
  -8   9   3        516.99        435.10       198.96 o                         
  -7   9   3        348.14        328.28       105.60 o                         
  -6   9   3         30.66        111.61       109.60 o                         
  -5   9   3         50.34         91.99        58.28 o                         
  -4   9   3        689.57        611.47        63.32 o                         
  -3   9   3        782.76        684.18        75.89 o                         
  -2   9   3          0.52        -25.25        45.42 o                         
  -1   9   3        952.32        900.44        67.43 o                         
   0   9   3       1371.70       1289.77        82.37 o                         
   1   9   3         21.46         40.58        38.54 o                         
   2   9   3         14.63         21.08        42.12 o                         
   3   9   3         79.34         37.21        42.88 o                         
   4   9   3        435.35        353.13        50.07 o                         
   5   9   3        136.88        179.36        77.17 o                         
   6   9   3        161.89        108.08        79.60 o                         
  -7  10   3         95.88        415.53       255.06 o                         
  -6  10   3          3.55        -56.10       168.95 o                         
  -5  10   3         35.57          9.13       186.56 o                         
  -4  10   3        114.85         92.14        43.17 o                         
  -3  10   3        204.59        310.77        92.59 o                         
  -2  10   3         99.14         -8.64        59.32 o                         
  -1  10   3       1165.20        979.21       108.47 o                         
   0  10   3        671.64        627.86        64.77 o                         
   1  10   3        261.48        231.28        60.26 o                         
   2  10   3        198.61        202.70        67.50 o                         
   3  10   3        472.72        467.10        64.04 o                         
   4  10   3        643.22        567.48        67.51 o                         
   5  10   3        108.56        119.49        65.02 o                         
  -5  11   3        180.61        389.44       204.18 o                         
  -4  11   3        383.69        338.67       126.69 o                         
  -3  11   3        128.24        131.67       110.00 o                         
  -2  11   3         66.71        -34.52        90.73 o                         
  -1  11   3        522.70        390.35       107.95 o                         
   0  11   3        197.55        290.87        96.31 o                         
   1  11   3         15.17        -16.05        89.43 o                         
   2  11   3        115.99         55.06        70.29 o                         
   3  11   3        305.25        259.50        72.39 o                         
   4  11   3        356.16        347.02        82.60 o                         
  -3  12   3        103.52         37.75       129.13 o                         
  -2  12   3        114.37        122.82       140.82 o                         
  -1  12   3        388.69        353.04       149.06 o                         
   0  12   3        192.65        241.74       128.40 o                         
   1  12   3          5.62         78.12       102.62 o                         
  -3 -12   4         44.36         83.46       113.94 o                         
  -2 -12   4         78.95         77.40       111.42 o                         
  -1 -12   4         43.82          0.00       104.62 o                         
   0 -12   4        106.58       -156.80       288.33 o                         
   1 -12   4        709.28        417.57       224.07 o                         
   2 -12   4        610.94        404.29       146.04 o                         
   3 -12   4         41.37        -94.30       141.02 o                         
  -5 -11   4         14.48        -72.74        88.27 o                         
  -4 -11   4         45.23          7.18        63.02 o                         
  -3 -11   4        269.33        198.35        60.22 o                         
  -2 -11   4        306.46        306.76        93.94 o                         
  -1 -11   4         89.06        188.76        83.88 o                         
   0 -11   4        281.17        372.00       110.90 o                         
   1 -11   4       1615.06       1463.57       140.37 o                         
   2 -11   4       1030.77        912.98       147.09 o                         
   3 -11   4         64.48        104.33       113.59 o                         
   4 -11   4         85.31        138.88       135.41 o                         
   5 -11   4        312.33        142.80       168.62 o                         
  -6 -10   4        539.64        326.78       122.77 o                         
  -5 -10   4         65.35         58.40        55.42 o                         
  -4 -10   4        718.24        707.19        78.25 o                         
  -3 -10   4       1291.51       1236.02        79.72 o                         
  -2 -10   4       1812.35       1636.27       179.49 o                         
  -1 -10   4        865.70        677.10        92.37 o                         
   0 -10   4        397.77        407.33        87.49 o                         
   1 -10   4       1771.46       1712.52       136.30 o                         
   2 -10   4       1205.94       1114.73       119.44 o                         
   3 -10   4         23.27        102.97        88.24 o                         
   4 -10   4        403.39        257.53       103.24 o                         
   5 -10   4        372.13        204.57       125.41 o                         
   6 -10   4        256.52        260.77       139.04 o                         
  -7  -9   4        605.34        469.85       122.23 o                         
  -6  -9   4        651.27        566.50       122.11 o                         
  -5  -9   4          5.22         14.69        54.80 o                         
  -4  -9   4       1042.12       1046.64        89.35 o                         
  -3  -9   4       2453.02       2595.42       135.39 o                         
  -2  -9   4       1906.13       1989.39        85.07 o                         
  -1  -9   4        557.63        509.28        83.94 o                         
   0  -9   4        238.05        170.85        92.73 o                         
   1  -9   4       2105.46       2225.61       119.34 o                         
   2  -9   4        323.43        380.47        84.05 o                         
   3  -9   4         97.14         86.21        81.03 o                         
   4  -9   4        656.85        652.62       128.54 o                         
   5  -9   4        972.57       1067.02       127.55 o                         
   6  -9   4        172.56        106.25       118.87 o                         
   7  -9   4          9.14       -123.67       151.32 o                         
  -8  -8   4        114.10         68.39       111.75 o                         
  -7  -8   4       1280.12       1107.20       134.69 o                         
  -6  -8   4       1265.79        981.54       120.80 o                         
  -5  -8   4          0.25        -18.68        26.24 o                         
  -4  -8   4        217.34        236.96        50.37 o                         
  -3  -8   4       1041.06       1122.72        94.36 o                         
  -2  -8   4       1856.27       1794.24       101.69 o                         
  -1  -8   4        129.24        103.89        33.28 o                         
   0  -8   4       1288.20       1355.30        92.27 o                         
   1  -8   4       2103.76       2270.01       124.15 o                         
   2  -8   4        887.44       1026.09       116.82 o                         
   3  -8   4         58.91         87.89        89.71 o                         
   4  -8   4       1661.58       1746.14       144.60 o                         
   5  -8   4       1088.74        944.45        73.66 o                         
   6  -8   4        181.83        221.89        66.53 o                         
   7  -8   4         96.69         40.29        71.01 o                         
   8  -8   4        265.28        201.81       103.69 o                         
  -9  -7   4         37.10        132.77       110.64 o                         
  -8  -7   4        153.07        120.70        85.30 o                         
  -7  -7   4       1053.23       1038.51       149.71 o                         
  -6  -7   4       1108.12        980.18       165.04 o                         
  -5  -7   4         37.75         65.04        70.28 o                         
  -4  -7   4       1894.94       1907.60        77.95 o                         
  -3  -7   4       1888.98       1948.97        76.18 o                         
  -2  -7   4        557.03        556.80        50.57 o                         
  -1  -7   4         20.08         24.99        36.49 o                         
   0  -7   4       5556.03       5778.60       236.73 o                         
   1  -7   4       4624.54       5119.62       215.08 o                         
   2  -7   4       1570.36       1575.12       138.29 o                         
   3  -7   4        115.00         63.52        77.88 o                         
   4  -7   4       1144.61       1100.25        75.10 o                         
   5  -7   4       1164.14       1087.52        86.78 o                         
   6  -7   4        156.06        146.44       104.17 o                         
   7  -7   4         74.09        127.59       122.33 o                         
   8  -7   4        194.51        172.55        80.14 o                         
 -10  -6   4         49.17        123.29       217.88 o                         
  -9  -6   4          3.16         39.23       101.74 o                         
  -8  -6   4        188.33        184.62        89.79 o                         
  -7  -6   4       1633.62       1641.18       230.92 o                         
  -6  -6   4         51.44         32.46        69.55 o                         
  -5  -6   4       1285.30       1486.57       113.23 o                         
  -4  -6   4       1215.76       1258.99        59.17 o                         
  -3  -6   4       1882.13       1878.34        68.85 o                         
  -2  -6   4         45.82         34.43        48.40 o                         
  -1  -6   4       2915.56       3025.63       168.94 o                         
   0  -6   4       4981.76       4832.22       109.24 o                         
   1  -6   4       8789.62       9097.32       211.54 o                         
   2  -6   4       2180.89       2243.96        81.81 o                         
   3  -6   4         34.22         52.33        33.37 o                         
   4  -6   4       5370.92       5767.24       150.95 o                         
   5  -6   4       2967.15       3060.79       110.04 o                         
   6  -6   4        271.66        325.58        70.60 o                         
   7  -6   4          7.86         11.00       102.07 o                         
   8  -6   4        340.16        367.84       111.82 o                         
   9  -6   4        285.17        184.64        91.15 o                         
 -10  -5   4          4.15         42.86       105.66 o                         
  -9  -5   4         84.50         -0.73        94.04 o                         
  -8  -5   4        668.72        675.24       102.90 o                         
  -7  -5   4        687.12        610.38        91.84 o                         
  -6  -5   4        583.48        582.26        78.48 o                         
  -5  -5   4        928.05       1108.83       102.35 o                         
  -4  -5   4       4424.13       4459.50       115.27 o                         
  -3  -5   4       4222.51       4322.71       125.54 o                         
  -2  -5   4       1677.57       1824.67        78.27 o                         
  -1  -5   4       1181.41       1186.11       140.90 o                         
   0  -5   4       5835.67       5331.71       247.01 o                         
   1  -5   4       8008.38       7982.79       199.79 o                         
   2  -5   4       2409.71       2483.09        73.54 o                         
   3  -5   4        289.76        296.76        43.22 o                         
   4  -5   4       4159.50       4226.18       116.71 o                         
   5  -5   4       1950.48       2137.98        88.90 o                         
   6  -5   4          2.57        -45.97        45.97 o                         
   7  -5   4        151.48        142.48        55.10 o                         
   8  -5   4        152.06        233.69        84.16 o                         
   9  -5   4        332.84        350.10       139.26 o                         
 -10  -4   4          4.29        150.94       100.56 o                         
  -9  -4   4        150.82         95.84        83.70 o                         
  -8  -4   4       1860.58       1742.77       138.10 o                         
  -7  -4   4       2746.50       2894.73       182.98 o                         
  -6  -4   4         30.05         40.88        69.01 o                         
  -5  -4   4       1753.77       1854.09       101.89 o                         
  -4  -4   4       6262.37       6032.14       119.97 o                         
  -3  -4   4       8610.43       7975.52       165.05 o                         
  -2  -4   4        177.82         60.67        59.50 o                         
  -1  -4   4        287.96        243.02        65.65 o                         
   0  -4   4       3746.76       3523.85       119.16 o                         
   1  -4   4       3095.87       3130.17        95.49 o                         
   2  -4   4       1922.65       1942.89        61.71 o                         
   3  -4   4       4275.83       4292.09       101.86 o                         
   4  -4   4       5133.11       5298.91       132.38 o                         
   5  -4   4       1113.38       1286.22        83.47 o                         
   6  -4   4         15.83         87.45        50.66 o                         
   7  -4   4        355.57        277.09        60.43 o                         
   8  -4   4        427.90        305.36        82.39 o                         
   9  -4   4        369.23        318.81       105.80 o                         
  10  -4   4         11.92        110.91       116.65 o                         
 -11  -3   4        180.66        180.04       198.96 o                         
 -10  -3   4          1.27        -18.52        91.76 o                         
  -9  -3   4        394.82        256.21        86.48 o                         
  -8  -3   4        968.93        965.66       104.24 o                         
  -7  -3   4       1773.09       1670.67       124.36 o                         
  -6  -3   4         89.53        145.90        68.82 o                         
  -5  -3   4       2565.86       2588.18       120.84 o                         
  -4  -3   4      10654.99      10588.30       233.83 o                         
  -3  -3   4       8687.83       8224.36       215.18 o                         
  -2  -3   4        108.24         53.52        56.28 o                         
  -1  -3   4       1229.59        978.83       185.59 o                         
   0  -3   4        524.25        436.92        52.00 o                         
   1  -3   4       5361.05       5067.45       111.39 o                         
   2  -3   4          1.26         29.59        30.00 o                         
   3  -3   4       4708.25       4655.06       104.92 o                         
   4  -3   4      17229.28      18588.36       352.19 o                         
   5  -3   4        912.27        966.69        75.97 o                         
   6  -3   4        905.44        874.75        61.17 o                         
   7  -3   4        412.05        435.71        73.65 o                         
   8  -3   4       1144.12       1080.96       137.78 o                         
   9  -3   4        458.07        408.65       123.84 o                         
  10  -3   4          1.65       -149.38       219.18 o                         
 -11  -2   4        272.40        216.84       101.21 o                         
 -10  -2   4         92.83         94.20        91.86 o                         
  -9  -2   4        230.23        201.00        43.74 o                         
  -8  -2   4       1508.34       1310.78       111.87 o                         
  -7  -2   4       2096.54       1960.89       114.48 o                         
  -6  -2   4        121.16        135.59        41.07 o                         
  -5  -2   4       1876.66       1861.76       162.75 o                         
  -4  -2   4       9738.52       9612.07       480.76 o                         
  -3  -2   4       5260.42       5218.17       125.65 o                         
  -2  -2   4         21.16        -23.21        37.85 o                         
  -1  -2   4      10860.03       9770.85       287.00 o                         
   0  -2   4       5664.10       5121.71       134.73 o                         
   1  -2   4      11085.79      10509.78       243.89 o                         
   2  -2   4       1614.51       1637.07        57.43 o                         
   3  -2   4      18212.84      19210.91       347.99 o                         
   4  -2   4       7868.81       8106.98       167.38 o                         
   5  -2   4        584.94        661.93        47.32 o                         
   6  -2   4        527.74        616.55        84.54 o                         
   7  -2   4        963.47        920.63        80.78 o                         
   8  -2   4        413.23        403.45        71.68 o                         
   9  -2   4        513.81        452.13        79.05 o                         
  10  -2   4          7.94          9.78       169.60 o                         
 -11  -1   4        195.62        114.16       181.35 o                         
 -10  -1   4          0.21        -13.18        59.03 o                         
  -9  -1   4        292.45        357.69        66.42 o                         
  -8  -1   4        586.21        526.63        93.28 o                         
  -7  -1   4       1385.05       1469.63        93.69 o                         
  -6  -1   4         22.17        100.23       168.62 o                         
  -5  -1   4       9201.07       9496.24       222.71 o                         
  -4  -1   4       8043.26       7893.08       239.08 o                         
  -3  -1   4        229.28        221.24        32.29 o                         
  -2  -1   4      51179.66      47229.44      1119.44 o                         
  -1  -1   4      20604.03      18169.63       474.93 o                         
   0  -1   4      36699.93      31706.18       573.68 o                         
   1  -1   4      24350.74      22752.46       376.20 o                         
   2  -1   4        818.26        853.59        40.28 o                         
   3  -1   4      14048.24      14298.85       320.50 o                         
   4  -1   4      12299.62      13117.49       396.67 o                         
   5  -1   4         17.94         29.53        47.08 o                         
   6  -1   4        673.05        706.98        57.97 o                         
   7  -1   4        362.92        336.44        55.00 o                         
   8  -1   4       1243.59       1267.63        94.06 o                         
   9  -1   4        234.35        209.18        52.77 o                         
  10  -1   4         58.09       -103.64       103.64 o                         
 -11   0   4         95.48        -21.34       120.09 o                         
 -10   0   4        139.58        136.17        85.79 o                         
  -9   0   4        637.94        582.04       143.41 o                         
  -8   0   4       1541.52       1630.59       112.02 o                         
  -7   0   4        868.45        921.90        85.92 o                         
  -6   0   4         66.11         96.24        51.88 o                         
  -5   0   4       5790.87       5886.19       183.12 o                         
  -4   0   4      17820.47      18067.79       474.13 o                         
  -3   0   4        781.65        777.76        51.89 o                         
  -2   0   4       4850.11       4466.18       434.45 o                         
  -1   0   4      24324.14      22117.08       584.65 o                         
   0   0   4      12850.68      11681.00       240.73 o                         
   1   0   4      19964.03      18734.16       341.77 o                         
   2   0   4       1224.75       1050.31        57.25 o                         
   3   0   4      13935.13      13823.29       436.80 o                         
   4   0   4       3050.40       3035.36       145.65 o                         
   5   0   4         21.49         13.33        29.89 o                         
   6   0   4       2190.38       2124.79        68.78 o                         
   7   0   4        788.99        694.73        45.32 o                         
   8   0   4        472.78        472.70        85.69 o                         
   9   0   4        105.89        124.16        82.92 o                         
  10   0   4        137.40         84.94       147.75 o                         
 -11   1   4         14.10        -12.49        80.48 o                         
 -10   1   4        250.98        138.16        83.43 o                         
  -9   1   4       1052.80       1052.38        88.62 o                         
  -8   1   4       1028.59        880.92        82.09 o                         
  -7   1   4       2379.26       2628.16       150.18 o                         
  -6   1   4        960.28       1004.76        85.82 o                         
  -5   1   4      16355.84      17204.39       478.05 o                         
  -4   1   4      20203.06      19920.20       602.42 o                         
  -3   1   4       2237.61       2234.73       102.41 o                         
  -2   1   4       3766.29       3644.75       120.05 o                         
  -1   1   4        449.00        468.49        48.86 o                         
   0   1   4       4040.84       3848.34        96.53 o                         
   1   1   4       5481.47       5458.07       128.90 o                         
   2   1   4       8691.89       8104.10       165.33 o                         
   3   1   4      16055.54      15839.28       955.20 o                         
   4   1   4       3919.16       3892.62       240.11 o                         
   5   1   4        936.85       1033.61        90.02 o                         
   6   1   4        930.30        886.89        83.73 o                         
   7   1   4        765.82        869.42       147.88 o                         
   8   1   4        351.81        323.44        81.76 o                         
   9   1   4          1.84        -45.13        80.37 o                         
  10   1   4        342.57         99.15       188.52 o                         
 -11   2   4          3.99          0.42       141.97 o                         
 -10   2   4        561.71        527.63       116.52 o                         
  -9   2   4        745.75        751.08        93.44 o                         
  -8   2   4        925.49        915.77        86.89 o                         
  -7   2   4        453.61        515.30        70.70 o                         
  -6   2   4        383.38        390.81        60.86 o                         
  -5   2   4      14792.77      16079.93       436.24 o                         
  -4   2   4      11808.34      12751.04       362.87 o                         
  -3   2   4        574.26        714.02        64.71 o                         
  -2   2   4       2388.62       2397.44       197.98 o                         
  -1   2   4        579.12        564.29        51.66 o                         
   0   2   4       1249.40       1192.48        50.71 o                         
   1   2   4         11.61        -23.94        23.94 o                         
   2   2   4      16629.07      16376.07       337.36 o                         
   3   2   4      18258.94      17928.27       727.91 o                         
   4   2   4       3728.79       3985.74       168.96 o                         
   5   2   4          2.60        -51.28        53.32 o                         
   6   2   4       1187.98       1259.08       106.11 o                         
   7   2   4        866.80        877.54        97.98 o                         
   8   2   4        488.11        476.08        82.30 o                         
   9   2   4          0.46         24.10       106.65 o                         
  10   2   4        187.26        178.08       197.65 o                         
 -11   3   4          3.14        -32.65       103.79 o                         
 -10   3   4         59.65         65.07        84.81 o                         
  -9   3   4        261.20        308.15        80.88 o                         
  -8   3   4        395.51        357.80        81.41 o                         
  -7   3   4        396.34        402.35        67.13 o                         
  -6   3   4        983.62       1123.51        77.96 o                         
  -5   3   4       6041.41       6291.69       189.23 o                         
  -4   3   4       1253.09       1244.00        67.02 o                         
  -3   3   4       5175.57       5440.35       151.62 o                         
  -2   3   4       9201.48       9526.74       221.03 o                         
  -1   3   4       7206.82       7037.44       183.00 o                         
   0   3   4       6003.62       5823.58       115.31 o                         
   1   3   4       1554.94       1582.40        60.87 o                         
   2   3   4       6449.49       6245.85       116.89 o                         
   3   3   4      16104.86      16226.06       449.08 o                         
   4   3   4        657.71        766.82        54.98 o                         
   5   3   4        233.78        191.95        57.99 o                         
   6   3   4       2230.67       2445.56       152.52 o                         
   7   3   4        588.55        597.15        79.31 o                         
   8   3   4        262.69        278.49        72.93 o                         
   9   3   4         11.94         20.43        92.22 o                         
  10   3   4        112.54       -157.86       236.79 o                         
 -10   4   4        304.28        206.28        93.46 o                         
  -9   4   4         54.63         23.81        78.73 o                         
  -8   4   4        163.56        184.16        66.01 o                         
  -7   4   4         35.51        -20.64        64.18 o                         
  -6   4   4       1550.52       1614.01        91.34 o                         
  -5   4   4       4182.95       4336.16       184.52 o                         
  -4   4   4        419.73        481.66        59.76 o                         
  -3   4   4       6324.60       6605.14       179.68 o                         
  -2   4   4       9130.05       9202.02       264.56 o                         
  -1   4   4       8176.92       8140.44       170.45 o                         
   0   4   4       7365.69       7143.92       142.04 o                         
   1   4   4         44.25         61.46        32.86 o                         
   2   4   4       6153.29       6106.58       121.51 o                         
   3   4   4       4146.41       4126.70        97.31 o                         
   4   4   4        784.82        828.94        39.39 o                         
   5   4   4        813.14        847.64        74.58 o                         
   6   4   4       1296.83       1321.68        91.71 o                         
   7   4   4       1545.74       1585.49       108.93 o                         
   8   4   4        133.50        101.13        71.10 o                         
   9   4   4          9.87        -59.36       178.08 o                         
 -10   5   4        194.88         95.99        91.12 o                         
  -9   5   4        406.77        343.91       117.81 o                         
  -8   5   4        138.46        103.74        72.39 o                         
  -7   5   4         25.41        132.19       109.26 o                         
  -6   5   4       2330.70       2394.71       120.14 o                         
  -5   5   4       7194.88       7796.37       297.97 o                         
  -4   5   4        148.23        206.30        54.98 o                         
  -3   5   4       1340.44       1400.18        78.23 o                         
  -2   5   4       5590.00       5743.53       198.81 o                         
  -1   5   4       4898.87       5035.43       124.90 o                         
   0   5   4       3302.83       3407.38        80.10 o                         
   1   5   4        292.85        369.68        46.19 o                         
   2   5   4       4328.37       4601.65       101.59 o                         
   3   5   4       2700.96       2778.70        76.92 o                         
   4   5   4        103.18        116.77        36.06 o                         
   5   5   4        644.68        661.37        57.83 o                         
   6   5   4       1017.49        972.13        83.85 o                         
   7   5   4         63.27         81.56        66.04 o                         
   8   5   4          0.89         34.71        73.45 o                         
   9   5   4         31.47         78.93       187.22 o                         
 -10   6   4        268.32         75.21       144.16 o                         
  -9   6   4        265.18        310.69        97.59 o                         
  -8   6   4        235.61         85.73        85.55 o                         
  -7   6   4        131.96        131.53        75.90 o                         
  -6   6   4       2406.14       2582.85       147.22 o                         
  -5   6   4       3556.27       3989.44       188.04 o                         
  -4   6   4        611.42        546.39        70.84 o                         
  -3   6   4       1428.95       1461.34        73.06 o                         
  -2   6   4       1396.28       1481.13        77.79 o                         
  -1   6   4       1797.45       1779.19        66.61 o                         
   0   6   4          7.75         -3.08        37.92 o                         
   1   6   4        714.33        734.62        43.57 o                         
   2   6   4       2344.65       2471.00        79.57 o                         
   3   6   4       2347.85       2268.15        71.34 o                         
   4   6   4          6.24         53.30        35.29 o                         
   5   6   4        492.68        508.04        45.87 o                         
   6   6   4       1382.46       1483.41       109.96 o                         
   7   6   4        173.78        119.59        73.40 o                         
  -9   7   4        202.23         99.56       112.54 o                         
  -8   7   4        118.30         42.71        84.18 o                         
  -7   7   4         72.04         90.46        78.42 o                         
  -6   7   4       1628.77       1425.89       109.12 o                         
  -5   7   4       1616.70       1485.56       139.64 o                         
  -4   7   4         14.78          7.98        56.69 o                         
  -3   7   4        740.03        630.50        63.10 o                         
  -2   7   4       1050.08       1001.16        61.95 o                         
  -1   7   4        944.06        939.47        61.79 o                         
   0   7   4         25.71         91.76        36.30 o                         
   1   7   4       2650.93       2734.30        88.45 o                         
   2   7   4       2451.26       2561.54        83.76 o                         
   3   7   4       1374.98       1527.20        65.43 o                         
   4   7   4          1.45        -35.59        35.59 o                         
   5   7   4        957.57        974.39        61.57 o                         
   6   7   4        444.01        447.21        81.36 o                         
   7   7   4         64.69         43.38       116.46 o                         
   8   7   4         20.46        137.64       186.56 o                         
  -8   8   4         27.40       -107.08       107.08 o                         
  -7   8   4        186.66        203.21        94.64 o                         
  -6   8   4        637.69        636.30       161.83 o                         
  -5   8   4        980.34        938.08        78.54 o                         
  -4   8   4         33.11         18.38        58.43 o                         
  -3   8   4       1100.98       1156.50        85.87 o                         
  -2   8   4       2041.98       1974.66       107.79 o                         
  -1   8   4         81.62        108.18        44.12 o                         
   0   8   4        384.82        393.90        52.05 o                         
   1   8   4        629.34        593.51        66.40 o                         
   2   8   4       2291.81       2340.45        88.04 o                         
   3   8   4        736.16        675.51        52.75 o                         
   4   8   4         20.75         52.66        42.07 o                         
   5   8   4        471.84        504.57        54.16 o                         
   6   8   4        410.14        334.58        74.48 o                         
   7   8   4         13.40        126.55       175.47 o                         
  -8   9   4          1.04       -123.29       180.04 o                         
  -7   9   4        137.26          6.87       102.09 o                         
  -6   9   4        442.41        388.05        74.63 o                         
  -5   9   4         29.06        -24.67        61.89 o                         
  -4   9   4        266.96        280.24       113.46 o                         
  -3   9   4       1327.53       1256.53       112.23 o                         
  -2   9   4       1057.12        974.57        76.12 o                         
  -1   9   4        752.16        751.10        63.85 o                         
   0   9   4        167.04        165.29        61.75 o                         
   1   9   4       1084.61        990.33        61.94 o                         
   2   9   4        844.42        765.32        58.02 o                         
   3   9   4        788.31        797.29        63.41 o                         
   4   9   4         26.71        100.67        50.87 o                         
   5   9   4        339.86        326.10        59.81 o                         
   6   9   4        293.12        313.32        88.65 o                         
  -7  10   4        190.59        -18.92       207.44 o                         
  -6  10   4        304.90        252.45       196.35 o                         
  -5  10   4        269.47         74.36       167.65 o                         
  -4  10   4         26.25        -24.94        58.77 o                         
  -3  10   4        861.16        634.61        69.67 o                         
  -2  10   4       1019.85        938.46       115.81 o                         
  -1  10   4        239.09        226.79        58.08 o                         
   0  10   4         14.77        104.65        63.74 o                         
   1  10   4         44.34        159.07        59.05 o                         
   2  10   4        115.94         57.11        52.31 o                         
   3  10   4         21.03         51.77        53.98 o                         
   4  10   4        128.43        160.00        59.46 o                         
   5  10   4        422.98        339.13        87.34 o                         
  -5  11   4         65.81         74.36       194.39 o                         
  -4  11   4         50.05        120.03       184.61 o                         
  -3  11   4        343.59        321.59       193.09 o                         
  -2  11   4        427.64        271.44       103.11 o                         
  -1  11   4         23.92        111.68       105.70 o                         
   0  11   4         27.15       -106.86       106.86 o                         
   1  11   4         87.58        198.46        90.64 o                         
   2  11   4        102.62        179.45        76.55 o                         
   3  11   4         19.35         18.67        75.42 o                         
  -2  12   4         53.49        -56.08       122.46 o                         
  -1  12   4          5.75         51.72       118.83 o                         
   0  12   4        209.87        252.75       125.80 o                         
  -3 -12   5         32.01         18.55       100.62 o                         
  -2 -12   5          2.43        -59.07       115.31 o                         
  -1 -12   5        289.71        290.63       128.74 o                         
   0 -12   5        335.97        271.97       257.01 o                         
   1 -12   5        120.56        120.28       138.27 o                         
   2 -12   5         37.90        -14.20       119.89 o                         
  -5 -11   5        439.15        321.87        95.61 o                         
  -4 -11   5        154.35         67.37        58.14 o                         
  -3 -11   5         71.30         20.37        57.00 o                         
  -2 -11   5         24.10         55.06        83.94 o                         
  -1 -11   5        368.55        398.87       123.38 o                         
   0 -11   5       1905.40       1782.99       164.00 o                         
   1 -11   5        475.42        184.47       106.96 o                         
   2 -11   5         85.09         60.25       137.38 o                         
   3 -11   5        186.24        268.41       125.39 o                         
   4 -11   5         62.81         23.24       137.86 o                         
  -6 -10   5         62.05         94.01        98.55 o                         
  -5 -10   5        402.05        383.14        51.57 o                         
  -4 -10   5        139.20        137.65        55.74 o                         
  -3 -10   5         30.78          8.02        50.32 o                         
  -2 -10   5        402.16        344.30        87.64 o                         
  -1 -10   5       1917.90       1906.72       135.52 o                         
   0 -10   5       1192.30       1337.81       137.28 o                         
   1 -10   5         54.78        -58.24        81.14 o                         
   2 -10   5        631.73        719.71       124.74 o                         
   3 -10   5        637.04        466.99       112.26 o                         
   4 -10   5         72.59        157.29       175.15 o                         
   5 -10   5          0.33         33.31       124.36 o                         
   6 -10   5        186.49         73.27       138.82 o                         
  -7  -9   5         71.41        120.68       100.31 o                         
  -6  -9   5        404.24        324.52       107.36 o                         
  -5  -9   5        805.21        739.57        70.08 o                         
  -4  -9   5        203.32        166.14        80.22 o                         
  -3  -9   5        115.13        171.47        52.52 o                         
  -2  -9   5         28.81         66.32        46.89 o                         
  -1  -9   5       1607.54       1564.50       106.92 o                         
   0  -9   5       1431.82       1407.56       110.05 o                         
   1  -9   5        269.98        246.15        77.29 o                         
   2  -9   5       2856.77       2935.87       187.37 o                         
   3  -9   5       2388.45       2308.69       145.15 o                         
   4  -9   5        543.19        512.13        97.78 o                         
   5  -9   5          4.44         88.13       105.41 o                         
   6  -9   5        351.38        244.49       112.16 o                         
   7  -9   5        504.63        290.32       158.68 o                         
  -8  -8   5        397.78        352.36       227.99 o                         
  -7  -8   5          1.12         54.06        93.15 o                         
  -6  -8   5       1575.38       1467.91       202.55 o                         
  -5  -8   5       1670.59       1730.68        72.66 o                         
  -4  -8   5        954.25        855.76        63.79 o                         
  -3  -8   5        548.86        504.99        99.21 o                         
  -2  -8   5       1857.92       2045.18        86.33 o                         
  -1  -8   5       4024.28       4227.95       175.46 o                         
   0  -8   5       1856.41       1982.66       140.42 o                         
   1  -8   5        568.04        652.04       107.08 o                         
   2  -8   5       4873.16       4797.09       241.65 o                         
   3  -8   5       1565.28       1495.77       144.60 o                         
   4  -8   5        949.58       1100.76       127.65 o                         
   5  -8   5          2.51         40.85        60.26 o                         
   6  -8   5        325.70        339.08        73.74 o                         
   7  -8   5        481.82        464.91       103.38 o                         
   8  -8   5          8.57        -72.14       122.41 o                         
  -9  -7   5        309.66        233.41       126.10 o                         
  -8  -7   5        390.13        447.81       180.69 o                         
  -7  -7   5        162.79         41.45        78.27 o                         
  -6  -7   5       2193.83       2184.24       197.65 o                         
  -5  -7   5       4597.83       4778.13       125.07 o                         
  -4  -7   5        194.94        190.65        43.13 o                         
  -3  -7   5        180.28        179.80        44.91 o                         
  -2  -7   5        960.99        963.11        72.27 o                         
  -1  -7   5       6865.62       7093.61       207.70 o                         
   0  -7   5       1699.63       1599.45        54.25 o                         
   1  -7   5       1189.68       1383.78       117.28 o                         
   2  -7   5       3531.31       3506.63       112.56 o                         
   3  -7   5       3257.35       3409.43       123.02 o                         
   4  -7   5         13.77        -39.25        39.25 o                         
   5  -7   5         79.70         31.87        55.81 o                         
   6  -7   5       1035.83        931.26        98.24 o                         
   7  -7   5        431.96        334.17        91.47 o                         
   8  -7   5        100.04         53.24        85.98 o                         
 -10  -6   5         78.58        -37.83       198.31 o                         
  -9  -6   5        709.09        682.61       212.00 o                         
  -8  -6   5        967.59        847.02       118.99 o                         
  -7  -6   5        301.35        243.52       138.94 o                         
  -6  -6   5       2958.28       3138.43       175.56 o                         
  -5  -6   5       1310.06       1361.27       106.08 o                         
  -4  -6   5        734.55        779.48        91.42 o                         
  -3  -6   5        184.85        302.03        56.44 o                         
  -2  -6   5       4599.46       4775.79       147.07 o                         
  -1  -6   5      11356.34      11334.78       470.65 o                         
   0  -6   5       2897.82       2661.84       100.93 o                         
   1  -6   5        651.82        622.08        49.96 o                         
   2  -6   5       2853.17       2789.81        99.30 o                         
   3  -6   5        900.83       1020.42        56.78 o                         
   4  -6   5        276.27        302.34        49.24 o                         
   5  -6   5        677.88        556.11        92.18 o                         
   6  -6   5       1688.01       1703.41       100.90 o                         
   7  -6   5        439.40        426.22        68.08 o                         
   8  -6   5         24.88         78.30        83.36 o                         
   9  -6   5        108.40         49.24       124.72 o                         
 -10  -5   5        157.49         77.83       107.84 o                         
  -9  -5   5       1015.35        774.00       127.15 o                         
  -8  -5   5        654.12        490.70       196.67 o                         
  -7  -5   5        121.79         47.37       139.60 o                         
  -6  -5   5       2177.19       2453.05       162.43 o                         
  -5  -5   5       1482.66       1618.88       105.39 o                         
  -4  -5   5         46.15         42.86        71.14 o                         
  -3  -5   5       1107.19       1071.34        62.05 o                         
  -2  -5   5       6993.58       6787.34       231.70 o                         
  -1  -5   5      10652.61      10276.90       344.29 o                         
   0  -5   5        516.99        581.76        90.84 o                         
   1  -5   5       3794.55       3892.25       133.03 o                         
   2  -5   5       5587.28       5592.51       142.03 o                         
   3  -5   5       2354.41       2309.81        78.77 o                         
   4  -5   5        100.50        118.39        44.09 o                         
   5  -5   5       1695.65       1667.10        82.76 o                         
   6  -5   5       1099.08       1068.58        78.08 o                         
   7  -5   5        706.87        593.52        83.49 o                         
   8  -5   5         26.65         77.75        72.31 o                         
   9  -5   5         82.58        198.06       114.14 o                         
 -10  -4   5         51.37         33.03       102.24 o                         
  -9  -4   5        803.45        867.26       114.31 o                         
  -8  -4   5        133.86        274.37        86.98 o                         
  -7  -4   5       1087.75        918.14        98.24 o                         
  -6  -4   5       2269.72       2218.51       137.38 o                         
  -5  -4   5        941.96        931.90        87.97 o                         
  -4  -4   5        805.02        882.18        51.67 o                         
  -3  -4   5       3183.71       3191.27       118.30 o                         
  -2  -4   5       5196.93       4558.80       161.13 o                         
  -1  -4   5       4549.95       4180.98       158.48 o                         
   0  -4   5        189.87        223.91        43.25 o                         
   1  -4   5       5293.08       5311.48       142.15 o                         
   2  -4   5       9929.17       9689.33       202.51 o                         
   3  -4   5       4370.61       4529.32       150.00 o                         
   4  -4   5          0.20         15.40        41.08 o                         
   5  -4   5       2178.90       2183.20        85.98 o                         
   6  -4   5       3734.48       3930.15       132.08 o                         
   7  -4   5        724.46        666.38        87.66 o                         
   8  -4   5         53.73         77.92        69.21 o                         
   9  -4   5        118.51         89.50        82.12 o                         
 -11  -3   5         23.71          4.95       106.65 o                         
 -10  -3   5        183.10        143.16        97.02 o                         
  -9  -3   5        541.03        680.52       287.02 o                         
  -8  -3   5         12.26        -43.92        81.72 o                         
  -7  -3   5       2632.74       2567.54       141.13 o                         
  -6  -3   5       4803.36       4772.46       244.95 o                         
  -5  -3   5       1571.23       1550.38       109.43 o                         
  -4  -3   5        968.47       1051.95       111.87 o                         
  -3  -3   5       1042.35        818.14        56.55 o                         
  -2  -3   5       6605.84       6170.96       335.29 o                         
  -1  -3   5       7500.15       7134.91       225.60 o                         
   0  -3   5        701.55        555.92        47.77 o                         
   1  -3   5       7686.66       7375.61       158.87 o                         
   2  -3   5       8447.42       7847.85       190.57 o                         
   3  -3   5       7057.64       6824.26       155.25 o                         
   4  -3   5        709.80        834.72        52.98 o                         
   5  -3   5       2345.79       2466.86        87.04 o                         
   6  -3   5       1274.89       1402.35        75.23 o                         
   7  -3   5        278.42        104.98        61.56 o                         
   8  -3   5         31.82         59.09        66.93 o                         
   9  -3   5        214.42        160.75        80.15 o                         
  10  -3   5        301.35        199.61       199.61 o                         
 -11  -2   5         83.94         76.05       118.15 o                         
 -10  -2   5        371.15        332.36       103.89 o                         
  -9  -2   5        363.66        366.06        52.43 o                         
  -8  -2   5         71.70         60.97        94.91 o                         
  -7  -2   5       3555.68       3527.54       242.34 o                         
  -6  -2   5       4241.85       4299.82       243.32 o                         
  -5  -2   5       3854.86       3847.34       119.20 o                         
  -4  -2   5       3210.14       3318.04       104.47 o                         
  -3  -2   5       7706.42       7525.51       176.53 o                         
  -2  -2   5       6733.00       6248.54       187.03 o                         
  -1  -2   5       4060.31       3820.95       295.50 o                         
   0  -2   5        320.05        302.19        36.37 o                         
   1  -2   5       8618.00       7781.56       166.94 o                         
   2  -2   5      21937.19      21109.81       369.96 o                         
   3  -2   5       4386.54       4397.97       110.16 o                         
   4  -2   5         41.33         57.93        36.65 o                         
   5  -2   5       2065.02       2104.59        79.19 o                         
   6  -2   5        251.44        176.91        45.72 o                         
   7  -2   5        173.46        219.52        72.80 o                         
   8  -2   5        145.52        238.93       106.73 o                         
   9  -2   5        329.39        422.39       131.50 o                         
  10  -2   5        436.37        391.34       334.31 o                         
 -11  -1   5        115.43        183.26       110.79 o                         
 -10  -1   5        548.32        418.99        81.44 o                         
  -9  -1   5        467.04        455.89        89.69 o                         
  -8  -1   5        239.60        237.45        64.84 o                         
  -7  -1   5       2724.67       2840.28       219.83 o                         
  -6  -1   5       5164.19       5252.29       181.56 o                         
  -5  -1   5        521.28        525.96        48.93 o                         
  -4  -1   5        157.87        284.17        71.76 o                         
  -3  -1   5      11513.81      10921.43       282.25 o                         
  -2  -1   5      11866.70      11021.11       293.86 o                         
  -1  -1   5       5067.46       4616.91       152.96 o                         
   0  -1   5        466.92        387.11        33.08 o                         
   1  -1   5       4929.30       4395.54       106.76 o                         
   2  -1   5       8933.83       8598.15       169.20 o                         
   3  -1   5       3054.23       3373.86        90.15 o                         
   4  -1   5       4490.12       4711.90       164.77 o                         
   5  -1   5       2613.19       2685.07        84.55 o                         
   6  -1   5        959.78        965.46        68.69 o                         
   7  -1   5         47.92        -19.76        50.28 o                         
   8  -1   5         51.88         40.28        43.79 o                         
   9  -1   5        971.26        648.59       215.27 o                         
  10  -1   5        366.54        248.26       135.55 o                         
 -11   0   5        222.30        207.90       158.84 o                         
 -10   0   5        624.05        535.54        79.97 o                         
  -9   0   5        563.95        585.69        92.68 o                         
  -8   0   5        122.56        146.91        67.93 o                         
  -7   0   5       1355.43       1234.57        94.65 o                         
  -6   0   5       3794.14       3951.67       129.02 o                         
  -5   0   5       1268.26       1344.96        75.75 o                         
  -4   0   5       4046.18       4042.25       141.88 o                         
  -3   0   5       9780.35       9370.41       255.76 o                         
  -2   0   5       4974.87       4878.09       161.46 o                         
  -1   0   5        639.10        626.47        48.20 o                         
   0   0   5        634.37        663.67        43.82 o                         
   1   0   5       8049.14       7507.50       142.45 o                         
   2   0   5       9489.00       9382.66       217.59 o                         
   3   0   5         81.17         80.01        34.96 o                         
   4   0   5      10510.10      10762.33       318.05 o                         
   5   0   5       6375.99       6692.53       431.34 o                         
   6   0   5        714.47        711.00        99.18 o                         
   7   0   5        257.45        211.56        79.20 o                         
   8   0   5         89.85         72.29        81.92 o                         
   9   0   5        564.83        440.81       104.63 o                         
  10   0   5        311.46        220.83       107.37 o                         
 -11   1   5        156.15        118.67        92.80 o                         
 -10   1   5        493.02        474.30        90.65 o                         
  -9   1   5         81.18         61.19        66.45 o                         
  -8   1   5         82.71         53.44        72.96 o                         
  -7   1   5       2849.87       3004.64       248.21 o                         
  -6   1   5       2783.34       3260.06       137.02 o                         
  -5   1   5        242.54        302.08        87.08 o                         
  -4   1   5       7622.18       8122.50       243.64 o                         
  -3   1   5      10658.08      10289.31       289.60 o                         
  -2   1   5       3033.38       3057.96       134.05 o                         
  -1   1   5        940.08        884.41        67.77 o                         
   0   1   5       5136.06       4854.84       116.77 o                         
   1   1   5      11290.10      10034.97       213.53 o                         
   2   1   5       8505.21       8111.35       150.62 o                         
   3   1   5       1016.14       1095.01        43.18 o                         
   4   1   5       8916.26       9270.09       367.79 o                         
   5   1   5       3486.69       3684.77       139.94 o                         
   6   1   5       1703.41       1652.48       170.17 o                         
   7   1   5        444.30        423.15        90.51 o                         
   8   1   5        125.04        123.89        87.35 o                         
   9   1   5        630.89        507.12       117.76 o                         
  10   1   5        144.23       -189.17       189.17 o                         
 -11   2   5        294.21        213.74       100.76 o                         
 -10   2   5        366.29        420.97        91.95 o                         
  -9   2   5          4.26         -8.66        62.75 o                         
  -8   2   5        216.12        243.58        69.29 o                         
  -7   2   5       1912.07       1965.72       100.89 o                         
  -6   2   5       2978.71       3119.78       143.83 o                         
  -5   2   5         21.30        -17.48        49.78 o                         
  -4   2   5       6930.64       7139.63       230.63 o                         
  -3   2   5      19440.08      19126.24       499.02 o                         
  -2   2   5       3563.08       3738.08       139.65 o                         
  -1   2   5        664.13        718.90        57.82 o                         
   0   2   5        899.36        769.50        72.43 o                         
   1   2   5      24037.76      23065.70       476.42 o                         
   2   2   5      10593.38      10305.53       280.29 o                         
   3   2   5        173.54        305.15        67.08 o                         
   4   2   5       4924.63       5123.02       243.93 o                         
   5   2   5       1160.66       1316.34       118.86 o                         
   6   2   5         78.93         48.65        62.56 o                         
   7   2   5         52.22         36.79        67.36 o                         
   8   2   5        314.94        301.18        86.86 o                         
   9   2   5        580.23        478.56       119.83 o                         
 -11   3   5        189.58        172.42        97.68 o                         
 -10   3   5         44.51         -1.15        76.94 o                         
  -9   3   5         12.52         68.26        69.21 o                         
  -8   3   5        937.90       1027.90        89.48 o                         
  -7   3   5       2933.71       2932.26       134.54 o                         
  -6   3   5       4634.55       4715.70       203.38 o                         
  -5   3   5        259.64        342.26        57.97 o                         
  -4   3   5       7596.91       7992.94       205.47 o                         
  -3   3   5       4918.19       4864.85       148.75 o                         
  -2   3   5        895.16        876.06        50.83 o                         
  -1   3   5         37.15         49.49        33.35 o                         
   0   3   5       8707.11       8402.76       166.43 o                         
   1   3   5      11863.49      11418.64       206.94 o                         
   2   3   5       7914.11       8011.60       148.26 o                         
   3   3   5       1128.16       1212.79        46.26 o                         
   4   3   5       2037.53       2105.55        83.78 o                         
   5   3   5        342.00        354.85        64.90 o                         
   6   3   5        114.51        -29.93        65.94 o                         
   7   3   5        184.80        209.79       111.38 o                         
   8   3   5        551.59        466.02        93.97 o                         
   9   3   5        609.66        307.90       208.74 o                         
 -10   4   5         18.05         45.06        88.17 o                         
  -9   4   5        211.85        161.29        89.40 o                         
  -8   4   5        428.06        443.56        82.29 o                         
  -7   4   5       3249.67       3355.84       152.42 o                         
  -6   4   5       2275.55       2403.00       150.66 o                         
  -5   4   5         16.27         49.63        56.31 o                         
  -4   4   5       3952.93       4130.97       154.41 o                         
  -3   4   5       6214.55       6509.45       176.41 o                         
  -2   4   5        117.84        117.60        38.91 o                         
  -1   4   5        241.17        233.38        42.36 o                         
   0   4   5       3895.58       3836.64        91.92 o                         
   1   4   5      14027.51      14363.07       257.58 o                         
   2   4   5       2003.23       2134.82        65.43 o                         
   3   4   5       1393.13       1456.46        57.81 o                         
   4   4   5       3695.37       3745.33        91.16 o                         
   5   4   5        514.96        480.16        70.46 o                         
   6   4   5          4.48         94.98        64.42 o                         
   7   4   5         12.71        -21.69        70.48 o                         
   8   4   5        355.39        304.51       103.39 o                         
   9   4   5        206.34         59.36       187.87 o                         
 -10   5   5         53.72        -26.32        91.79 o                         
  -9   5   5          2.61        -54.31       185.85 o                         
  -8   5   5         90.93         52.44        78.32 o                         
  -7   5   5       1676.49       1816.84       124.15 o                         
  -6   5   5        733.36        774.61       107.93 o                         
  -5   5   5       1223.98       1395.91        93.15 o                         
  -4   5   5       4818.59       5160.75       181.86 o                         
  -3   5   5       1672.36       1658.98       114.30 o                         
  -2   5   5        121.99        146.83        44.27 o                         
  -1   5   5        588.28        600.99        49.08 o                         
   0   5   5       2142.22       2198.11        68.51 o                         
   1   5   5       4648.91       4720.31       111.32 o                         
   2   5   5         22.43         67.92        40.96 o                         
   3   5   5       4294.86       4263.99       114.59 o                         
   4   5   5       4877.95       5045.04       131.14 o                         
   5   5   5       1224.68       1240.60        75.69 o                         
   6   5   5        105.01        222.81        68.03 o                         
   7   5   5         66.35         50.07        74.91 o                         
   8   5   5        376.02        613.83       208.09 o                         
   9   5   5        220.91        118.07       206.79 o                         
 -10   6   5          7.65        149.48       138.62 o                         
  -9   6   5          4.91         53.64        91.35 o                         
  -8   6   5        136.23         37.70        83.91 o                         
  -7   6   5        439.54        513.05        95.10 o                         
  -6   6   5         69.55        105.10        87.87 o                         
  -5   6   5       2013.72       2210.70       123.15 o                         
  -4   6   5       3579.04       3664.22       151.60 o                         
  -3   6   5       2303.86       2292.16        93.82 o                         
  -2   6   5         78.40        110.99        50.94 o                         
  -1   6   5        475.11        459.36        52.64 o                         
   0   6   5       2766.22       2821.91       102.07 o                         
   1   6   5       3165.07       3162.19        93.24 o                         
   2   6   5         44.09         84.21        43.38 o                         
   3   6   5       3690.74       3779.08       125.62 o                         
   4   6   5       2465.22       2610.73        89.93 o                         
   5   6   5        798.45        780.18        73.84 o                         
   6   6   5          1.05         19.32        64.25 o                         
   7   6   5        149.75          4.45        78.33 o                         
   8   6   5        232.10         78.93       187.22 o                         
  -9   7   5         70.40         65.49       123.61 o                         
  -8   7   5        314.85        292.36        94.79 o                         
  -7   7   5       1105.91       1024.36       110.39 o                         
  -6   7   5         15.45         30.00        67.17 o                         
  -5   7   5       1749.96       1955.73       144.80 o                         
  -4   7   5       3343.78       3091.68       126.23 o                         
  -3   7   5       1437.89       1462.27        82.23 o                         
  -2   7   5         10.92        -25.93        50.04 o                         
  -1   7   5        364.07        353.61        52.37 o                         
   0   7   5       3421.67       3304.46       106.57 o                         
   1   7   5       2194.15       2236.80        88.03 o                         
   2   7   5         11.45         -0.35        43.80 o                         
   3   7   5       1159.68       1223.95        68.99 o                         
   4   7   5        715.48        678.51        61.07 o                         
   5   7   5         17.67        -17.77        45.46 o                         
   6   7   5         39.81        -39.03        79.24 o                         
   7   7   5         96.71          0.00       156.56 o                         
  -8   8   5        411.86        248.64       116.78 o                         
  -7   8   5        584.07        666.58       115.47 o                         
  -6   8   5          0.17        -65.52        65.52 o                         
  -5   8   5        793.46        723.02        97.69 o                         
  -4   8   5       1236.10       1186.85        99.24 o                         
  -3   8   5         82.02        151.25        61.26 o                         
  -2   8   5        349.07        391.05        59.67 o                         
  -1   8   5       2244.52       2089.44       103.29 o                         
   0   8   5       2276.21       2221.01        92.18 o                         
   1   8   5       1706.08       1798.43        79.34 o                         
   2   8   5          6.68         32.91        43.09 o                         
   3   8   5        442.63        380.04        51.76 o                         
   4   8   5        474.10        447.04        57.17 o                         
   5   8   5         81.50         61.70        52.14 o                         
   6   8   5         85.91         43.12        87.18 o                         
   7   8   5        164.61        223.75       194.39 o                         
  -7   9   5        345.36        236.14       103.67 o                         
  -6   9   5          8.12        -12.15        69.19 o                         
  -5   9   5        595.71        511.03       128.45 o                         
  -4   9   5        377.99        315.07        72.64 o                         
  -3   9   5        166.38        225.49        75.90 o                         
  -2   9   5         48.37        -51.33        55.88 o                         
  -1   9   5        497.47        492.88        75.22 o                         
   0   9   5       1013.46        946.61        70.22 o                         
   1   9   5        338.02        278.42        59.77 o                         
   2   9   5        129.36        147.52        49.83 o                         
   3   9   5        622.70        566.47        72.71 o                         
   4   9   5        200.86        195.50        66.39 o                         
   5   9   5         11.69         31.04        61.64 o                         
   6   9   5        110.95        289.63       183.30 o                         
  -6  10   5         22.04       -112.20       187.22 o                         
  -5  10   5        474.93        539.47       204.83 o                         
  -4  10   5        431.36        500.33       203.52 o                         
  -3  10   5          4.15        113.57        84.27 o                         
  -2  10   5        159.78         44.51        67.02 o                         
  -1  10   5        354.73        400.49        73.89 o                         
   0  10   5        240.45        383.80        63.32 o                         
   1  10   5          1.62         -0.05        63.99 o                         
   2  10   5        209.34        247.42        56.74 o                         
   3  10   5        481.52        408.86        70.21 o                         
   4  10   5        237.45        239.06        68.35 o                         
  -5  11   5        199.74        361.39       231.57 o                         
  -4  11   5        126.88        156.56       193.74 o                         
  -3  11   5         14.17       -174.82       174.82 o                         
  -2  11   5        107.11        165.04       155.90 o                         
  -1  11   5        235.62        282.90       162.10 o                         
   0  11   5        104.93       -100.95       119.04 o                         
   1  11   5          3.10        -74.83       111.82 o                         
   2  11   5        157.57        119.19        82.81 o                         
   3  11   5        412.50        422.55       101.68 o                         
  -2 -12   6        260.26        245.07       130.26 o                         
  -1 -12   6         29.07        191.96       140.25 o                         
   0 -12   6        128.33         91.60       242.34 o                         
   1 -12   6        317.75        357.84       126.56 o                         
   2 -12   6        246.13        160.53       140.19 o                         
  -5 -11   6         34.80        -10.50        91.65 o                         
  -4 -11   6         57.57         67.87        59.65 o                         
  -3 -11   6        332.72        334.97        65.28 o                         
  -2 -11   6        381.87        426.76       107.09 o                         
  -1 -11   6         23.89        -95.57        95.57 o                         
   0 -11   6        494.83        363.09       123.83 o                         
   1 -11   6       1087.74        740.28       144.13 o                         
   2 -11   6        346.24        249.22       132.75 o                         
   3 -11   6          6.64       -117.81       117.81 o                         
   4 -11   6         65.90         99.92       172.87 o                         
  -6 -10   6         59.92        -14.73       176.78 o                         
  -5 -10   6         35.75         45.56        47.57 o                         
  -4 -10   6        148.62         56.64        56.25 o                         
  -3 -10   6       1147.61       1139.22        81.48 o                         
  -2 -10   6        690.98        595.91        55.94 o                         
  -1 -10   6         28.17        -55.40        80.53 o                         
   0 -10   6        480.34        533.74        99.87 o                         
   1 -10   6       1293.61       1195.27       121.04 o                         
   2 -10   6        447.91        510.25        99.60 o                         
   3 -10   6          0.64        -31.45       105.44 o                         
   4 -10   6         92.73         34.45       133.07 o                         
   5 -10   6        297.89        258.07       127.33 o                         
  -7  -9   6        379.48        307.90       127.31 o                         
  -6  -9   6        104.85        176.64       109.14 o                         
  -5  -9   6         56.23         56.09        41.79 o                         
  -4  -9   6        887.28       1043.09        84.17 o                         
  -3  -9   6       1718.63       1963.70        95.64 o                         
  -2  -9   6       3003.57       3183.76       120.47 o                         
  -1  -9   6        512.76        488.65        41.65 o                         
   0  -9   6        932.90        803.77       119.29 o                         
   1  -9   6       1652.15       1634.34       297.46 o                         
   2  -9   6        338.87        330.73       119.11 o                         
   3  -9   6          9.81        170.34       118.83 o                         
   4  -9   6        180.86         90.89       109.67 o                         
   5  -9   6        443.55        471.15       174.82 o                         
   6  -9   6        228.57        302.68       214.61 o                         
  -8  -8   6        169.55        153.43       131.00 o                         
  -7  -8   6        776.55        712.25       126.78 o                         
  -6  -8   6        136.85        192.75        86.00 o                         
  -5  -8   6          2.21         63.57        37.91 o                         
  -4  -8   6        658.34        627.25        59.45 o                         
  -3  -8   6       2198.50       2207.09        97.67 o                         
  -2  -8   6       1495.17       1488.33       126.32 o                         
  -1  -8   6          4.86         24.06        34.42 o                         
   0  -8   6       2114.45       2158.63        63.43 o                         
   1  -8   6       2277.63       2498.73       165.82 o                         
   2  -8   6         70.10        153.30        93.21 o                         
   3  -8   6       1081.05       1035.83       123.96 o                         
   4  -8   6        420.37        625.30       122.25 o                         
   5  -8   6       1119.59       1012.95        95.61 o                         
   6  -8   6        328.51        289.68       186.56 o                         
   7  -8   6        203.37        171.07        91.74 o                         
  -9  -7   6          0.68       -108.88       108.88 o                         
  -8  -7   6        766.30        679.44       120.74 o                         
  -7  -7   6       1563.17       1750.29       550.56 o                         
  -6  -7   6        540.49        566.76       110.57 o                         
  -5  -7   6        130.53        169.74        30.82 o                         
  -4  -7   6        100.62         94.60        38.14 o                         
  -3  -7   6       1129.34       1146.95        84.09 o                         
  -2  -7   6        480.25        546.64        58.29 o                         
  -1  -7   6       1178.65       1174.56       128.76 o                         
   0  -7   6       6777.88       6599.42       191.57 o                         
   1  -7   6       4156.26       4404.94       147.37 o                         
   2  -7   6         16.11         38.89        45.91 o                         
   3  -7   6        195.91        218.89        53.88 o                         
   4  -7   6       1944.00       1867.41        86.66 o                         
   5  -7   6       1258.62       1390.07       121.32 o                         
   6  -7   6        293.57        223.46        81.33 o                         
   7  -7   6        422.58        266.54        95.02 o                         
   8  -7   6        917.52        793.86       147.14 o                         
  -9  -6   6         15.08        -86.31        98.07 o                         
  -8  -6   6       1004.48        880.59       134.08 o                         
  -7  -6   6       1453.62       1313.52       191.46 o                         
  -6  -6   6        201.90        285.17        80.54 o                         
  -5  -6   6        223.36        262.31        30.06 o                         
  -4  -6   6       1266.69       1214.01        75.98 o                         
  -3  -6   6       2559.25       2494.94       110.19 o                         
  -2  -6   6        812.26       1005.20        98.91 o                         
  -1  -6   6       3550.24       3385.42       120.10 o                         
   0  -6   6      18262.64      17881.84       425.62 o                         
   1  -6   6       6709.38       6765.73       187.78 o                         
   2  -6   6         10.14         90.21        88.45 o                         
   3  -6   6       1097.45       1089.68        60.73 o                         
   4  -6   6        432.13        406.50        52.58 o                         
   5  -6   6       2716.16       2895.83       124.66 o                         
   6  -6   6        148.86         72.41        56.81 o                         
   7  -6   6        467.13        418.52        72.64 o                         
   8  -6   6        434.22        354.86        86.60 o                         
 -10  -5   6        132.88         67.24       112.95 o                         
  -9  -5   6         43.61         -3.71       116.44 o                         
  -8  -5   6       1296.41       1294.34       131.66 o                         
  -7  -5   6       1179.79       1154.97       123.04 o                         
  -6  -5   6        685.21        670.19        97.70 o                         
  -5  -5   6       3216.80       3314.79       105.82 o                         
  -4  -5   6       4230.02       4347.52       172.62 o                         
  -3  -5   6       7204.34       7256.73       207.95 o                         
  -2  -5   6       1300.57       1297.49        98.54 o                         
  -1  -5   6       7676.84       7421.08       249.24 o                         
   0  -5   6      13922.94      13722.19       318.87 o                         
   1  -5   6       5298.10       5381.43       148.69 o                         
   2  -5   6        419.50        412.90        42.45 o                         
   3  -5   6        720.46        724.45        52.10 o                         
   4  -5   6       2787.04       2996.17       105.09 o                         
   5  -5   6       2301.03       2503.96       104.51 o                         
   6  -5   6        281.75        334.22        61.92 o                         
   7  -5   6        391.95        343.42        64.40 o                         
   8  -5   6        491.14        405.47       131.35 o                         
   9  -5   6          7.22        -79.79       112.65 o                         
 -10  -4   6         58.17        -93.37       106.57 o                         
  -9  -4   6        293.60        320.66       139.92 o                         
  -8  -4   6       2006.80       1995.37       154.23 o                         
  -7  -4   6       1411.27       1465.66       244.29 o                         
  -6  -4   6        477.93        433.25        78.41 o                         
  -5  -4   6       3127.45       3172.25       100.76 o                         
  -4  -4   6       9546.39       9104.63       277.57 o                         
  -3  -4   6      12113.92      11511.48       332.40 o                         
  -2  -4   6       5018.69       5103.42       149.13 o                         
  -1  -4   6       1674.10       1525.12        98.94 o                         
   0  -4   6       9077.96       8783.88       223.73 o                         
   1  -4   6        473.49        421.81        49.80 o                         
   2  -4   6       1878.62       1867.73       130.87 o                         
   3  -4   6       2035.91       2031.59        75.47 o                         
   4  -4   6       2746.15       2836.57        95.07 o                         
   5  -4   6       1917.36       1994.68       100.40 o                         
   6  -4   6         45.23         51.09        50.06 o                         
   7  -4   6       1198.38       1056.70        78.36 o                         
   8  -4   6        446.92        364.87        87.56 o                         
   9  -4   6         42.67        135.24       113.38 o                         
 -11  -3   6        122.36         30.31       101.45 o                         
 -10  -3   6        199.51        175.17       120.87 o                         
  -9  -3   6        607.32        597.18       121.24 o                         
  -8  -3   6       3770.05       3652.99       359.76 o                         
  -7  -3   6       1002.92       1051.84       111.39 o                         
  -6  -3   6        183.23        154.62        81.75 o                         
  -5  -3   6       2181.66       2127.35        92.42 o                         
  -4  -3   6        423.20        333.57        48.62 o                         
  -3  -3   6      12817.38      12512.37       346.12 o                         
  -2  -3   6          4.26        115.85        60.67 o                         
  -1  -3   6      12297.51      11563.92       272.87 o                         
   0  -3   6      12576.16      11861.62       263.36 o                         
   1  -3   6        157.46        158.47        35.84 o                         
   2  -3   6       5333.19       5474.04       131.21 o                         
   3  -3   6       2702.01       2736.67        86.84 o                         
   4  -3   6       2443.39       2485.91        84.65 o                         
   5  -3   6       1070.37       1052.65        74.66 o                         
   6  -3   6        651.87        685.33        60.98 o                         
   7  -3   6       1847.00       1701.86        90.95 o                         
   8  -3   6        863.24        722.00        87.51 o                         
   9  -3   6         75.82        -18.70       127.59 o                         
 -11  -2   6        118.79        170.56       106.33 o                         
 -10  -2   6          0.95         34.33       104.37 o                         
  -9  -2   6        592.98        485.89        61.42 o                         
  -8  -2   6       3171.79       2894.59       142.32 o                         
  -7  -2   6        679.22        653.65        66.05 o                         
  -6  -2   6        309.64        221.09        36.95 o                         
  -5  -2   6        650.94        640.24        45.89 o                         
  -4  -2   6       6727.10       6163.77       182.11 o                         
  -3  -2   6         49.75         59.46        53.64 o                         
  -2  -2   6        534.50        488.70        65.68 o                         
  -1  -2   6      22997.25      20948.33       851.61 o                         
   0  -2   6      13175.76      12130.34       298.47 o                         
   1  -2   6        462.00        532.34        39.83 o                         
   2  -2   6        990.16        933.90        52.01 o                         
   3  -2   6       5965.62       5962.15       156.82 o                         
   4  -2   6       2770.42       2831.00        91.33 o                         
   5  -2   6        603.31        582.24        76.66 o                         
   6  -2   6       1046.99       1063.02        64.12 o                         
   7  -2   6       1915.53       1899.83       111.82 o                         
   8  -2   6       1328.91       1121.23        82.53 o                         
   9  -2   6        183.08        247.92       112.47 o                         
 -11  -1   6        100.02        180.69       189.83 o                         
 -10  -1   6         69.64         39.74        84.48 o                         
  -9  -1   6       1411.83       1440.26       118.51 o                         
  -8  -1   6       1868.59       1746.40       111.57 o                         
  -7  -1   6         28.47         -2.44        55.89 o                         
  -6  -1   6       1988.58       2006.88        95.67 o                         
  -5  -1   6       1093.17       1088.83       119.70 o                         
  -4  -1   6       1580.66       1558.82        74.31 o                         
  -3  -1   6       5077.36       4989.91       162.44 o                         
  -2  -1   6       7101.55       6761.48       202.48 o                         
  -1  -1   6      33456.73      29564.21       625.73 o                         
   0  -1   6      21909.07      19847.15       340.18 o                         
   1  -1   6        351.67        285.47        39.24 o                         
   2  -1   6       4912.59       5033.01       133.22 o                         
   3  -1   6       2770.16       2594.10        68.89 o                         
   4  -1   6       6076.08       6301.89       243.27 o                         
   5  -1   6        291.16        298.72        33.93 o                         
   6  -1   6        343.55        273.49        53.81 o                         
   7  -1   6       1235.18       1109.05        64.54 o                         
   8  -1   6        230.42        178.33        78.66 o                         
   9  -1   6         10.24         50.11        90.93 o                         
 -11   0   6         18.10         78.32       121.84 o                         
 -10   0   6         16.89        -91.00        91.00 o                         
  -9   0   6       1365.35       1180.98       116.67 o                         
  -8   0   6       1419.24       1430.87       107.52 o                         
  -7   0   6        386.38        361.76        69.03 o                         
  -6   0   6       2587.77       2782.11       119.42 o                         
  -5   0   6       7636.39       7874.36       245.61 o                         
  -4   0   6       5960.08       6036.76       188.16 o                         
  -3   0   6       1548.85       1452.00        74.31 o                         
  -2   0   6       6067.38       5766.23       180.46 o                         
  -1   0   6      22197.38      19765.65       556.20 o                         
   0   0   6      10278.34       9192.05       191.10 o                         
   1   0   6        864.16        845.10        42.37 o                         
   2   0   6       3559.90       3499.57        91.27 o                         
   3   0   6       8868.75       8730.43       259.58 o                         
   4   0   6       2789.86       2882.97        86.17 o                         
   5   0   6        437.19        462.90        73.22 o                         
   6   0   6        625.77        425.61        83.17 o                         
   7   0   6        378.03        468.47        77.60 o                         
   8   0   6        388.50        343.18        95.37 o                         
   9   0   6         23.48        -22.66       111.13 o                         
 -11   1   6         35.94         56.43        88.78 o                         
 -10   1   6        142.13         60.05        83.03 o                         
  -9   1   6       1891.69       1705.32       143.13 o                         
  -8   1   6       1202.51       1036.75        97.29 o                         
  -7   1   6        278.17        248.49        80.87 o                         
  -6   1   6       1537.52       1580.16        96.32 o                         
  -5   1   6       5547.92       5707.38       190.96 o                         
  -4   1   6       8225.69       8301.32       241.47 o                         
  -3   1   6       1170.68       1228.39        77.15 o                         
  -2   1   6       1908.44       1764.99       144.49 o                         
  -1   1   6      20227.84      18787.84       580.49 o                         
   0   1   6       8400.47       8247.44       175.68 o                         
   1   1   6        657.44        675.26        50.47 o                         
   2   1   6       3337.52       3132.14        91.36 o                         
   3   1   6       6178.61       6304.95       163.17 o                         
   4   1   6        662.34        589.08        65.42 o                         
   5   1   6         12.35         44.58        63.62 o                         
   6   1   6        622.19        666.39        79.78 o                         
   7   1   6       1190.80       1227.62       102.98 o                         
   8   1   6        213.85        209.19        97.29 o                         
   9   1   6         52.19          2.51       135.03 o                         
 -11   2   6         86.86        148.52        99.38 o                         
 -10   2   6        138.25         62.27        91.84 o                         
  -9   2   6       1989.16       1997.40       133.13 o                         
  -8   2   6       1242.90       1138.91        92.12 o                         
  -7   2   6         45.67         -9.13       103.72 o                         
  -6   2   6       1909.41       2075.95       119.92 o                         
  -5   2   6       3091.83       3403.38       135.28 o                         
  -4   2   6       4849.12       4916.93       170.44 o                         
  -3   2   6        168.35        229.94        58.58 o                         
  -2   2   6       1877.85       1820.87        97.33 o                         
  -1   2   6       2423.13       2197.66        91.64 o                         
   0   2   6         67.48         97.80        45.13 o                         
   1   2   6       1505.76       1620.84        67.30 o                         
   2   2   6       8437.03       8077.49       238.17 o                         
   3   2   6       4323.60       4415.45        83.31 o                         
   4   2   6        425.21        408.47        65.01 o                         
   5   2   6       1374.10       1479.32       118.20 o                         
   6   2   6       1871.61       1856.22       114.73 o                         
   7   2   6       1322.74       1376.48       107.71 o                         
   8   2   6        490.32        425.16        91.60 o                         
   9   2   6         34.57          5.47       105.67 o                         
 -11   3   6          0.13        -51.88       109.18 o                         
 -10   3   6        363.16        377.69       157.60 o                         
  -9   3   6       1368.38       1280.30       136.18 o                         
  -8   3   6        283.42        321.48        96.38 o                         
  -7   3   6        109.00        106.52        72.32 o                         
  -6   3   6        716.52        774.13        72.46 o                         
  -5   3   6       4403.38       4655.70       162.02 o                         
  -4   3   6        397.47        322.89       106.65 o                         
  -3   3   6         24.88          4.83        55.07 o                         
  -2   3   6       3931.75       3890.25       119.51 o                         
  -1   3   6       7676.81       7514.86       303.79 o                         
   0   3   6       1571.35       1600.65        58.30 o                         
   1   3   6       2566.28       2695.75        86.40 o                         
   2   3   6       8232.08       8145.04       164.27 o                         
   3   3   6       4624.26       4669.39       152.91 o                         
   4   3   6        219.50        138.32        53.81 o                         
   5   3   6         40.08         36.90        64.80 o                         
   6   3   6        434.17        480.03        83.14 o                         
   7   3   6       1448.09       1515.06       117.86 o                         
   8   3   6        295.66        346.70       129.49 o                         
   9   3   6         59.65         19.57       189.17 o                         
 -10   4   6        118.25         88.22        87.90 o                         
  -9   4   6        604.12        645.38       107.84 o                         
  -8   4   6         55.83         75.82        66.67 o                         
  -7   4   6        431.46        434.06        90.07 o                         
  -6   4   6       1440.69       1593.17       101.29 o                         
  -5   4   6       1724.07       1716.89        93.73 o                         
  -4   4   6         36.64         88.02        55.72 o                         
  -3   4   6       5155.24       5152.58       154.40 o                         
  -2   4   6       7270.96       7352.31       316.17 o                         
  -1   4   6      12465.80      12134.71       271.11 o                         
   0   4   6       2522.47       2351.98        72.88 o                         
   1   4   6        491.06        402.29        44.12 o                         
   2   4   6       4217.84       4552.84       126.71 o                         
   3   4   6       3111.09       3058.55       102.50 o                         
   4   4   6          7.50         95.75        24.80 o                         
   5   4   6         99.81         65.93        59.51 o                         
   6   4   6        582.35        588.26        85.67 o                         
   7   4   6        442.67        454.16        90.16 o                         
   8   4   6        221.60        166.81        99.27 o                         
   9   4   6         38.44         99.15       208.09 o                         
 -10   5   6        296.56        322.68       133.64 o                         
  -9   5   6        230.31        187.21        89.27 o                         
  -8   5   6          2.96        -11.03        76.33 o                         
  -7   5   6        438.96        569.57       100.78 o                         
  -6   5   6       1814.82       1717.99       112.42 o                         
  -5   5   6       1474.54       1486.84       101.15 o                         
  -4   5   6         53.26        -55.91        57.41 o                         
  -3   5   6       2416.98       2310.53       126.64 o                         
  -2   5   6       6838.66       7089.72       181.53 o                         
  -1   5   6       5167.86       5256.06       151.97 o                         
   0   5   6       1802.61       1799.91        85.27 o                         
   1   5   6        831.15        842.86        50.23 o                         
   2   5   6       2432.14       2363.69        80.84 o                         
   3   5   6       1007.59       1077.74        55.18 o                         
   4   5   6          0.88        -11.30        35.92 o                         
   5   5   6        302.24        288.32        60.33 o                         
   6   5   6        243.12        189.80        74.66 o                         
   7   5   6        788.92        710.45        96.86 o                         
   8   5   6          6.84         39.14       187.22 o                         
 -10   6   6        280.06        148.97       121.57 o                         
  -9   6   6        285.13        282.77       121.99 o                         
  -8   6   6         11.71        -77.70        77.70 o                         
  -7   6   6        539.23        508.79       106.24 o                         
  -6   6   6       1947.07       2013.89       154.38 o                         
  -5   6   6       2727.84       2880.80       141.98 o                         
  -4   6   6         84.60        107.81        57.97 o                         
  -3   6   6        146.10        153.99        61.29 o                         
  -2   6   6        729.42        677.35        63.33 o                         
  -1   6   6       3924.46       4052.29       128.61 o                         
   0   6   6        244.00        237.78        44.73 o                         
   1   6   6       1737.06       1729.02        73.80 o                         
   2   6   6       3142.85       3086.96       104.23 o                         
   3   6   6        189.02        241.94        50.78 o                         
   4   6   6        158.21         26.44        38.87 o                         
   5   6   6        139.95        212.77        63.09 o                         
   6   6   6        224.99        239.42        87.33 o                         
   7   6   6         88.30        -71.93        99.63 o                         
   8   6   6          8.22         29.35       196.35 o                         
  -9   7   6        214.14         77.74       121.10 o                         
  -8   7   6         16.94        -26.03        86.02 o                         
  -7   7   6        128.54        202.42        88.84 o                         
  -6   7   6       1377.39       1426.83       140.83 o                         
  -5   7   6        711.25        629.47        77.49 o                         
  -4   7   6         49.25         61.26        56.81 o                         
  -3   7   6        446.53        393.98        56.93 o                         
  -2   7   6        728.82        715.94        70.38 o                         
  -1   7   6         26.49         12.95        50.43 o                         
   0   7   6        568.23        648.20        58.27 o                         
   1   7   6       3744.42       3699.00       118.06 o                         
   2   7   6       2945.39       3165.18       150.09 o                         
   3   7   6        608.16        648.58        60.25 o                         
   4   7   6        145.54         83.32        51.98 o                         
   5   7   6        273.94        282.94        53.86 o                         
   6   7   6        283.23        259.97        93.45 o                         
   7   7   6        188.59        -87.41       214.61 o                         
  -8   8   6          5.37         51.68       109.35 o                         
  -7   8   6        322.90        300.49       111.03 o                         
  -6   8   6        600.86        561.64       169.28 o                         
  -5   8   6        173.43        228.07       120.83 o                         
  -4   8   6        283.23        197.61        64.31 o                         
  -3   8   6        385.89        413.17        93.21 o                         
  -2   8   6        622.95        571.87        66.96 o                         
  -1   8   6       1489.82       1416.14        89.94 o                         
   0   8   6        186.14         74.81        58.17 o                         
   1   8   6       2172.76       2174.04        96.86 o                         
   2   8   6       1464.50       1398.13       102.59 o                         
   3   8   6         13.08         64.93        50.68 o                         
   4   8   6        211.60        197.84        54.94 o                         
   5   8   6        298.43        213.21        62.39 o                         
   6   8   6        268.80        203.01       100.27 o                         
  -7   9   6        257.50        157.75       114.86 o                         
  -6   9   6        450.85        275.70       113.22 o                         
  -5   9   6         20.28          6.12       178.45 o                         
  -4   9   6        316.12        302.68        78.35 o                         
  -3   9   6       1427.64       1346.28       100.01 o                         
  -2   9   6       1732.03       1620.97       106.83 o                         
  -1   9   6        401.20        402.75        69.00 o                         
   0   9   6         14.99        -20.98        63.23 o                         
   1   9   6       1067.46       1108.45        89.87 o                         
   2   9   6        545.78        539.22        65.13 o                         
   3   9   6          2.17        -32.23        58.75 o                         
   4   9   6        216.02        327.28        71.49 o                         
   5   9   6        218.75        122.01        93.39 o                         
  -6  10   6        296.06        242.66       196.35 o                         
  -5  10   6          6.72         65.23       176.78 o                         
  -4  10   6        388.70        305.29       185.26 o                         
  -3  10   6        642.41        406.29       124.41 o                         
  -2  10   6        712.61        667.15        88.94 o                         
  -1  10   6        309.95        205.84        75.36 o                         
   0  10   6        128.29        137.44        66.28 o                         
   1  10   6        594.61        577.07        83.35 o                         
   2  10   6        204.08        267.84        71.49 o                         
   3  10   6         16.57          4.05        68.20 o                         
   4  10   6        110.42        173.52       102.69 o                         
  -4  11   6         18.56        101.11       202.87 o                         
  -3  11   6        117.68         45.66       202.22 o                         
  -2  11   6        136.48        275.28       211.35 o                         
  -1  11   6         15.36         99.60       141.12 o                         
   0  11   6        133.51        260.22       108.02 o                         
   1  11   6        280.88        225.47       118.77 o                         
   2  11   6         87.65         27.39        88.61 o                         
  -2 -12   7        254.46        394.00       174.17 o                         
  -1 -12   7        554.25        546.05       147.95 o                         
   0 -12   7        489.12        199.31       142.53 o                         
   1 -12   7        134.05        334.64       185.91 o                         
  -4 -11   7        598.69        520.68       313.44 o                         
  -3 -11   7         13.45        -99.06       108.36 o                         
  -2 -11   7        302.42        454.15       297.78 o                         
  -1 -11   7        964.48        942.27       149.18 o                         
   0 -11   7         98.59        103.94       108.77 o                         
   1 -11   7          1.94       -183.45       277.56 o                         
   2 -11   7         99.82        -85.30       131.81 o                         
   3 -11   7        348.92        266.54       141.35 o                         
   4 -11   7         68.14        178.74       234.84 o                         
  -6 -10   7         67.99         34.32       116.14 o                         
  -5 -10   7        553.25        484.03        71.06 o                         
  -4 -10   7        465.99        503.15        74.66 o                         
  -3 -10   7          3.43          4.75        63.00 o                         
  -2 -10   7        578.79        627.91        76.27 o                         
  -1 -10   7        549.97        548.26       163.52 o                         
   0 -10   7        586.16        371.23       121.14 o                         
   1 -10   7          1.85         31.26       115.89 o                         
   2 -10   7        580.57        723.86       150.16 o                         
   3 -10   7        614.85        570.78       203.52 o                         
   4 -10   7        240.78        290.28       183.95 o                         
   5 -10   7          5.12       -125.90       183.95 o                         
  -7  -9   7         18.25         48.72       129.71 o                         
  -6  -9   7         99.41         56.72       103.17 o                         
  -5  -9   7        659.43        742.22        59.36 o                         
  -4  -9   7        394.97        319.47        55.51 o                         
  -3  -9   7          2.57         60.99        56.12 o                         
  -2  -9   7       1529.44       1608.92        96.78 o                         
  -1  -9   7       2030.74       2119.57       118.21 o                         
   0  -9   7        115.23         92.30       102.86 o                         
   1  -9   7        464.61        466.53       121.62 o                         
   2  -9   7       1228.07       1308.52       151.08 o                         
   3  -9   7       1491.59       1553.24       164.70 o                         
   4  -9   7        225.52        329.01       242.99 o                         
   5  -9   7          4.24        -78.92       123.91 o                         
   6  -9   7        333.31         -9.78       165.69 o                         
  -8  -8   7          5.38        -42.07       105.41 o                         
  -7  -8   7        100.64        -40.34       109.43 o                         
  -6  -8   7        530.99        478.67       106.32 o                         
  -5  -8   7       1475.18       1389.62       117.98 o                         
  -4  -8   7        373.84        385.26        48.74 o                         
  -3  -8   7        721.39        709.21        79.56 o                         
  -2  -8   7       1263.29       1225.39        85.41 o                         
  -1  -8   7       2477.74       2354.02        86.96 o                         
   0  -8   7        456.76        502.04        62.83 o                         
   1  -8   7        537.52        540.89        51.65 o                         
   2  -8   7       2883.30       3083.35       121.27 o                         
   3  -8   7       2108.69       2101.81       132.70 o                         
   4  -8   7        484.44        543.76       128.60 o                         
   5  -8   7         15.01         45.21        57.14 o                         
   6  -8   7        250.47        220.56        83.18 o                         
   7  -8   7        365.76        240.46       146.07 o                         
  -9  -7   7        171.93        113.55       108.39 o                         
  -8  -7   7         32.01         72.60       105.12 o                         
  -7  -7   7        228.27        180.31        96.64 o                         
  -6  -7   7       1381.49       1353.28       132.15 o                         
  -5  -7   7       1797.91       1851.47        92.08 o                         
  -4  -7   7        830.06        789.94        70.08 o                         
  -3  -7   7         46.58         48.03        59.47 o                         
  -2  -7   7       3716.42       3744.68       195.91 o                         
  -1  -7   7       4398.27       4073.01       229.73 o                         
   0  -7   7        713.16        688.73        64.10 o                         
   1  -7   7        556.68        600.24       109.80 o                         
   2  -7   7       1578.85       1606.72        87.50 o                         
   3  -7   7        901.19       1033.22        81.73 o                         
   4  -7   7        316.54        283.21        50.39 o                         
   5  -7   7        176.21        184.13        71.93 o                         
   6  -7   7        731.77        756.47        78.83 o                         
   7  -7   7        439.38        489.17        81.00 o                         
  -9  -6   7        447.32        404.91       117.92 o                         
  -8  -6   7         36.99         88.29        98.93 o                         
  -7  -6   7        197.79        140.83       104.86 o                         
  -6  -6   7       1359.46       1498.71       163.41 o                         
  -5  -6   7       1816.75       1747.10        97.59 o                         
  -4  -6   7        249.90        163.35        64.49 o                         
  -3  -6   7        584.36        536.74        79.31 o                         
  -2  -6   7       3337.57       3520.52       177.47 o                         
  -1  -6   7       6243.23       5973.43       203.69 o                         
   0  -6   7        222.31        208.50        60.98 o                         
   1  -6   7       2531.53       2543.01       102.80 o                         
   2  -6   7       1855.70       1988.95        95.74 o                         
   3  -6   7        374.02        447.36        55.71 o                         
   4  -6   7        254.17        120.76        49.36 o                         
   5  -6   7        754.20        556.02        64.02 o                         
   6  -6   7       2371.39       2278.61       124.73 o                         
   7  -6   7        669.30        471.99       112.33 o                         
   8  -6   7          6.57        -72.07        80.17 o                         
 -10  -5   7        409.45        558.69       141.98 o                         
  -9  -5   7        596.67        507.70       121.50 o                         
  -8  -5   7        104.47         33.02        86.85 o                         
  -7  -5   7        376.63        394.65       102.46 o                         
  -6  -5   7       2040.92       2144.00       197.98 o                         
  -5  -5   7       1423.02       1417.84       156.13 o                         
  -4  -5   7         19.83         81.16        55.31 o                         
  -3  -5   7       1468.00       1455.67       118.40 o                         
  -2  -5   7       7310.84       6794.55       261.23 o                         
  -1  -5   7       4832.04       4761.60       146.75 o                         
   0  -5   7          1.91         30.39        49.08 o                         
   1  -5   7       2772.72       2846.32       106.08 o                         
   2  -5   7       2648.45       2694.90       100.79 o                         
   3  -5   7        621.10        762.37        65.72 o                         
   4  -5   7         25.61         30.03        46.66 o                         
   5  -5   7       1635.68       1585.51        89.97 o                         
   6  -5   7       3776.70       3696.53       164.77 o                         
   7  -5   7        848.28        508.52        75.58 o                         
   8  -5   7        140.63         85.96        79.13 o                         
 -10  -4   7        429.09        494.60       134.79 o                         
  -9  -4   7        493.05        307.44       121.01 o                         
  -8  -4   7        111.11        182.61       123.29 o                         
  -7  -4   7       1328.67       1200.37       120.68 o                         
  -6  -4   7        862.94        919.37        54.53 o                         
  -5  -4   7        138.27        185.65        42.11 o                         
  -4  -4   7        127.81        108.36        61.64 o                         
  -3  -4   7       2758.28       2806.43       138.94 o                         
  -2  -4   7      10328.83      10358.68       514.36 o                         
  -1  -4   7       6399.25       6193.54       176.33 o                         
   0  -4   7       3320.44       3213.92       109.91 o                         
   1  -4   7      15007.06      14690.58       351.42 o                         
   2  -4   7       7185.85       7374.40       171.23 o                         
   3  -4   7       2668.84       2833.40        94.75 o                         
   4  -4   7        434.57        477.38        54.84 o                         
   5  -4   7       1371.95       1361.55        78.04 o                         
   6  -4   7       1490.16       1606.62        86.92 o                         
   7  -4   7        387.32        264.21        67.66 o                         
   8  -4   7        197.42        132.56        77.77 o                         
   9  -4   7        145.05        362.19       324.86 o                         
 -10  -3   7        277.71        246.90       157.54 o                         
  -9  -3   7        160.06        139.23        98.44 o                         
  -8  -3   7        308.34        123.74       144.49 o                         
  -7  -3   7       2432.90       2413.03       156.37 o                         
  -6  -3   7       4119.32       4417.65       161.16 o                         
  -5  -3   7        221.41        191.81        48.62 o                         
  -4  -3   7        497.88        497.55        80.56 o                         
  -3  -3   7       6246.77       6077.74       195.76 o                         
  -2  -3   7      14286.51      13797.60       395.71 o                         
  -1  -3   7       2743.04       2531.06        93.29 o                         
   0  -3   7       3070.42       2776.56        84.56 o                         
   1  -3   7      13220.16      12628.35       252.48 o                         
   2  -3   7       7864.52       8073.18       172.28 o                         
   3  -3   7       3296.92       3426.48       166.65 o                         
   4  -3   7        181.09        235.78        50.10 o                         
   5  -3   7        665.78        818.21        78.47 o                         
   6  -3   7       2747.02       2722.03       112.21 o                         
   7  -3   7          7.12         12.13        53.03 o                         
   8  -3   7        364.11        296.28        94.84 o                         
   9  -3   7        226.57        155.33       117.02 o                         
 -11  -2   7        135.75        103.13       139.62 o                         
 -10  -2   7        359.89        132.42       217.88 o                         
  -9  -2   7        322.90        282.48       161.12 o                         
  -8  -2   7        762.33        701.28        75.50 o                         
  -7  -2   7       5277.28       5456.42       165.90 o                         
  -6  -2   7       4640.11       4932.74       161.63 o                         
  -5  -2   7       1243.64       1291.49        84.48 o                         
  -4  -2   7        657.78        658.86        92.96 o                         
  -3  -2   7       3228.74       3038.43        96.20 o                         
  -2  -2   7      14043.88      13695.46       318.78 o                         
  -1  -2   7       1921.79       1897.98        77.04 o                         
   0  -2   7       4433.36       4331.42       127.29 o                         
   1  -2   7       8044.44       7691.92       150.42 o                         
   2  -2   7        957.80        816.72        59.56 o                         
   3  -2   7        338.45        348.79        44.35 o                         
   4  -2   7        309.86        367.57        42.89 o                         
   5  -2   7       3228.61       3282.67       107.00 o                         
   6  -2   7       1222.66       1220.22        66.15 o                         
   7  -2   7         10.40        -17.42        51.02 o                         
   8  -2   7        567.62        439.74        65.68 o                         
   9  -2   7        304.45        196.34       126.78 o                         
 -11  -1   7        298.35        142.21       199.61 o                         
 -10  -1   7        890.83        776.71       104.05 o                         
  -9  -1   7        248.69        211.87        73.03 o                         
  -8  -1   7        453.89        350.59        71.66 o                         
  -7  -1   7       5680.34       5927.82       191.17 o                         
  -6  -1   7       1777.53       1793.44        92.00 o                         
  -5  -1   7        872.26        956.56        74.78 o                         
  -4  -1   7        252.13        287.11        55.07 o                         
  -3  -1   7       5089.51       4709.18       172.16 o                         
  -2  -1   7      13693.01      13077.22       407.37 o                         
  -1  -1   7       1329.38       1212.74        65.58 o                         
   0  -1   7       4718.96       4546.22       117.57 o                         
   1  -1   7       1987.60       1887.43        69.71 o                         
   2  -1   7        690.10        713.11        49.59 o                         
   3  -1   7        427.27        433.51        59.79 o                         
   4  -1   7       2231.92       2135.24       114.81 o                         
   5  -1   7       5969.91       5940.92       183.44 o                         
   6  -1   7       1874.03       1916.79        85.72 o                         
   7  -1   7         37.43        -26.67        76.87 o                         
   8  -1   7        394.95        226.28        92.83 o                         
   9  -1   7        206.55        -78.65       125.57 o                         
 -11   0   7        205.28        182.63       142.46 o                         
 -10   0   7       1018.13        939.65       124.51 o                         
  -9   0   7        333.62        291.90        79.31 o                         
  -8   0   7        349.78        255.56        98.17 o                         
  -7   0   7       1911.20       1967.44       109.73 o                         
  -6   0   7        576.15        654.10        65.72 o                         
  -5   0   7        552.55        577.37        68.30 o                         
  -4   0   7        608.02        637.11       107.63 o                         
  -3   0   7      17438.50      17247.41       470.02 o                         
  -2   0   7      13697.37      13519.09       375.89 o                         
  -1   0   7         10.03         -0.10        44.93 o                         
   0   0   7       7754.94       7163.20       158.14 o                         
   1   0   7      15134.71      15134.65       272.98 o                         
   2   0   7        711.25        716.61        47.84 o                         
   3   0   7          7.61        -14.66        39.81 o                         
   4   0   7       2922.83       3158.03       132.66 o                         
   5   0   7       4507.70       4703.65       131.88 o                         
   6   0   7       1617.50       1535.81       109.42 o                         
   7   0   7          0.87        -65.49        83.35 o                         
   8   0   7        367.43        527.60       110.18 o                         
   9   0   7        234.17        135.37       161.78 o                         
 -11   1   7        199.52        -42.56        97.52 o                         
 -10   1   7        403.94        381.29        91.32 o                         
  -9   1   7        141.99         70.93        72.75 o                         
  -8   1   7        893.81       1071.58       259.95 o                         
  -7   1   7       1274.02       1297.14       145.79 o                         
  -6   1   7         82.55         40.44        58.31 o                         
  -5   1   7        404.68        425.32        68.43 o                         
  -4   1   7       3679.85       3615.80       152.82 o                         
  -3   1   7      15019.22      14363.13       528.38 o                         
  -2   1   7       6701.20       6379.26       449.78 o                         
  -1   1   7       3546.45       3669.43       111.23 o                         
   0   1   7      14484.45      13555.06       270.49 o                         
   1   1   7       9883.45       9643.46       208.47 o                         
   2   1   7       3754.95       3616.95        88.57 o                         
   3   1   7        102.25        182.63        73.63 o                         
   4   1   7       3140.41       3359.39        95.47 o                         
   5   1   7       3508.87       3617.90       153.08 o                         
   6   1   7        174.83        118.72        74.84 o                         
   7   1   7        126.57         45.77        90.84 o                         
   8   1   7        356.31        268.80        99.13 o                         
   9   1   7        212.84         55.80       124.63 o                         
 -11   2   7         55.02         86.55        89.27 o                         
 -10   2   7        271.18        226.83        90.34 o                         
  -9   2   7        138.45         75.80        73.36 o                         
  -8   2   7       2262.30       2220.66       160.91 o                         
  -7   2   7       3753.19       3910.39       183.41 o                         
  -6   2   7        443.74        467.65        75.84 o                         
  -5   2   7         38.48        -60.04        60.04 o                         
  -4   2   7       2520.34       2753.50       125.57 o                         
  -3   2   7      10003.12       9999.12       306.74 o                         
  -2   2   7       2735.75       2656.48       185.83 o                         
  -1   2   7       2113.21       2138.79        91.40 o                         
   0   2   7      14838.04      14246.80       283.63 o                         
   1   2   7      11276.42      10904.88       232.12 o                         
   2   2   7       3204.79       3388.47       104.29 o                         
   3   2   7         34.66         91.35        25.02 o                         
   4   2   7       1097.79       1141.23        87.81 o                         
   5   2   7       2171.76       2231.93       118.55 o                         
   6   2   7        130.37         73.96        70.43 o                         
   7   2   7        265.35        218.56        97.33 o                         
   8   2   7        358.38        313.83       115.94 o                         
   9   2   7        137.83        189.83       210.05 o                         
 -11   3   7        275.28         15.01       118.79 o                         
 -10   3   7        133.94         64.30        97.61 o                         
  -9   3   7        269.52        152.74        83.55 o                         
  -8   3   7       1905.03       1868.34       130.06 o                         
  -7   3   7       2858.30       2945.81       142.71 o                         
  -6   3   7        647.38        646.36        77.42 o                         
  -5   3   7         36.69        -50.22        75.44 o                         
  -4   3   7       2949.49       3305.45       187.54 o                         
  -3   3   7      10211.72      10689.53       318.78 o                         
  -2   3   7       2263.11       2363.15       112.29 o                         
  -1   3   7       1671.29       1575.80        79.98 o                         
   0   3   7       4467.88       4390.25       128.21 o                         
   1   3   7       7762.64       7949.52       168.91 o                         
   2   3   7        288.80        293.22        42.35 o                         
   3   3   7        789.36        824.26        45.67 o                         
   4   3   7       2432.43       2437.43       103.96 o                         
   5   3   7        313.38        307.00        70.46 o                         
   6   3   7         36.93        -63.21        75.86 o                         
   7   3   7        302.14        304.06        90.96 o                         
   8   3   7        603.90        578.57       119.71 o                         
   9   3   7        187.93        407.70       228.96 o                         
 -10   4   7        337.23        419.20       140.83 o                         
  -9   4   7         81.26         89.00        81.15 o                         
  -8   4   7       1460.35       1426.09       125.23 o                         
  -7   4   7       1138.35        979.01        93.96 o                         
  -6   4   7        491.80        543.28        75.93 o                         
  -5   4   7        499.04        532.81        71.93 o                         
  -4   4   7       2434.82       2527.60       132.35 o                         
  -3   4   7       3813.44       3795.42       140.23 o                         
  -2   4   7         35.20          9.82        43.96 o                         
  -1   4   7       1307.80       1307.44        64.15 o                         
   0   4   7       2649.91       2743.23       135.53 o                         
   1   4   7        899.86        914.03        69.29 o                         
   2   4   7        136.63        159.14        41.91 o                         
   3   4   7       2322.78       2452.38        82.35 o                         
   4   4   7       2308.98       2251.38        70.95 o                         
   5   4   7       1352.87       1426.39       105.62 o                         
   6   4   7          0.29         46.05        95.57 o                         
   7   4   7        325.16        408.52        97.25 o                         
   8   4   7        543.33        400.00       118.17 o                         
 -10   5   7         35.81        103.14       117.95 o                         
  -9   5   7        133.50         86.93       105.52 o                         
  -8   5   7        678.19        582.94       102.60 o                         
  -7   5   7        352.87        318.16       130.46 o                         
  -6   5   7          6.17         -1.61        66.53 o                         
  -5   5   7        535.23        414.68        73.62 o                         
  -4   5   7       2822.49       2985.84       134.50 o                         
  -3   5   7       2526.78       2425.14       113.36 o                         
  -2   5   7        124.12        185.21        58.63 o                         
  -1   5   7        943.37        943.72        62.95 o                         
   0   5   7       2337.26       2485.16       114.76 o                         
   1   5   7       2152.06       2128.53        79.83 o                         
   2   5   7          1.89          7.09        40.37 o                         
   3   5   7       2471.81       2565.49        90.46 o                         
   4   5   7       1534.97       1536.58        69.09 o                         
   5   5   7        732.85        672.12        72.95 o                         
   6   5   7         79.92        158.86        82.84 o                         
   7   5   7         52.29         18.26       129.16 o                         
   8   5   7        194.25        118.07       206.13 o                         
  -9   6   7        138.37         85.83       105.27 o                         
  -8   6   7        194.75        183.56        92.16 o                         
  -7   6   7        146.82        140.13       106.97 o                         
  -6   6   7         77.49         42.85        71.75 o                         
  -5   6   7       1084.48       1039.30        99.46 o                         
  -4   6   7       2383.19       2240.76       124.93 o                         
  -3   6   7        238.09        251.63        81.91 o                         
  -2   6   7        333.85        363.51       112.66 o                         
  -1   6   7       2025.24       1974.34        96.57 o                         
   0   6   7       4294.70       4340.30       145.41 o                         
   1   6   7       1356.20       1499.28        85.58 o                         
   2   6   7        181.73        189.75        47.19 o                         
   3   6   7       1232.79       1193.99        68.02 o                         
   4   6   7       1352.82       1262.99        71.14 o                         
   5   6   7        405.12        330.82        69.48 o                         
   6   6   7        117.58        -16.70        78.12 o                         
   7   6   7         34.96        -58.71       176.13 o                         
  -9   7   7        189.79        212.57       136.34 o                         
  -8   7   7        325.83        278.36       116.10 o                         
  -7   7   7         27.40         84.81       119.26 o                         
  -6   7   7         76.88         89.29        83.72 o                         
  -5   7   7       1331.64       1201.15        92.37 o                         
  -4   7   7       1361.55       1322.70       114.10 o                         
  -3   7   7        637.37        658.08        94.75 o                         
  -2   7   7        107.57        120.62        71.83 o                         
  -1   7   7       1002.52        989.05        77.72 o                         
   0   7   7       1157.84       1218.99        86.47 o                         
   1   7   7       1351.96       1256.03        69.55 o                         
   2   7   7          8.30          1.19        49.94 o                         
   3   7   7        293.76        296.08        64.02 o                         
   4   7   7        132.87        219.21        63.28 o                         
   5   7   7         61.20         -5.41        46.44 o                         
   6   7   7         28.51        -26.64       103.88 o                         
   7   7   7        163.09        213.96       204.18 o                         
  -8   8   7        354.98        116.26       119.81 o                         
  -7   8   7        237.88        288.89       110.47 o                         
  -6   8   7          8.28         19.13        85.52 o                         
  -5   8   7        612.02        649.63        80.13 o                         
  -4   8   7        769.59        769.64        98.99 o                         
  -3   8   7        171.16         95.74        64.47 o                         
  -2   8   7         37.02         63.38        57.29 o                         
  -1   8   7        382.20        312.71        62.72 o                         
   0   8   7       1669.09       1585.65       121.84 o                         
   1   8   7        241.05        192.53        54.57 o                         
   2   8   7         51.86        -28.07        54.75 o                         
   3   8   7        415.71        371.49        66.12 o                         
   4   8   7         29.52         36.69        60.81 o                         
   5   8   7         10.84         20.50        97.54 o                         
   6   8   7         55.42         67.84       193.74 o                         
  -7   9   7         98.99        160.91       114.15 o                         
  -6   9   7          6.08        206.79       178.08 o                         
  -5   9   7        349.68        252.63       129.16 o                         
  -4   9   7        334.31        164.28        73.81 o                         
  -3   9   7         10.76         75.12        68.76 o                         
  -2   9   7        289.29        255.44        66.94 o                         
  -1   9   7        697.60        629.23        77.82 o                         
   0   9   7        523.80        637.45       106.77 o                         
   1   9   7         17.14         18.43        76.89 o                         
   2   9   7        433.93        410.05        67.72 o                         
   3   9   7        399.51        294.18        68.13 o                         
   4   9   7        125.60         68.01        67.50 o                         
   5   9   7          2.99         96.42       111.39 o                         
  -6  10   7         54.91         93.28       224.40 o                         
  -5  10   7        196.32        185.91       176.78 o                         
  -4  10   7         72.92         -9.13       176.13 o                         
  -3  10   7          3.85          2.26        83.46 o                         
  -2  10   7        102.84         40.71        72.26 o                         
  -1  10   7        415.23        352.02        83.18 o                         
   0  10   7        279.52        223.01        80.84 o                         
   1  10   7          2.04        -68.58        68.58 o                         
   2  10   7        443.61        257.88        86.90 o                         
   3  10   7        513.11        439.27        85.61 o                         
  -3  11   7          3.11         55.45       183.95 o                         
  -2  11   7         85.50         64.58       183.95 o                         
  -1  11   7        372.74        319.51       152.79 o                         
   0  11   7        218.78        101.80       141.42 o                         
   1  11   7         32.26         46.51       123.15 o                         
  -4 -11   8        386.43        332.88       111.56 o                         
  -3 -11   8        936.77        929.81       157.86 o                         
  -2 -11   8        379.90        367.61       163.08 o                         
  -1 -11   8         56.59        -76.49       104.08 o                         
   0 -11   8        210.68        163.12       115.49 o                         
   1 -11   8        551.25        560.23       166.60 o                         
   2 -11   8        586.33        379.80       138.55 o                         
   3 -11   8          1.57       -145.43       145.43 o                         
  -6 -10   8        166.30        103.07       119.60 o                         
  -5 -10   8          0.13         12.75        63.12 o                         
  -4 -10   8       1252.54       1172.59        83.99 o                         
  -3 -10   8       2010.46       2091.47       125.23 o                         
  -2 -10   8        552.35        560.66        53.70 o                         
  -1 -10   8         20.82        -76.95       202.22 o                         
   0 -10   8        254.98        231.33       141.37 o                         
   1 -10   8        518.74        411.92       133.65 o                         
   2 -10   8        309.80         87.41       145.47 o                         
   3 -10   8         58.93        203.52       164.38 o                         
   4 -10   8        657.17        300.07       183.95 o                         
  -7  -9   8        368.64        599.04       215.59 o                         
  -6  -9   8        441.90        354.81       118.94 o                         
  -5  -9   8         28.80         -0.80        47.47 o                         
  -4  -9   8       1025.92       1092.18        71.52 o                         
  -3  -9   8       2425.68       2492.73       151.71 o                         
  -2  -9   8        184.97        226.23        53.07 o                         
  -1  -9   8        208.17        148.57        43.89 o                         
   0  -9   8        414.60        359.65        65.14 o                         
   1  -9   8       1523.78       1351.85       153.99 o                         
   2  -9   8        154.99        196.79       114.42 o                         
   3  -9   8        172.01        191.15        74.41 o                         
   4  -9   8        707.57        470.90       179.71 o                         
   5  -9   8        258.32        155.25       174.82 o                         
   6  -9   8         19.65        253.10       223.75 o                         
  -8  -8   8        361.57        262.38       131.71 o                         
  -7  -8   8        484.92        402.12       132.38 o                         
  -6  -8   8        651.06        676.34       119.05 o                         
  -5  -8   8         10.08         50.93        43.66 o                         
  -4  -8   8       1911.62       1906.35       122.76 o                         
  -3  -8   8       1287.28       1197.91        83.54 o                         
  -2  -8   8         12.88         38.09        46.87 o                         
  -1  -8   8        572.77        550.78       106.81 o                         
   0  -8   8       1886.73       1959.39       126.34 o                         
   1  -8   8       1495.60       1448.16        87.36 o                         
   2  -8   8       1061.88        976.00       119.34 o                         
   3  -8   8        237.90        155.72        57.74 o                         
   4  -8   8        780.84        612.22        93.56 o                         
   5  -8   8        374.93        349.54        68.84 o                         
   6  -8   8          5.27         44.13        63.56 o                         
  -9  -7   8         56.57         64.09       177.43 o                         
  -8  -7   8        102.44        -38.39       107.61 o                         
  -7  -7   8        433.65        413.08       105.63 o                         
  -6  -7   8        368.73        245.78       129.81 o                         
  -5  -7   8        161.98         59.31        54.24 o                         
  -4  -7   8       1980.59       1975.43       108.85 o                         
  -3  -7   8        850.25        850.04        86.20 o                         
  -2  -7   8        134.89        132.16        89.52 o                         
  -1  -7   8       2579.91       2658.25       123.77 o                         
   0  -7   8       3596.97       3642.41       145.22 o                         
   1  -7   8       3939.19       4219.32       157.73 o                         
   2  -7   8         35.41         30.89        49.61 o                         
   3  -7   8       1228.85       1151.55        89.19 o                         
   4  -7   8       1637.37       1808.86        97.53 o                         
   5  -7   8        773.22        741.79        95.27 o                         
   6  -7   8         23.06         55.35        70.83 o                         
   7  -7   8        185.16        165.24       104.09 o                         
  -9  -6   8        193.77         95.45       332.03 o                         
  -8  -6   8        386.53        335.85       121.71 o                         
  -7  -6   8        522.00        471.84       120.22 o                         
  -6  -6   8         31.37         63.43        33.53 o                         
  -5  -6   8       1084.65       1093.17        74.17 o                         
  -4  -6   8       4877.50       4742.82       204.37 o                         
  -3  -6   8       2265.42       2387.27       131.51 o                         
  -2  -6   8         14.87        -65.93        82.38 o                         
  -1  -6   8       2197.02       2049.89       167.35 o                         
   0  -6   8       4777.05       4790.15       213.60 o                         
   1  -6   8       1698.76       1722.99        94.25 o                         
   2  -6   8          1.77         98.23        56.70 o                         
   3  -6   8       1889.05       1700.95        82.79 o                         
   4  -6   8       2486.36       2553.72       123.85 o                         
   5  -6   8        898.70        983.61       114.40 o                         
   6  -6   8          5.30        -48.64        66.96 o                         
   7  -6   8        416.91        297.97        75.19 o                         
   8  -6   8        308.86        308.78       106.77 o                         
 -10  -5   8         29.20         -5.11       122.09 o                         
  -9  -5   8        332.42        276.00       115.66 o                         
  -8  -5   8        488.37        560.26       166.02 o                         
  -7  -5   8        748.03        810.97       110.60 o                         
  -6  -5   8        353.00        359.77        47.25 o                         
  -5  -5   8       3142.81       3197.66       146.25 o                         
  -4  -5   8       5471.09       5377.79       215.17 o                         
  -3  -5   8       3464.62       3695.66       217.55 o                         
  -2  -5   8          4.24        -52.27        52.27 o                         
  -1  -5   8       1982.11       1886.25        80.74 o                         
   0  -5   8       5493.61       5502.24       302.10 o                         
   1  -5   8       2149.19       2312.98       104.27 o                         
   2  -5   8        205.54        197.11        72.97 o                         
   3  -5   8       2237.27       2330.92        93.80 o                         
   4  -5   8       1833.02       1883.80        90.74 o                         
   5  -5   8        748.10        899.90        78.82 o                         
   6  -5   8         56.22         71.44        54.08 o                         
   7  -5   8        602.24        517.38        79.09 o                         
   8  -5   8        194.26         38.78       101.33 o                         
 -10  -4   8         21.72        -61.18       122.09 o                         
  -9  -4   8        421.46        441.99       112.83 o                         
  -8  -4   8       1306.48       1193.68       140.63 o                         
  -7  -4   8        535.62        504.24        94.39 o                         
  -6  -4   8        296.99        268.27        57.31 o                         
  -5  -4   8       3326.77       3291.42       153.44 o                         
  -4  -4   8       7278.52       7372.54       243.81 o                         
  -3  -4   8       2705.28       2657.23       123.28 o                         
  -2  -4   8        324.83        263.36        81.71 o                         
  -1  -4   8       7103.03       6860.88       194.33 o                         
   0  -4   8       7792.40       7392.46       176.83 o                         
   1  -4   8        682.47        703.21        66.06 o                         
   2  -4   8        602.35        610.01        64.71 o                         
   3  -4   8       2245.52       2295.47        91.02 o                         
   4  -4   8       2009.28       2062.61        89.90 o                         
   5  -4   8        891.96        853.79        72.44 o                         
   6  -4   8        470.86        351.92        60.50 o                         
   7  -4   8       1181.09       1134.64        93.61 o                         
   8  -4   8        268.31        249.33        87.79 o                         
 -10  -3   8         50.88        -21.30       126.31 o                         
  -9  -3   8        427.18        344.38       101.43 o                         
  -8  -3   8        790.42        752.36       113.05 o                         
  -7  -3   8        955.57       1006.87        68.74 o                         
  -6  -3   8         22.53        -28.84        49.13 o                         
  -5  -3   8       3574.78       3752.97       157.24 o                         
  -4  -3   8       6859.07       6769.48       233.42 o                         
  -3  -3   8        814.55        809.88        73.65 o                         
  -2  -3   8        630.78        640.79        78.19 o                         
  -1  -3   8       6199.30       5881.65       162.53 o                         
   0  -3   8       4644.44       4436.91       136.56 o                         
   1  -3   8        191.12        124.18        38.83 o                         
   2  -3   8       1790.67       1915.64        68.23 o                         
   3  -3   8       3889.71       4096.93       107.52 o                         
   4  -3   8       3917.78       4153.13       125.57 o                         
   5  -3   8        296.33        216.67        53.42 o                         
   6  -3   8        380.08        340.87        53.46 o                         
   7  -3   8       2059.35       1989.05       137.33 o                         
   8  -3   8        279.91        202.90       104.93 o                         
   9  -3   8          0.40        139.60       179.39 o                         
 -11  -2   8         58.27         19.10       139.97 o                         
 -10  -2   8          4.80       -179.39       198.31 o                         
  -9  -2   8        711.29        483.59        81.15 o                         
  -8  -2   8       1136.50       1276.09       256.69 o                         
  -7  -2   8        193.35        206.36        53.04 o                         
  -6  -2   8        411.93        435.43        62.29 o                         
  -5  -2   8       2495.49       2585.42       117.39 o                         
  -4  -2   8        486.11        487.94        55.34 o                         
  -3  -2   8        514.17        474.22        54.13 o                         
  -2  -2   8       3955.84       3828.39       127.88 o                         
  -1  -2   8      15808.97      15212.87       485.73 o                         
   0  -2   8       8858.97       8645.43       237.29 o                         
   1  -2   8        232.46        180.03        43.42 o                         
   2  -2   8       1408.64       1327.24        66.88 o                         
   3  -2   8       2948.52       3022.70       105.46 o                         
   4  -2   8       2849.05       2873.67       100.57 o                         
   5  -2   8        657.09        734.61        53.80 o                         
   6  -2   8       1755.53       1712.11        77.26 o                         
   7  -2   8       1574.51       1438.87        92.09 o                         
   8  -2   8        279.88        218.13       100.50 o                         
   9  -2   8          2.12        120.68       200.91 o                         
 -11  -1   8          1.40         18.92       199.61 o                         
 -10  -1   8        182.80          9.77       144.82 o                         
  -9  -1   8        708.94        707.52        95.41 o                         
  -8  -1   8       1294.67       1215.34       113.17 o                         
  -7  -1   8          3.23        110.42        56.13 o                         
  -6  -1   8       1051.36       1051.58        90.35 o                         
  -5  -1   8       3589.30       3634.61       146.36 o                         
  -4  -1   8       2594.75       2559.38       116.63 o                         
  -3  -1   8         81.89         25.80        52.85 o                         
  -2  -1   8       5201.94       4969.39       409.33 o                         
  -1  -1   8      22223.91      20899.96       421.91 o                         
   0  -1   8       6822.88       6771.42       157.79 o                         
   1  -1   8        501.45        499.10        69.67 o                         
   2  -1   8        326.04        313.05        49.09 o                         
   3  -1   8       3161.41       3348.79       118.89 o                         
   4  -1   8       3328.68       3533.60       132.39 o                         
   5  -1   8        186.90        151.52        48.55 o                         
   6  -1   8       1058.15       1143.84        71.78 o                         
   7  -1   8       1588.91       1595.63       129.57 o                         
   8  -1   8        129.12         78.03       114.30 o                         
   9  -1   8          0.40        120.07       131.22 o                         
 -11   0   8          0.17        -18.92       200.26 o                         
 -10   0   8        204.76        126.72        87.67 o                         
  -9   0   8       1227.98       1169.14       125.66 o                         
  -8   0   8        514.13        480.36        71.05 o                         
  -7   0   8         61.63        108.97        63.93 o                         
  -6   0   8       2161.90       2268.09       199.28 o                         
  -5   0   8       4705.70       4731.79       171.81 o                         
  -4   0   8       5054.01       5044.31       201.89 o                         
  -3   0   8        381.64        311.24        68.04 o                         
  -2   0   8       2194.94       2088.32        90.80 o                         
  -1   0   8      14996.25      14178.89       366.87 o                         
   0   0   8       2052.22       1883.39        81.26 o                         
   1   0   8        823.52        885.71        51.72 o                         
   2   0   8       1411.72       1436.21        72.84 o                         
   3   0   8       2315.32       2287.08        80.53 o                         
   4   0   8       1574.77       1617.07        79.93 o                         
   5   0   8          3.22        -18.32        75.89 o                         
   6   0   8       1269.92       1174.41       103.60 o                         
   7   0   8        843.72        696.85       116.43 o                         
   8   0   8          4.54        -72.92       137.64 o                         
   9   0   8         40.90        -63.93       146.12 o                         
 -11   1   8          5.20         17.31       144.41 o                         
 -10   1   8        290.75        258.29       109.92 o                         
  -9   1   8       1460.84       1231.31       135.04 o                         
  -8   1   8        929.79        923.09        96.78 o                         
  -7   1   8        455.57        542.98        82.72 o                         
  -6   1   8       3525.53       3684.65       178.61 o                         
  -5   1   8       5005.42       5358.33       210.45 o                         
  -4   1   8       4682.97       4622.61       172.18 o                         
  -3   1   8       1830.12       1797.67        96.68 o                         
  -2   1   8       4959.31       4732.22       203.50 o                         
  -1   1   8       3158.46       2947.73       107.99 o                         
   0   1   8         79.18        127.47        49.72 o                         
   1   1   8       2499.82       2388.96        84.03 o                         
   2   1   8       2582.49       2511.64        80.38 o                         
   3   1   8       4903.50       4927.29       138.27 o                         
   4   1   8       3580.39       3654.73       132.48 o                         
   5   1   8         77.94        220.35        81.63 o                         
   6   1   8       1087.04       1209.84       118.13 o                         
   7   1   8        433.60        425.32        93.55 o                         
   8   1   8          5.32        -82.81       100.00 o                         
   9   1   8         48.20       -131.22       131.22 o                         
 -11   2   8          1.94        -47.41       124.92 o                         
 -10   2   8        284.07        369.41       100.55 o                         
  -9   2   8       1026.78       1002.27       108.15 o                         
  -8   2   8        115.59         55.81        90.03 o                         
  -7   2   8        188.06        180.26        79.12 o                         
  -6   2   8        991.76        963.89        88.64 o                         
  -5   2   8       3116.80       3148.55       147.28 o                         
  -4   2   8       1629.28       1692.97       110.14 o                         
  -3   2   8        241.72        243.32        65.04 o                         
  -2   2   8       6609.11       6356.07       325.22 o                         
  -1   2   8      14010.78      14238.85       348.99 o                         
   0   2   8         75.62        113.53        62.05 o                         
   1   2   8       2808.07       2809.74       155.26 o                         
   2   2   8       3413.03       3507.65       112.88 o                         
   3   2   8       4715.32       4781.71       121.12 o                         
   4   2   8        276.75        297.71        70.31 o                         
   5   2   8        161.60        232.66       101.58 o                         
   6   2   8       1964.72       1973.91       135.77 o                         
   7   2   8        523.41        570.71       102.05 o                         
   8   2   8          1.07        -50.28       117.11 o                         
 -10   3   8        158.43        145.92        91.45 o                         
  -9   3   8        721.64        741.63       104.73 o                         
  -8   3   8        391.54        266.36       102.54 o                         
  -7   3   8        363.13        155.77        72.47 o                         
  -6   3   8        847.84        844.05       170.58 o                         
  -5   3   8        795.90        746.02        88.39 o                         
  -4   3   8        381.04        470.03        74.98 o                         
  -3   3   8       2928.19       3030.48       142.99 o                         
  -2   3   8      14219.84      14230.88       468.52 o                         
  -1   3   8       5476.08       5312.74       163.32 o                         
   0   3   8         12.58         40.36        49.91 o                         
   1   3   8       2538.14       2707.80        95.56 o                         
   2   3   8       3018.57       3136.22        96.73 o                         
   3   3   8       1390.81       1494.92        65.48 o                         
   4   3   8         12.36          6.44        63.37 o                         
   5   3   8       2611.06       2669.45       144.69 o                         
   6   3   8       1677.46       1771.41       143.37 o                         
   7   3   8        678.29        486.21       140.74 o                         
   8   3   8          0.19         93.94       122.25 o                         
 -10   4   8        540.64        477.22       189.17 o                         
  -9   4   8        534.67        431.68        92.98 o                         
  -8   4   8          1.47        -56.45       131.44 o                         
  -7   4   8        622.87        704.57        93.82 o                         
  -6   4   8       1670.36       1534.06       106.22 o                         
  -5   4   8       2118.01       2076.10       113.66 o                         
  -4   4   8        471.74        510.35        71.33 o                         
  -3   4   8       2822.12       2922.63       108.75 o                         
  -2   4   8      11952.51      12052.12       365.88 o                         
  -1   4   8       7254.68       7520.19       190.14 o                         
   0   4   8         35.33         38.26        42.80 o                         
   1   4   8        500.04        518.41        51.49 o                         
   2   4   8       1186.75       1268.37        63.62 o                         
   3   4   8       1562.78       1581.41        73.70 o                         
   4   4   8          1.02         65.67        24.66 o                         
   5   4   8        753.21        755.35        94.43 o                         
   6   4   8        978.40        994.48       134.77 o                         
   7   4   8        110.31        111.24       147.42 o                         
 -10   5   8        339.68        108.33       124.17 o                         
  -9   5   8        490.06        520.55       143.94 o                         
  -8   5   8          7.89        267.76       119.03 o                         
  -7   5   8        709.74        627.61       106.22 o                         
  -6   5   8       1842.36       1633.29       126.02 o                         
  -5   5   8       1751.55       1895.19       125.09 o                         
  -4   5   8        332.90        342.58        61.76 o                         
  -3   5   8       1331.96       1249.73        79.15 o                         
  -2   5   8       5465.14       5586.81       192.26 o                         
  -1   5   8       1720.32       1843.76       119.29 o                         
   0   5   8         55.83         25.16        44.87 o                         
   1   5   8       3426.36       3416.24       109.92 o                         
   2   5   8       3234.55       3308.83       110.87 o                         
   3   5   8        790.69        820.27        61.00 o                         
   4   5   8         33.82         58.04        38.58 o                         
   5   5   8        458.89        413.22        71.10 o                         
   6   5   8        386.10        404.53        98.21 o                         
   7   5   8         18.75         16.40       128.18 o                         
  -9   6   8        128.06        103.65       130.75 o                         
  -8   6   8          4.51         86.11       162.43 o                         
  -7   6   8        552.56        691.66       106.05 o                         
  -6   6   8        927.09        968.58       117.93 o                         
  -5   6   8       1139.91       1071.65        86.51 o                         
  -4   6   8        104.15         84.03        73.86 o                         
  -3   6   8       2016.02       2129.09       103.68 o                         
  -2   6   8       2431.97       2607.93       146.60 o                         
  -1   6   8         90.76        101.25        58.43 o                         
   0   6   8        973.90        864.30        63.60 o                         
   1   6   8       1080.55       1204.29        74.18 o                         
   2   6   8       1243.67       1094.71        70.08 o                         
   3   6   8        553.12        595.22        67.54 o                         
   4   6   8         17.92         35.87        44.95 o                         
   5   6   8        445.38        377.60        79.70 o                         
   6   6   8        224.63        100.74       173.19 o                         
   7   6   8         38.52         58.71       204.83 o                         
  -9   7   8         77.55        163.31       145.47 o                         
  -8   7   8         27.45        -25.17       123.94 o                         
  -7   7   8        377.10        305.29       171.56 o                         
  -6   7   8        500.50        338.57        97.39 o                         
  -5   7   8        264.22        256.46        66.82 o                         
  -4   7   8          5.52         51.04        66.10 o                         
  -3   7   8        481.07        464.18        71.53 o                         
  -2   7   8        868.52        765.27        72.43 o                         
  -1   7   8        165.20         24.06        55.71 o                         
   0   7   8        177.86        208.23        59.67 o                         
   1   7   8       1612.00       1526.71        83.16 o                         
   2   7   8        989.33        988.08        70.19 o                         
   3   7   8         71.51        133.36        56.67 o                         
   4   7   8         47.49        101.66        52.91 o                         
   5   7   8        308.75        332.19        46.08 o                         
   6   7   8        336.01        446.84       232.88 o                         
  -8   8   8         33.97        -33.77       139.10 o                         
  -7   8   8        104.82        208.79       118.32 o                         
  -6   8   8        182.80        132.95        91.59 o                         
  -5   8   8          3.53          3.10        78.23 o                         
  -4   8   8        200.98        190.41        69.21 o                         
  -3   8   8       1433.43       1370.57       100.92 o                         
  -2   8   8        781.67        715.98        84.17 o                         
  -1   8   8          7.26        -25.64        80.97 o                         
   0   8   8        349.81        291.35        63.80 o                         
   1   8   8        775.73        736.66        85.76 o                         
   2   8   8        445.00        406.84        66.58 o                         
   3   8   8         30.71         31.33        58.79 o                         
   4   8   8        109.38         33.15        62.33 o                         
   5   8   8        263.70        256.07       102.11 o                         
  -7   9   8        193.44        -94.59       207.44 o                         
  -6   9   8        103.00         39.07       112.73 o                         
  -5   9   8          1.15         -7.02       102.09 o                         
  -4   9   8        254.21        150.65       133.47 o                         
  -3   9   8        534.08        511.43        89.59 o                         
  -2   9   8        444.36        478.37        79.50 o                         
  -1   9   8        145.82        159.50        74.61 o                         
   0   9   8         41.55        142.30        74.85 o                         
   1   9   8        238.42        202.13        65.41 o                         
   2   9   8         80.12         91.77        67.61 o                         
   3   9   8          2.45         14.59        71.10 o                         
   4   9   8         21.38         27.42        79.78 o                         
  -5  10   8          0.04         93.28       204.83 o                         
  -4  10   8         99.79        148.08       204.18 o                         
  -3  10   8        420.90        173.47       118.35 o                         
  -2  10   8        334.61        233.48       117.61 o                         
  -1  10   8         29.15         12.03        87.38 o                         
   0  10   8         40.83          8.46        82.01 o                         
   1  10   8        164.99        149.11        84.01 o                         
   2  10   8         61.49         10.45        72.47 o                         
  -2  11   8         28.07          9.13       229.62 o                         
  -1  11   8         15.01        110.24       193.09 o                         
  -4 -11   9        268.14        202.22       146.77 o                         
  -3 -11   9         14.58          6.95       140.58 o                         
  -2 -11   9        485.92        332.53       129.26 o                         
  -1 -11   9        489.28        616.91       130.87 o                         
   0 -11   9        395.20        347.69       212.66 o                         
   1 -11   9        109.12        -76.97       183.30 o                         
   2 -11   9        110.34       -173.52       202.22 o                         
  -5 -10   9        504.03        490.99       128.71 o                         
  -4 -10   9        418.88        448.50        86.34 o                         
  -3 -10   9         57.23        106.17        55.24 o                         
  -2 -10   9        629.20        583.84       137.31 o                         
  -1 -10   9        499.50        462.51        52.13 o                         
   0 -10   9          9.88        221.79       173.52 o                         
   1 -10   9        215.71        136.34       213.96 o                         
   2 -10   9        711.62        688.85       213.31 o                         
   3 -10   9       1135.58        852.58       232.23 o                         
   4 -10   9        111.70        183.95       193.74 o                         
  -7  -9   9         13.31       -126.01       210.70 o                         
  -6  -9   9        386.47        298.15       182.65 o                         
  -5  -9   9       1282.75       1097.09        98.67 o                         
  -4  -9   9        344.26        303.11        75.91 o                         
  -3  -9   9        401.24        405.31        72.91 o                         
  -2  -9   9       1031.16       1004.70        79.21 o                         
  -1  -9   9        324.33        311.94        51.45 o                         
   0  -9   9         59.69         12.16       114.45 o                         
   1  -9   9         62.70         82.99        73.46 o                         
   2  -9   9       2281.00       2415.35       122.19 o                         
   3  -9   9       1833.44       1847.25       126.09 o                         
   4  -9   9        223.15         58.06       204.18 o                         
   5  -9   9        100.18        165.04       223.75 o                         
  -8  -8   9          2.88         34.19       141.92 o                         
  -7  -8   9         65.61        207.76       120.98 o                         
  -6  -8   9        785.75        747.49        87.38 o                         
  -5  -8   9       1502.47       1449.12       102.95 o                         
  -4  -8   9        413.63        454.21        97.22 o                         
  -3  -8   9       1234.21       1290.51        91.54 o                         
  -2  -8   9       2471.73       2701.94       400.52 o                         
  -1  -8   9        828.73        869.38        83.55 o                         
   0  -8   9         90.24         -1.54        74.67 o                         
   1  -8   9        464.41        452.04        70.21 o                         
   2  -8   9       1262.81       1437.70       101.22 o                         
   3  -8   9       2800.55       2729.78       176.55 o                         
   4  -8   9         54.12          1.24        97.49 o                         
   5  -8   9        230.31        216.35        68.75 o                         
   6  -8   9        293.50        191.55       135.30 o                         
  -8  -7   9         20.80        -67.88       135.21 o                         
  -7  -7   9        218.26         65.85       107.28 o                         
  -6  -7   9       1474.72       1554.45        92.26 o                         
  -5  -7   9       2266.90       2263.46       138.25 o                         
  -4  -7   9          3.04        -67.84        67.84 o                         
  -3  -7   9       2679.04       2685.83       176.90 o                         
  -2  -7   9       4141.16       3941.67       153.10 o                         
  -1  -7   9       1753.09       1795.75        99.51 o                         
   0  -7   9        718.32        767.34        80.70 o                         
   1  -7   9         98.87        213.63        74.96 o                         
   2  -7   9       2516.34       2390.59       159.25 o                         
   3  -7   9        545.43        529.52        75.92 o                         
   4  -7   9         21.15         45.79        58.81 o                         
   5  -7   9        566.18        595.40        75.10 o                         
   6  -7   9        388.09        269.10        77.06 o                         
   7  -7   9        173.33        206.85        86.86 o                         
  -9  -6   9        139.51        212.83       183.95 o                         
  -8  -6   9        109.05        141.73       113.29 o                         
  -7  -6   9         73.61        -51.39        84.32 o                         
  -6  -6   9       1135.12       1268.04        76.49 o                         
  -5  -6   9       2485.31       2592.04       182.32 o                         
  -4  -6   9          0.02        -59.12        69.38 o                         
  -3  -6   9       3987.68       4284.52       190.02 o                         
  -2  -6   9       3245.05       3298.20       121.45 o                         
  -1  -6   9        745.98        761.99        67.10 o                         
   0  -6   9         58.86        161.20        83.51 o                         
   1  -6   9        425.26        414.79        68.17 o                         
   2  -6   9       1751.02       1793.43       101.38 o                         
   3  -6   9        583.45        516.36        68.50 o                         
   4  -6   9        296.55        325.97        60.54 o                         
   5  -6   9       1324.59       1161.42        90.19 o                         
   6  -6   9        672.45        675.28       121.50 o                         
   7  -6   9        170.98         91.49        81.58 o                         
 -10  -5   9        429.57        414.11       142.41 o                         
  -9  -5   9        112.18         65.33       110.62 o                         
  -8  -5   9         42.99       -102.58       104.19 o                         
  -7  -5   9        150.28        111.90        37.75 o                         
  -6  -5   9       1940.25       1981.69       111.11 o                         
  -5  -5   9       1078.71       1203.54       100.16 o                         
  -4  -5   9        135.65         84.97        72.29 o                         
  -3  -5   9       5215.78       4902.29       196.60 o                         
  -2  -5   9       2745.14       2624.97       137.73 o                         
  -1  -5   9        472.14        471.27        62.55 o                         
   0  -5   9        337.42        393.88        52.73 o                         
   1  -5   9       4791.40       4695.62       160.78 o                         
   2  -5   9       3735.70       3819.88       233.50 o                         
   3  -5   9        447.98        418.40        61.45 o                         
   4  -5   9        830.21        842.87        68.33 o                         
   5  -5   9       1467.66       1521.54       139.35 o                         
   6  -5   9       1043.72        976.08        82.24 o                         
   7  -5   9        112.41         56.89        66.48 o                         
   8  -5   9         39.05        -19.88        98.25 o                         
 -10  -4   9        190.56         67.73       133.21 o                         
  -9  -4   9         22.88        279.34       128.67 o                         
  -8  -4   9         64.54         64.38        93.24 o                         
  -7  -4   9        464.69        496.05        61.24 o                         
  -6  -4   9       4559.88       4798.13       312.14 o                         
  -5  -4   9       1879.29       1953.56       142.86 o                         
  -4  -4   9        728.23        662.66        84.98 o                         
  -3  -4   9       5011.61       5083.21       348.67 o                         
  -2  -4   9       3991.49       4010.27       167.61 o                         
  -1  -4   9         56.39        144.24       115.79 o                         
   0  -4   9       1087.45       1093.10        64.41 o                         
   1  -4   9       9048.38       8996.70       253.65 o                         
   2  -4   9       6008.15       6012.49       150.37 o                         
   3  -4   9        535.62        598.30        53.97 o                         
   4  -4   9        237.06        175.44        52.95 o                         
   5  -4   9       2036.96       1999.74       105.00 o                         
   6  -4   9       1134.97       1006.45        78.74 o                         
   7  -4   9         48.36        103.91        68.09 o                         
   8  -4   9        145.57        152.50        91.17 o                         
 -10  -3   9        119.68        165.63       115.66 o                         
  -9  -3   9          8.68        -34.64       107.83 o                         
  -8  -3   9         15.66         51.05       138.62 o                         
  -7  -3   9       2278.54       2346.78       113.84 o                         
  -6  -3   9       2280.00       2267.19       100.82 o                         
  -5  -3   9       2079.63       2215.83       124.59 o                         
  -4  -3   9       1993.79       1954.51       109.56 o                         
  -3  -3   9       9614.16       9677.10       314.70 o                         
  -2  -3   9       5459.46       5462.13       196.72 o                         
  -1  -3   9        544.59        602.49        72.05 o                         
   0  -3   9       4941.77       4664.64       145.82 o                         
   1  -3   9       7527.71       7374.93       174.47 o                         
   2  -3   9       6496.41       6811.51       162.16 o                         
   3  -3   9        283.54        240.54        46.39 o                         
   4  -3   9        228.15        305.17        53.67 o                         
   5  -3   9       1257.25       1251.21        72.24 o                         
   6  -3   9        371.50        425.14        55.25 o                         
   7  -3   9         30.91         53.39        52.45 o                         
   8  -3   9        281.78        413.14       160.04 o                         
 -10  -2   9        278.92        412.92       197.00 o                         
  -9  -2   9          2.48         43.05        66.51 o                         
  -8  -2   9        319.39        312.70        59.87 o                         
  -7  -2   9       1991.12       2153.11       115.46 o                         
  -6  -2   9       5356.75       5457.87       250.82 o                         
  -5  -2   9          9.70         50.68        58.81 o                         
  -4  -2   9       2821.20       2907.35       130.53 o                         
  -3  -2   9      13228.89      13579.99       330.30 o                         
  -2  -2   9       7517.84       7365.10       236.33 o                         
  -1  -2   9        541.49        462.46        59.47 o                         
   0  -2   9       1525.83       1567.30        83.19 o                         
   1  -2   9      10228.15      10294.07       327.00 o                         
   2  -2   9       1416.58       1438.61        76.16 o                         
   3  -2   9        640.23        605.79        62.95 o                         
   4  -2   9        854.90        960.90        70.99 o                         
   5  -2   9       2332.22       2367.76       114.26 o                         
   6  -2   9        728.06        683.70        69.11 o                         
   7  -2   9        205.67        174.51        60.37 o                         
   8  -2   9        453.09        184.03       108.57 o                         
 -10  -1   9        200.15        243.89       113.83 o                         
  -9  -1   9         93.18        112.42        83.98 o                         
  -8  -1   9        246.13        266.87        74.04 o                         
  -7  -1   9       1660.65       1877.77       111.68 o                         
  -6  -1   9       1808.07       1917.71       150.36 o                         
  -5  -1   9        294.69        274.72        59.56 o                         
  -4  -1   9       1938.06       2063.43       120.72 o                         
  -3  -1   9       7557.85       7559.66       248.89 o                         
  -2  -1   9       6747.46       6957.65       266.47 o                         
  -1  -1   9         10.57        -13.14        42.92 o                         
   0  -1   9       2957.66       2960.96        95.80 o                         
   1  -1   9       3004.34       3122.02        98.16 o                         
   2  -1   9        385.25        389.46        50.08 o                         
   3  -1   9       1247.23       1151.63        71.66 o                         
   4  -1   9       1651.90       1675.85       112.89 o                         
   5  -1   9       4709.03       5110.15       178.23 o                         
   6  -1   9        590.68        575.83        96.70 o                         
   7  -1   9        286.22        312.36        95.67 o                         
   8  -1   9        634.52        575.55       158.76 o                         
 -11   0   9        326.73        170.91       208.74 o                         
 -10   0   9        273.32        275.50       100.02 o                         
  -9   0   9          0.00         -5.47        77.56 o                         
  -8   0   9        395.97        434.00       144.82 o                         
  -7   0   9       2030.67       2146.76       134.87 o                         
  -6   0   9       1552.87       1653.62       107.83 o                         
  -5   0   9         27.04        112.48        61.28 o                         
  -4   0   9       2225.51       2179.39       261.25 o                         
  -3   0   9       4534.84       4603.42       187.61 o                         
  -2   0   9       1198.97       1117.18        99.27 o                         
  -1   0   9        403.69        386.71        66.57 o                         
   0   0   9       5814.95       5353.60       141.01 o                         
   1   0   9       1368.59       1337.86        61.80 o                         
   2   0   9        129.81         99.31        48.72 o                         
   3   0   9        195.18        117.56        49.05 o                         
   4   0   9       4137.06       4590.95       135.96 o                         
   5   0   9       4441.70       4749.04       155.07 o                         
   6   0   9        876.11        790.56       108.45 o                         
   7   0   9        158.37        123.96        89.14 o                         
   8   0   9        226.64        188.08       294.20 o                         
 -10   1   9        103.17        110.35       105.72 o                         
  -9   1   9         39.92        -16.72        78.05 o                         
  -8   1   9        929.68       1022.87       213.31 o                         
  -7   1   9       1134.90       1194.73       107.69 o                         
  -6   1   9         23.54        -50.24       101.76 o                         
  -5   1   9        530.81        524.84       105.02 o                         
  -4   1   9       2727.73       2513.64       133.22 o                         
  -3   1   9       6974.63       6902.11       265.01 o                         
  -2   1   9       2454.58       2311.18       106.62 o                         
  -1   1   9       3266.85       3139.78       129.42 o                         
   0   1   9       6732.23       6355.84       160.89 o                         
   1   1   9       7202.87       7353.94       181.55 o                         
   2   1   9       1303.69       1361.62        73.34 o                         
   3   1   9        661.92        641.27        54.87 o                         
   4   1   9        553.39        609.01        60.07 o                         
   5   1   9       4209.92       4241.86       198.03 o                         
   6   1   9        268.96        304.09        87.55 o                         
   7   1   9        229.10         60.92        98.70 o                         
   8   1   9        218.30        227.66       182.00 o                         
 -10   2   9         12.75        -92.50        92.50 o                         
  -9   2   9        187.70        195.70       105.77 o                         
  -8   2   9        941.07        818.46       109.92 o                         
  -7   2   9        378.40        466.28        85.07 o                         
  -6   2   9        134.60         97.24        72.19 o                         
  -5   2   9        600.49        673.02       116.44 o                         
  -4   2   9       2602.90       2839.55       142.75 o                         
  -3   2   9       5787.68       5643.44       264.81 o                         
  -2   2   9        392.16        355.09        62.83 o                         
  -1   2   9       2814.96       2656.00       114.91 o                         
   0   2   9       8038.10       7921.90       196.04 o                         
   1   2   9       2620.14       2519.52        99.68 o                         
   2   2   9       1707.59       1689.74       120.52 o                         
   3   2   9         25.97         -8.60        39.65 o                         
   4   2   9       1301.91       1282.13        50.26 o                         
   5   2   9        755.56        634.92       122.95 o                         
   6   2   9          0.59        -26.04        87.47 o                         
   7   2   9        475.49        455.71       138.08 o                         
   8   2   9        188.60          1.51       127.76 o                         
 -10   3   9         31.92         31.03       116.99 o                         
  -9   3   9        426.94        641.72       103.34 o                         
  -8   3   9       2104.16       2063.24       139.18 o                         
  -7   3   9        995.82       1090.13       112.54 o                         
  -6   3   9         90.28        -10.67        73.80 o                         
  -5   3   9        181.16        194.34       101.44 o                         
  -4   3   9       3188.41       3291.79       165.96 o                         
  -3   3   9       4579.34       4457.29       207.72 o                         
  -2   3   9        536.59        625.52        72.08 o                         
  -1   3   9       3516.79       3517.98       135.79 o                         
   0   3   9       3404.63       3379.65       113.78 o                         
   1   3   9        761.51        702.59        67.64 o                         
   2   3   9        417.80        449.44        50.37 o                         
   3   3   9        116.64         90.05        44.31 o                         
   4   3   9        744.71        783.80        39.63 o                         
   5   3   9       1630.83       1598.53       157.41 o                         
   6   3   9         49.65        -43.92        78.81 o                         
   7   3   9        472.41        382.59       120.35 o                         
   8   3   9        153.35        -13.28       180.37 o                         
 -10   4   9         14.99          4.84       122.39 o                         
  -9   4   9        416.95        382.17       108.25 o                         
  -8   4   9        991.74       1011.40       115.31 o                         
  -7   4   9        529.49        585.44        90.05 o                         
  -6   4   9         89.03         43.62        71.78 o                         
  -5   4   9         40.19        122.99        69.31 o                         
  -4   4   9       1662.68       1660.67        90.00 o                         
  -3   4   9       3321.49       3525.83       124.23 o                         
  -2   4   9         57.32        116.26        52.09 o                         
  -1   4   9       2803.41       2961.99       115.09 o                         
   0   4   9       1584.90       1771.40        84.91 o                         
   1   4   9         91.04        178.34        46.99 o                         
   2   4   9        181.40        247.43        47.74 o                         
   3   4   9       1634.63       1738.97        76.24 o                         
   4   4   9       3438.85       3456.53        84.11 o                         
   5   4   9        685.72        560.04       105.70 o                         
   6   4   9         45.61        -15.12       104.68 o                         
   7   4   9        367.14        361.19       122.10 o                         
  -9   5   9        131.76         60.67       122.59 o                         
  -8   5   9        460.61        468.21       101.36 o                         
  -7   5   9         41.57        -24.61       135.81 o                         
  -6   5   9          8.75        -86.26        86.26 o                         
  -5   5   9        693.56        835.98        88.97 o                         
  -4   5   9       3066.85       3195.07       184.64 o                         
  -3   5   9       1739.02       1781.77        95.58 o                         
  -2   5   9         78.29         35.55        86.90 o                         
  -1   5   9       3483.82       3419.03       129.79 o                         
   0   5   9       1706.12       1714.86        84.38 o                         
   1   5   9         66.86         65.27        49.25 o                         
   2   5   9        636.55        696.25        65.86 o                         
   3   5   9       1641.08       1796.72        84.82 o                         
   4   5   9       1746.40       1803.35        81.14 o                         
   5   5   9        519.07        394.13        97.28 o                         
   6   5   9        102.63        124.03       102.02 o                         
   7   5   9        329.61        285.83       184.61 o                         
  -9   6   9        317.52        196.15       149.23 o                         
  -8   6   9        379.70        352.25       170.91 o                         
  -7   6   9         17.98        121.91        92.66 o                         
  -6   6   9         91.80        184.67        84.55 o                         
  -5   6   9        917.64        955.98        90.20 o                         
  -4   6   9       2816.53       2698.01       131.94 o                         
  -3   6   9       2399.37       2465.28       117.84 o                         
  -2   6   9        515.82        587.55        70.05 o                         
  -1   6   9       3254.67       3311.11       134.43 o                         
   0   6   9       1521.15       1393.93        87.92 o                         
   1   6   9        179.79        209.33        68.87 o                         
   2   6   9          6.33         49.73        51.46 o                         
   3   6   9        602.12        703.24        65.71 o                         
   4   6   9       1045.70        850.65        71.39 o                         
   5   6   9         95.52         -2.13        87.75 o                         
   6   6   9        128.78        341.82       138.29 o                         
  -8   7   9        289.61        267.45       181.35 o                         
  -7   7   9         18.96       -109.92       109.92 o                         
  -6   7   9         18.33        199.73        87.04 o                         
  -5   7   9        618.83        517.02        83.54 o                         
  -4   7   9       1589.63       1504.25       103.40 o                         
  -3   7   9         62.53        147.47        62.68 o                         
  -2   7   9        563.48        547.46        75.36 o                         
  -1   7   9       4274.33       4486.27       182.79 o                         
   0   7   9       2219.51       2137.82       117.63 o                         
   1   7   9        266.45        256.38        57.21 o                         
   2   7   9         43.58         56.23        57.56 o                         
   3   7   9        436.85        335.32        67.17 o                         
   4   7   9        256.61        325.46        64.75 o                         
   5   7   9          0.51        -91.72        91.72 o                         
  -7   8   9         53.48       -180.69       180.69 o                         
  -6   8   9          8.78       -119.06       119.06 o                         
  -5   8   9        339.93        209.77        81.73 o                         
  -4   8   9        818.95        662.36        93.37 o                         
  -3   8   9        157.50        107.19        70.76 o                         
  -2   8   9        811.77        657.95        82.19 o                         
  -1   8   9       1133.88       1185.39        98.57 o                         
   0   8   9        371.49        365.97        74.47 o                         
   1   8   9          0.71        -25.87        68.98 o                         
   2   8   9         43.46        122.72        69.58 o                         
   3   8   9        156.99        182.28        63.75 o                         
   4   8   9        110.36         72.31        81.59 o                         
   5   8   9          5.58        278.44       124.77 o                         
  -6   9   9         16.64       -197.00       197.00 o                         
  -5   9   9        204.36        245.18       128.99 o                         
  -4   9   9        319.88         46.31       205.48 o                         
  -3   9   9         62.23        -12.62       100.76 o                         
  -2   9   9        104.37        209.40        90.05 o                         
  -1   9   9        378.08        103.79       119.33 o                         
   0   9   9         44.41         24.88        77.88 o                         
   1   9   9         29.24         -0.04        77.89 o                         
   2   9   9        170.24         90.85        72.82 o                         
   3   9   9        308.62        261.22        98.61 o                         
  -4  10   9        140.97        -46.31       213.31 o                         
  -3  10   9          1.60       -185.26       185.26 o                         
  -2  10   9        120.47        -62.28       115.00 o                         
  -1  10   9        197.10        206.34        99.90 o                         
   0  10   9          7.56        -25.59        88.89 o                         
   1  10   9        136.07         83.47       120.09 o                         
  -3 -11  10        571.04        489.89       184.61 o                         
  -2 -11  10        109.15         60.73       191.46 o                         
  -1 -11  10         59.97        105.68       182.00 o                         
   0 -11  10        436.75        444.88       222.44 o                         
   1 -11  10        724.77        656.89       280.50 o                         
  -5 -10  10        201.84        290.01       128.12 o                         
  -4 -10  10        980.76        992.50        93.33 o                         
  -3 -10  10       1160.89       1045.80       198.68 o                         
  -2 -10  10        381.14        315.35        81.88 o                         
  -1 -10  10         25.90         52.21        51.87 o                         
   0 -10  10        626.71        638.89        78.11 o                         
   1 -10  10        823.02        990.88       242.66 o                         
   2 -10  10        305.84        563.61       213.96 o                         
   3 -10  10        103.38       -203.52       203.52 o                         
  -6  -9  10        262.13        196.45       125.69 o                         
  -5  -9  10         54.71        -58.69        58.69 o                         
  -4  -9  10       1242.31       1252.10       106.23 o                         
  -3  -9  10       1093.06        974.68        74.72 o                         
  -2  -9  10        242.63        134.58        64.65 o                         
  -1  -9  10        106.46         51.63        70.17 o                         
   0  -9  10        314.82        402.53        85.78 o                         
   1  -9  10        656.55        586.96       115.13 o                         
   2  -9  10        117.01          9.27       138.35 o                         
   3  -9  10        517.27        626.71       109.92 o                         
   4  -9  10       1022.13        797.79       233.53 o                         
  -7  -8  10        688.61        766.85       317.68 o                         
  -6  -8  10        283.41        308.42        54.31 o                         
  -5  -8  10        178.88        231.45        78.22 o                         
  -4  -8  10       1189.53       1185.24       155.90 o                         
  -3  -8  10        567.75        438.41       134.38 o                         
  -2  -8  10         21.37         32.64        62.52 o                         
  -1  -8  10        548.61        497.79        94.58 o                         
   0  -8  10       1554.44       1611.36       115.34 o                         
   1  -8  10       1477.59       1587.14       116.67 o                         
   2  -8  10         13.26         26.49        71.82 o                         
   3  -8  10       1192.43       1204.16       155.30 o                         
   4  -8  10       1401.71       1434.59       130.20 o                         
   5  -8  10         86.54        134.07        78.84 o                         
  -8  -7  10        409.35        277.33       128.99 o                         
  -7  -7  10        539.77        556.43       144.14 o                         
  -6  -7  10        186.30        175.78        63.91 o                         
  -5  -7  10        416.95        385.19        69.15 o                         
  -4  -7  10       1285.37       1366.26       121.92 o                         
  -3  -7  10        280.10        207.48       100.88 o                         
  -2  -7  10        592.04        497.96        83.02 o                         
  -1  -7  10       1517.21       1646.13        98.45 o                         
   0  -7  10       2734.24       2862.84       140.02 o                         
   1  -7  10       2567.35       2787.18       141.39 o                         
   2  -7  10        359.96        301.07        69.46 o                         
   3  -7  10       1659.87       1886.89       124.29 o                         
   4  -7  10       1566.10       1504.48       106.39 o                         
   5  -7  10        193.68        177.72        70.72 o                         
   6  -7  10         10.26         37.36        82.40 o                         
  -9  -6  10         94.75         46.57       131.45 o                         
  -8  -6  10        125.17        139.62       143.51 o                         
  -7  -6  10        152.55        135.69        41.88 o                         
  -6  -6  10          8.58         21.78        61.55 o                         
  -5  -6  10       2640.91       2703.55       166.09 o                         
  -4  -6  10       4045.52       4336.40       214.26 o                         
  -3  -6  10        151.43        196.54        83.25 o                         
  -2  -6  10        474.03        486.84        71.00 o                         
  -1  -6  10       2537.72       2385.15       105.03 o                         
   0  -6  10       3207.23       3240.77       153.39 o                         
   1  -6  10       4165.32       4293.54       170.31 o                         
   2  -6  10         31.66        151.69        87.71 o                         
   3  -6  10       2757.62       2917.51       125.50 o                         
   4  -6  10       1699.26       1726.71       101.92 o                         
   5  -6  10        159.49         56.05       129.78 o                         
   6  -6  10          9.68        161.95        74.64 o                         
   7  -6  10         41.89         33.53        87.18 o                         
  -9  -5  10        278.41        254.51       120.89 o                         
  -8  -5  10        526.69        422.77       117.09 o                         
  -7  -5  10        275.60        244.16        55.17 o                         
  -6  -5  10        711.14        536.34        82.37 o                         
  -5  -5  10       4167.28       4377.63       197.61 o                         
  -4  -5  10       6888.36       7251.05       282.88 o                         
  -3  -5  10        885.87        937.73       110.03 o                         
  -2  -5  10         14.37         21.75        73.80 o                         
  -1  -5  10        325.49        312.74        70.71 o                         
   0  -5  10       2244.59       2373.65       103.62 o                         
   1  -5  10       1140.39       1116.79        74.50 o                         
   2  -5  10        382.82        396.12        61.26 o                         
   3  -5  10       3659.89       3470.50       123.28 o                         
   4  -5  10       2074.66       1881.18       105.26 o                         
   5  -5  10         36.95        -53.89        64.94 o                         
   6  -5  10         10.60         19.82        79.92 o                         
   7  -5  10        216.28        231.75       100.48 o                         
 -10  -4  10        176.25         90.46       126.34 o                         
  -9  -4  10        473.64        424.99       168.62 o                         
  -8  -4  10        421.40        483.65        63.17 o                         
  -7  -4  10       1088.04       1202.27        95.02 o                         
  -6  -4  10         90.05         33.08       129.81 o                         
  -5  -4  10       5832.82       6190.90       254.99 o                         
  -4  -4  10       3993.78       4021.40       193.74 o                         
  -3  -4  10        549.25        638.51        92.01 o                         
  -2  -4  10        309.48        215.02        82.01 o                         
  -1  -4  10        314.08        375.57       125.90 o                         
   0  -4  10       1212.47       1217.26        82.74 o                         
   1  -4  10        771.76        763.82        67.98 o                         
   2  -4  10       1196.26       1268.16        71.49 o                         
   3  -4  10       5167.64       5219.87       152.49 o                         
   4  -4  10        371.26        321.47        84.49 o                         
   5  -4  10         66.39         56.66        54.58 o                         
   6  -4  10        301.57        349.61        63.58 o                         
   7  -4  10        448.83        413.76        95.32 o                         
 -10  -3  10        175.89        311.92       126.63 o                         
  -9  -3  10        379.97        305.14       130.77 o                         
  -8  -3  10       1374.21       1335.79        94.98 o                         
  -7  -3  10        899.60        855.58        73.71 o                         
  -6  -3  10        289.06        180.63       166.99 o                         
  -5  -3  10       3754.80       3985.79       180.21 o                         
  -4  -3  10       2584.28       2881.80       211.68 o                         
  -3  -3  10        873.24        808.59       134.38 o                         
  -2  -3  10       2075.17       2051.16       185.52 o                         
  -1  -3  10       4939.45       5196.54       167.01 o                         
   0  -3  10       5602.24       5642.81       175.49 o                         
   1  -3  10        550.33        536.52        68.65 o                         
   2  -3  10       2174.62       2206.43        93.14 o                         
   3  -3  10       4069.26       4154.64       146.18 o                         
   4  -3  10        589.26        587.35        66.92 o                         
   5  -3  10        203.21        126.21        63.84 o                         
   6  -3  10        520.59        505.33        78.53 o                         
   7  -3  10        756.91        702.31        89.73 o                         
   8  -3  10        320.40        286.37       197.65 o                         
 -10  -2  10        138.61        439.01       186.56 o                         
  -9  -2  10        138.29        155.52        79.89 o                         
  -8  -2  10        546.66        545.00        75.77 o                         
  -7  -2  10        726.63        633.61        75.49 o                         
  -6  -2  10        748.32        517.10        93.93 o                         
  -5  -2  10       5035.79       5349.74       204.90 o                         
  -4  -2  10        729.20        878.76        74.27 o                         
  -3  -2  10       2387.26       2317.92       124.18 o                         
  -2  -2  10       6463.99       6575.48       175.09 o                         
  -1  -2  10       9724.16      10103.66       273.18 o                         
   0  -2  10       6614.79       6448.05       185.87 o                         
   1  -2  10        489.95        459.75        73.46 o                         
   2  -2  10       3952.59       3856.09       144.15 o                         
   3  -2  10       5482.18       5791.99       168.66 o                         
   4  -2  10        627.94        647.88        68.09 o                         
   5  -2  10        147.84         59.79        58.33 o                         
   6  -2  10        436.30        378.33        73.33 o                         
   7  -2  10        541.56        493.03        76.08 o                         
   8  -2  10         82.53        119.37       188.52 o                         
 -10  -1  10        133.75         75.02       224.40 o                         
  -9  -1  10        177.81        100.64       111.55 o                         
  -8  -1  10        485.96        501.13        94.91 o                         
  -7  -1  10        113.58         89.33        62.21 o                         
  -6  -1  10       2589.65       2596.41       143.91 o                         
  -5  -1  10       8728.88       9301.90       332.54 o                         
  -4  -1  10       2448.10       2475.14       133.82 o                         
  -3  -1  10        764.51        669.30        78.64 o                         
  -2  -1  10       5773.09       5537.51       172.72 o                         
  -1  -1  10       6478.79       6544.15       173.87 o                         
   0  -1  10       4966.92       5043.15       174.75 o                         
   1  -1  10        482.34        561.42        59.72 o                         
   2  -1  10       6974.31       7177.60       228.86 o                         
   3  -1  10       5012.25       5013.12       160.17 o                         
   4  -1  10        339.86        270.25        79.94 o                         
   5  -1  10        110.56        121.72        61.12 o                         
   6  -1  10        428.14        470.70        62.51 o                         
   7  -1  10        175.53         11.06       140.37 o                         
   8  -1  10          3.59        -20.22       199.61 o                         
 -10   0  10        276.19        100.04        99.90 o                         
  -9   0  10        362.67        370.38        76.79 o                         
  -8   0  10       1032.08       1034.48       109.49 o                         
  -7   0  10         28.24        -41.84        72.41 o                         
  -6   0  10       6247.45       6508.86       278.21 o                         
  -5   0  10       9105.90       9691.04       484.02 o                         
  -4   0  10       2007.84       2183.14       126.03 o                         
  -3   0  10        531.37        481.88        77.62 o                         
  -2   0  10       4137.61       4264.95       221.54 o                         
  -1   0  10       6062.65       5891.96       190.69 o                         
   0   0  10       1755.33       1777.97        98.28 o                         
   1   0  10        418.55        466.47        57.14 o                         
   2   0  10       3716.45       3798.92       123.69 o                         
   3   0  10       4419.17       4579.94       149.02 o                         
   4   0  10        426.62        380.91        63.69 o                         
   5   0  10        333.65        305.77        55.52 o                         
   6   0  10        623.02        522.51       102.74 o                         
   7   0  10        197.79          1.14       135.60 o                         
   8   0  10         12.85        -60.34       144.94 o                         
 -10   1  10        376.11        307.76       149.06 o                         
  -9   1  10        466.39        345.03        99.83 o                         
  -8   1  10        688.32        864.98        98.81 o                         
  -7   1  10          6.85        -40.76        74.69 o                         
  -6   1  10       2521.96       2713.39       143.91 o                         
  -5   1  10       4985.96       5446.27       242.96 o                         
  -4   1  10       1553.21       1579.02       117.16 o                         
  -3   1  10        114.71        119.21        60.52 o                         
  -2   1  10       1110.89       1072.56        84.33 o                         
  -1   1  10       2385.23       2415.09       107.99 o                         
   0   1  10        163.01        143.66        58.33 o                         
   1   1  10       1747.49       1851.24       126.55 o                         
   2   1  10       5181.02       5194.48       137.92 o                         
   3   1  10        972.05        872.83        78.05 o                         
   4   1  10         18.42          4.92        53.86 o                         
   5   1  10       1563.46       1662.27       125.28 o                         
   6   1  10       1737.93       1793.02       182.65 o                         
   7   1  10        319.35        143.09       236.14 o                         
   8   1  10          0.85       -101.04       137.77 o                         
 -10   2  10        193.68        114.61       109.26 o                         
  -9   2  10        404.57        211.77       133.40 o                         
  -8   2  10        934.50        926.06       132.75 o                         
  -7   2  10        151.04        181.85        82.12 o                         
  -6   2  10       2828.53       3147.52       183.03 o                         
  -5   2  10       1654.92       1739.38       123.85 o                         
  -4   2  10         86.47         57.01        74.79 o                         
  -3   2  10       1653.82       1688.90       104.28 o                         
  -2   2  10       3817.65       3716.75       169.02 o                         
  -1   2  10       1712.76       1546.62        96.72 o                         
   0   2  10         95.22         64.36        79.56 o                         
   1   2  10       1307.84       1320.74        78.75 o                         
   2   2  10       2761.63       2823.06       118.71 o                         
   3   2  10       2563.92       2477.22        95.02 o                         
   4   2  10         16.70         23.64        30.72 o                         
   5   2  10        769.87        940.69       134.85 o                         
   6   2  10        824.94        789.08       115.40 o                         
   7   2  10        225.16        252.44       197.00 o                         
 -10   3  10        143.70         71.24       160.47 o                         
  -9   3  10        138.83        210.39        89.41 o                         
  -8   3  10          3.00         72.98       117.42 o                         
  -7   3  10        277.90        225.97       154.60 o                         
  -6   3  10       1233.04       1258.14       266.80 o                         
  -5   3  10        304.55        272.02        84.14 o                         
  -4   3  10        207.12        105.08        74.58 o                         
  -3   3  10       3122.80       2969.39       161.60 o                         
  -2   3  10       5179.42       5208.64       187.36 o                         
  -1   3  10       2295.11       2344.77       112.68 o                         
   0   3  10         91.53        108.81        62.18 o                         
   1   3  10       1039.24       1089.35        84.64 o                         
   2   3  10       2051.68       2143.58        86.21 o                         
   3   3  10       2316.33       2428.83        80.05 o                         
   4   3  10        358.90        278.51        31.87 o                         
   5   3  10        660.13        677.37       105.71 o                         
   6   3  10        805.45        658.84       174.17 o                         
   7   3  10        112.48        117.74       139.80 o                         
 -10   4  10         35.49        134.03       135.69 o                         
  -9   4  10         45.33         56.75       180.04 o                         
  -8   4  10          3.02        -14.24        91.46 o                         
  -7   4  10        741.43        769.24       102.56 o                         
  -6   4  10        867.11        861.69        90.96 o                         
  -5   4  10        124.60        204.40        77.14 o                         
  -4   4  10        328.67        301.03        87.67 o                         
  -3   4  10       2529.55       2425.97       123.36 o                         
  -2   4  10       4105.69       4186.52       178.53 o                         
  -1   4  10       1569.12       1543.61        89.50 o                         
   0   4  10         91.69         98.02        48.34 o                         
   1   4  10        428.39        438.79        52.82 o                         
   2   4  10       2146.82       2006.89        89.08 o                         
   3   4  10        554.33        514.45        54.89 o                         
   4   4  10          8.09         34.11        30.28 o                         
   5   4  10        669.07        661.60       109.71 o                         
   6   4  10        347.17        185.82       144.97 o                         
   7   4  10         10.40        -16.10       136.98 o                         
  -9   5  10         40.19       -208.74       208.74 o                         
  -8   5  10         55.95         89.51       151.01 o                         
  -7   5  10        938.81        777.99       103.97 o                         
  -6   5  10       1508.99       1600.73       131.88 o                         
  -5   5  10       1140.19       1044.46       106.68 o                         
  -4   5  10         57.36         45.85        60.37 o                         
  -3   5  10       1694.76       1688.28       129.09 o                         
  -2   5  10       1493.25       1508.32       111.29 o                         
  -1   5  10        341.70        286.20        69.48 o                         
   0   5  10         15.13         49.44        57.27 o                         
   1   5  10        150.02        166.87        56.89 o                         
   2   5  10        275.42        305.13        55.32 o                         
   3   5  10        665.64        554.10        63.86 o                         
   4   5  10         32.99         32.85        59.92 o                         
   5   5  10        547.44        647.77       123.16 o                         
   6   5  10        149.77         58.00       113.29 o                         
  -9   6  10        149.19        152.64       200.26 o                         
  -8   6  10         40.07         80.12       126.75 o                         
  -7   6  10        445.82        540.57       129.49 o                         
  -6   6  10        877.87        760.71       109.86 o                         
  -5   6  10        300.81        277.78        78.09 o                         
  -4   6  10         32.86         52.02        72.70 o                         
  -3   6  10        307.64        360.82        89.99 o                         
  -2   6  10        516.19        557.42        76.61 o                         
  -1   6  10        102.88        124.91        93.68 o                         
   0   6  10        304.38        386.45        69.37 o                         
   1   6  10       1497.01       1527.00        89.18 o                         
   2   6  10       1304.05       1371.01        81.85 o                         
   3   6  10        157.85        137.32        62.85 o                         
   4   6  10        108.19        156.24        58.74 o                         
   5   6  10        625.10        583.58       108.92 o                         
   6   6  10         91.91        148.08       194.39 o                         
  -8   7  10          6.06        322.90       209.39 o                         
  -7   7  10        205.03        153.92       131.66 o                         
  -6   7  10        331.41        201.65       104.33 o                         
  -5   7  10        218.98        120.26        77.76 o                         
  -4   7  10        212.24        199.24        79.06 o                         
  -3   7  10       1428.39       1288.48       102.83 o                         
  -2   7  10        380.42        418.77        81.60 o                         
  -1   7  10         76.40         37.39        72.75 o                         
   0   7  10        838.43        726.91        80.69 o                         
   1   7  10        662.30        689.30        74.49 o                         
   2   7  10        756.18        750.14       109.46 o                         
   3   7  10         57.38         79.90        63.64 o                         
   4   7  10        296.39        267.00        82.47 o                         
   5   7  10        393.72        388.82       138.85 o                         
  -7   8  10        155.02        166.58       156.56 o                         
  -6   8  10        129.47         79.36       117.71 o                         
  -5   8  10          0.35         69.26       122.85 o                         
  -4   8  10        533.72        551.91       102.78 o                         
  -3   8  10       1481.47       1662.31       119.69 o                         
  -2   8  10        708.92        584.16        91.03 o                         
  -1   8  10          1.29         92.33        84.09 o                         
   0   8  10        171.85        150.39        74.34 o                         
   1   8  10        572.63        494.65        96.63 o                         
   2   8  10        260.32        244.55        67.97 o                         
   3   8  10          3.24         54.62        73.33 o                         
   4   8  10        220.43        216.51       104.38 o                         
  -5   9  10          0.98       -103.07       206.13 o                         
  -4   9  10        479.41        447.41       145.79 o                         
  -3   9  10       1246.47       1138.67       132.81 o                         
  -2   9  10        435.32        284.41        95.95 o                         
  -1   9  10          2.47         -1.75        97.02 o                         
   0   9  10         83.55        130.63        99.33 o                         
   1   9  10        173.00        166.92        93.59 o                         
   2   9  10        110.77        182.32        80.17 o                         
  -3  10  10        272.12        138.94       204.18 o                         
  -2  10  10         57.67         -9.13       176.13 o                         
  -1  10  10          8.54         76.81       119.27 o                         
   0  10  10        140.13         13.32       106.41 o                         
  -4 -10  11         29.61         -3.10       105.38 o                         
  -3 -10  11         36.12         69.78        82.66 o                         
  -2 -10  11        410.36        345.30        85.17 o                         
  -1 -10  11        397.93        438.09        79.42 o                         
   0 -10  11         90.91        -28.70       172.87 o                         
   1 -10  11        449.02        242.01       193.74 o                         
   2 -10  11        775.45        894.98       243.32 o                         
  -6  -9  11        566.83        499.00       208.42 o                         
  -5  -9  11        329.65        231.75       115.67 o                         
  -4  -9  11         20.49         69.76       104.87 o                         
  -3  -9  11        313.16        287.30        87.70 o                         
  -2  -9  11       1379.42       1197.82       132.26 o                         
  -1  -9  11        933.66        796.20        93.50 o                         
   0  -9  11         61.27          6.99        80.96 o                         
   1  -9  11        984.06        988.63       118.07 o                         
   2  -9  11       1517.19       1659.97       145.03 o                         
   3  -9  11        590.81        684.28       215.27 o                         
   4  -9  11          6.29        -87.41       175.47 o                         
  -7  -8  11        487.84        587.18       375.08 o                         
  -6  -8  11       1218.65       1250.22       220.16 o                         
  -5  -8  11        679.41        661.72       176.42 o                         
  -4  -8  11          0.73         26.28        99.36 o                         
  -3  -8  11        536.87        638.41       108.19 o                         
  -2  -8  11       1719.06       1789.75       141.00 o                         
  -1  -8  11       1262.59       1088.95        89.66 o                         
   0  -8  11         88.60         93.18        68.82 o                         
   1  -8  11        906.13        910.54        99.99 o                         
   2  -8  11       1791.14       1925.93       158.58 o                         
   3  -8  11        318.82        461.07       120.97 o                         
   4  -8  11         61.05         90.09       103.18 o                         
   5  -8  11        300.07        332.03       204.83 o                         
  -8  -7  11         35.42        -49.80       136.11 o                         
  -7  -7  11        492.72        439.32       143.91 o                         
  -6  -7  11       1318.81       1352.61       110.51 o                         
  -5  -7  11        640.60        637.96       100.64 o                         
  -4  -7  11         31.59         63.47       164.38 o                         
  -3  -7  11       1956.89       1823.32       115.26 o                         
  -2  -7  11       2771.94       3244.56       244.29 o                         
  -1  -7  11       1455.05       1323.98        96.34 o                         
   0  -7  11         44.60          2.55        69.99 o                         
   1  -7  11        928.86       1052.15        86.64 o                         
   2  -7  11       1313.35       1344.17       111.24 o                         
   3  -7  11        264.71        255.25       130.46 o                         
   4  -7  11        408.18        315.93        70.48 o                         
   5  -7  11        621.65        605.42        91.72 o                         
  -8  -6  11         22.96        -61.99       111.22 o                         
  -7  -6  11        626.08        613.97        74.34 o                         
  -6  -6  11       1740.91       1860.13       161.12 o                         
  -5  -6  11        461.93        483.70        94.45 o                         
  -4  -6  11        380.10        277.49       103.44 o                         
  -3  -6  11       1693.96       1810.15       281.80 o                         
  -2  -6  11       3077.53       3048.45       144.98 o                         
  -1  -6  11        781.80        808.39        88.52 o                         
   0  -6  11         12.47         52.98        59.28 o                         
   1  -6  11       1832.51       1934.68       101.35 o                         
   2  -6  11       2586.96       2619.52       126.37 o                         
   3  -6  11         29.00        -65.34        65.34 o                         
   4  -6  11       1059.45        885.15       118.77 o                         
   5  -6  11       1095.85       1009.62       110.07 o                         
   6  -6  11        300.49        123.09        84.19 o                         
  -9  -5  11        193.76        222.78       216.90 o                         
  -8  -5  11         16.91         36.40        57.46 o                         
  -7  -5  11        644.10        768.03       149.06 o                         
  -6  -5  11        824.53        793.15       110.57 o                         
  -5  -5  11        317.38        433.32       172.87 o                         
  -4  -5  11        689.89        770.93        98.37 o                         
  -3  -5  11       2242.46       2468.85       151.20 o                         
  -2  -5  11        700.99        788.34       142.21 o                         
  -1  -5  11        389.47        378.36        92.48 o                         
   0  -5  11        352.39        269.82        65.90 o                         
   1  -5  11       3896.17       4150.22       150.76 o                         
   2  -5  11       4708.67       4894.41       168.00 o                         
   3  -5  11        106.05         55.17        59.75 o                         
   4  -5  11        515.08        523.88        68.23 o                         
   5  -5  11        924.62        913.79        88.85 o                         
   6  -5  11        300.64        197.02        70.07 o                         
   7  -5  11        121.70         90.26       105.11 o                         
  -9  -4  11         16.58        110.89       113.34 o                         
  -8  -4  11        205.59        102.76       105.56 o                         
  -7  -4  11        762.32        795.71       128.18 o                         
  -6  -4  11       1582.64       1507.85       130.46 o                         
  -5  -4  11         13.84          4.01        73.97 o                         
  -4  -4  11       1487.51       1303.13       107.22 o                         
  -3  -4  11       3619.55       3642.94       180.92 o                         
  -2  -4  11       1657.55       1501.92       158.28 o                         
  -1  -4  11         16.84          0.03        67.87 o                         
   0  -4  11        702.42        766.14        83.10 o                         
   1  -4  11       7299.97       7681.91       246.76 o                         
   2  -4  11       5687.50       5734.09       188.21 o                         
   3  -4  11        376.86        358.05        61.58 o                         
   4  -4  11        964.19        866.67        89.73 o                         
   5  -4  11        258.90        120.07        68.23 o                         
   6  -4  11        223.45        114.54       125.68 o                         
   7  -4  11        138.65        159.18        96.15 o                         
 -10  -3  11         99.34         78.21       127.36 o                         
  -9  -3  11         11.13       -116.82       116.82 o                         
  -8  -3  11        517.42        439.26       111.22 o                         
  -7  -3  11       1873.29       1902.50       109.77 o                         
  -6  -3  11       2892.52       2888.16       147.99 o                         
  -5  -3  11          4.89        -33.44        77.22 o                         
  -4  -3  11       3164.28       3418.90       180.34 o                         
  -3  -3  11       1769.42       1937.52       121.00 o                         
  -2  -3  11        553.44        549.83        72.10 o                         
  -1  -3  11        631.67        728.91        74.49 o                         
   0  -3  11        324.55        287.96        69.96 o                         
   1  -3  11       5466.21       5418.89       217.70 o                         
   2  -3  11       4312.20       4423.51       154.73 o                         
   3  -3  11         24.81         57.56        54.65 o                         
   4  -3  11        478.53        413.56        92.27 o                         
   5  -3  11        675.36        674.36        93.17 o                         
   6  -3  11        166.02        140.85       104.97 o                         
   7  -3  11         26.85        131.13        81.86 o                         
 -10  -2  11         67.41         28.10       121.94 o                         
  -9  -2  11         15.89         19.58        65.94 o                         
  -8  -2  11        426.63        363.52        75.77 o                         
  -7  -2  11       2388.58       2712.35       214.61 o                         
  -6  -2  11       2517.77       2515.57       178.74 o                         
  -5  -2  11         66.20        115.43        71.95 o                         
  -4  -2  11       1831.38       1932.16       103.23 o                         
  -3  -2  11       2679.79       2828.66       123.82 o                         
  -2  -2  11       1834.09       1803.74        90.11 o                         
  -1  -2  11        834.37        735.39        78.82 o                         
   0  -2  11        338.15        300.26        74.32 o                         
   1  -2  11       3412.58       3551.83       142.92 o                         
   2  -2  11        790.70        784.99        79.07 o                         
   3  -2  11       1279.85       1214.85       100.81 o                         
   4  -2  11       2285.44       2310.31       112.92 o                         
   5  -2  11        420.85        440.48        75.42 o                         
   6  -2  11        251.20        250.48        67.62 o                         
   7  -2  11         21.87       -168.30       178.08 o                         
 -10  -1  11        206.27        260.93       204.83 o                         
  -9  -1  11          6.04          0.00        73.10 o                         
  -8  -1  11        208.88        232.53        78.66 o                         
  -7  -1  11       1474.07       1616.62       127.14 o                         
  -6  -1  11       2149.60       2163.43       139.92 o                         
  -5  -1  11       1115.18       1114.27       101.11 o                         
  -4  -1  11       8811.98       8961.05       335.21 o                         
  -3  -1  11       2553.29       2499.61       119.36 o                         
  -2  -1  11        758.93        736.96       137.34 o                         
  -1  -1  11         29.80         71.72        55.41 o                         
   0  -1  11       1823.58       1941.10       101.03 o                         
   1  -1  11       6355.03       6611.91       183.35 o                         
   2  -1  11        974.41        912.59        73.61 o                         
   3  -1  11       1607.86       1681.14        91.11 o                         
   4  -1  11       2200.25       2224.39       107.39 o                         
   5  -1  11        823.30        877.23        90.39 o                         
   6  -1  11        215.39        167.73        95.07 o                         
   7  -1  11         15.93       -121.49       121.49 o                         
 -10   0  11        106.77         58.17       104.77 o                         
  -9   0  11        101.46        -43.50        90.10 o                         
  -8   0  11        129.18        150.53       155.25 o                         
  -7   0  11       1419.72       1461.57       158.51 o                         
  -6   0  11        311.20        242.55        97.85 o                         
  -5   0  11       2171.33       2280.40       139.50 o                         
  -4   0  11       3722.58       3897.62       188.35 o                         
  -3   0  11       2408.40       2464.53       146.23 o                         
  -2   0  11        265.95        247.35        68.06 o                         
  -1   0  11        275.00        305.68        83.39 o                         
   0   0  11       5814.49       6121.55       172.32 o                         
   1   0  11       5917.11       6001.27       176.46 o                         
   2   0  11         53.06         21.31        54.36 o                         
   3   0  11       1892.68       1894.29        95.64 o                         
   4   0  11       2091.19       2111.35       104.52 o                         
   5   0  11        528.01        600.23       136.40 o                         
   6   0  11         66.47        -41.45        96.11 o                         
   7   0  11        146.67        138.57       135.01 o                         
 -10   1  11         25.50         47.94       112.25 o                         
  -9   1  11         37.66        100.94        99.56 o                         
  -8   1  11        549.23        578.72        92.71 o                         
  -7   1  11       2265.74       2708.29       164.21 o                         
  -6   1  11       1553.97       1564.69       119.87 o                         
  -5   1  11       2003.38       2221.11       149.75 o                         
  -4   1  11       6205.34       6660.79       267.11 o                         
  -3   1  11        958.55        901.84       144.76 o                         
  -2   1  11         89.36        125.76        65.72 o                         
  -1   1  11       1732.41       1609.93       100.68 o                         
   0   1  11       8433.61       8477.13       259.75 o                         
   1   1  11       7088.55       7172.02       185.05 o                         
   2   1  11        432.35        348.57        68.97 o                         
   3   1  11       2540.03       2497.83       105.79 o                         
   4   1  11       1081.59       1210.54        95.71 o                         
   5   1  11         79.92        -83.77        83.77 o                         
   6   1  11         34.82         17.68       105.56 o                         
   7   1  11         99.87        287.51       137.83 o                         
 -10   2  11          1.93        102.90       120.82 o                         
  -9   2  11        112.04         22.28       103.21 o                         
  -8   2  11       1772.48       1728.26       161.12 o                         
  -7   2  11       3741.36       3937.15       243.31 o                         
  -6   2  11        313.25        213.12        91.56 o                         
  -5   2  11       2259.01       2319.05       156.17 o                         
  -4   2  11       4500.87       4607.62       311.75 o                         
  -3   2  11       1511.65       1549.21        98.22 o                         
  -2   2  11        102.03          9.86        77.44 o                         
  -1   2  11       1771.05       1741.27       161.65 o                         
   0   2  11       5691.16       5585.47       204.41 o                         
   1   2  11       3546.95       3652.71       139.35 o                         
   2   2  11          1.18        -48.25        48.25 o                         
   3   2  11        641.07        659.00        67.71 o                         
   4   2  11        828.69        814.84        89.54 o                         
   5   2  11        108.84         85.05        95.73 o                         
   6   2  11          8.62         36.13       132.42 o                         
   7   2  11        279.79        136.34       163.73 o                         
 -10   3  11          3.78          8.40       179.06 o                         
  -9   3  11         66.38        221.47       112.84 o                         
  -8   3  11        726.58        840.45       148.40 o                         
  -7   3  11       1521.55       1483.48       157.98 o                         
  -6   3  11         60.68         52.13        92.96 o                         
  -5   3  11       1922.15       1865.21       153.25 o                         
  -4   3  11       2175.43       2531.30       255.61 o                         
  -3   3  11        865.16        898.24        87.24 o                         
  -2   3  11         88.34         82.69        69.46 o                         
  -1   3  11        832.53        776.62        88.04 o                         
   0   3  11       3300.68       3421.45       150.09 o                         
   1   3  11        801.50        921.09        80.51 o                         
   2   3  11        159.85        109.41        51.18 o                         
   3   3  11       2604.12       2645.67        90.72 o                         
   4   3  11       1280.45       1233.35        59.59 o                         
   5   3  11         47.68        -53.85        92.80 o                         
   6   3  11        134.97        242.45       137.64 o                         
   7   3  11        175.12        217.97       147.24 o                         
  -9   4  11         32.74        -30.66       122.20 o                         
  -8   4  11        598.35        498.49       148.73 o                         
  -7   4  11        620.61        639.66        98.14 o                         
  -6   4  11         31.08         91.13        77.78 o                         
  -5   4  11       2598.82       2693.20       230.69 o                         
  -4   4  11       2110.37       2268.81       230.18 o                         
  -3   4  11        651.68        670.29        92.67 o                         
  -2   4  11          6.06        -70.92        70.92 o                         
  -1   4  11        791.53        797.81        91.51 o                         
   0   4  11       1544.86       1725.22        95.67 o                         
   1   4  11        314.76        213.95        56.86 o                         
   2   4  11        473.20        493.04        61.38 o                         
   3   4  11       1544.39       1656.90        93.69 o                         
   4   4  11        869.45        867.67        52.67 o                         
   5   4  11        176.62        315.49       147.58 o                         
   6   4  11          4.49        -81.90       135.68 o                         
  -9   5  11         45.95        -47.62       161.12 o                         
  -8   5  11        297.75        208.49       135.41 o                         
  -7   5  11        135.50         78.77        94.23 o                         
  -6   5  11        298.28        223.73        88.94 o                         
  -5   5  11        664.22        546.35       111.76 o                         
  -4   5  11        612.07        602.60        94.44 o                         
  -3   5  11         16.09        -37.74        68.42 o                         
  -2   5  11        187.34        218.12        73.56 o                         
  -1   5  11       1571.07       1653.27       102.49 o                         
   0   5  11       1079.80       1162.37        89.64 o                         
   1   5  11        162.21         96.87        59.50 o                         
   2   5  11         86.30        144.22        62.77 o                         
   3   5  11       1250.55       1180.42        83.02 o                         
   4   5  11       1177.19       1120.77        58.41 o                         
   5   5  11         93.42         46.94       133.15 o                         
   6   5  11         24.43        166.76       131.62 o                         
  -8   6  11        177.36         18.92       179.39 o                         
  -7   6  11         21.04       -109.39       109.39 o                         
  -6   6  11        234.29        127.99       139.12 o                         
  -5   6  11        958.93        974.69        94.89 o                         
  -4   6  11        394.71        404.76        83.20 o                         
  -3   6  11         12.13         87.59        71.86 o                         
  -2   6  11        272.62        211.64        72.28 o                         
  -1   6  11        887.80        894.19        88.48 o                         
   0   6  11       1161.12       1203.45        96.23 o                         
   1   6  11        316.96        209.21        70.02 o                         
   2   6  11         62.58        106.71        62.19 o                         
   3   6  11        457.22        556.13        74.35 o                         
   4   6  11        222.80         -1.06       106.65 o                         
   5   6  11          0.23        -95.39        95.39 o                         
  -7   7  11         19.49         14.33       205.15 o                         
  -6   7  11        222.66        189.70       129.47 o                         
  -5   7  11        535.40        439.72        93.07 o                         
  -4   7  11        487.66        434.20        88.95 o                         
  -3   7  11         44.25          0.31        76.76 o                         
  -2   7  11        250.55        204.90        78.97 o                         
  -1   7  11        550.48        577.59        83.63 o                         
   0   7  11        391.21        476.55        83.15 o                         
   1   7  11        131.52        196.07        67.66 o                         
   2   7  11          9.21        -12.49        65.38 o                         
   3   7  11        184.15        217.80        77.70 o                         
   4   7  11         63.11         10.91       108.14 o                         
  -6   8  11        103.34        163.80       121.55 o                         
  -5   8  11        275.97        258.02       132.61 o                         
  -4   8  11        196.21        -21.51       105.66 o                         
  -3   8  11          3.51         57.89        89.97 o                         
  -2   8  11        196.55        217.07       115.97 o                         
  -1   8  11        307.80        255.21        86.67 o                         
   0   8  11        125.58        202.78        85.36 o                         
   1   8  11          4.49         63.42        77.90 o                         
   2   8  11        110.35        131.62        74.03 o                         
   3   8  11        287.80        161.37       114.32 o                         
  -4   9  11         53.66         89.92       120.36 o                         
  -3   9  11         60.64        169.24       122.87 o                         
  -2   9  11        306.76        209.46       111.74 o                         
  -1   9  11        209.26        313.76       111.83 o                         
   0   9  11         28.57          3.06       115.43 o                         
   1   9  11         38.13          0.42       104.85 o                         
  -3 -10  12        745.04        713.49       211.29 o                         
  -2 -10  12        292.16        -41.90       136.05 o                         
  -1 -10  12        246.88          9.78       139.08 o                         
   0 -10  12        624.16        530.71       158.01 o                         
   1 -10  12        277.34        416.18       212.66 o                         
  -5  -9  12        118.99         64.03       126.34 o                         
  -4  -9  12        287.56        360.63        98.53 o                         
  -3  -9  12        622.78        487.46        92.21 o                         
  -2  -9  12         54.04         -7.73        89.45 o                         
  -1  -9  12        474.00        521.02        92.93 o                         
   0  -9  12       1741.59       1641.32       200.78 o                         
   1  -9  12        217.16        138.44        87.47 o                         
   2  -9  12          7.16        106.98       214.61 o                         
   3  -9  12         54.38         78.28       185.91 o                         
  -6  -8  12          1.95        -41.16       116.93 o                         
  -5  -8  12         81.73         26.03       107.31 o                         
  -4  -8  12        240.25        127.15       106.54 o                         
  -3  -8  12        394.76        306.67        92.35 o                         
  -2  -8  12          6.99         51.17        83.68 o                         
  -1  -8  12       2314.95       2272.20       136.12 o                         
   0  -8  12       1291.36       1268.71       152.91 o                         
   1  -8  12        308.90        265.50        77.21 o                         
   2  -8  12         43.08         42.59        79.72 o                         
   3  -8  12        351.00        323.96        99.33 o                         
   4  -8  12        562.17        480.76       245.27 o                         
  -7  -7  12        117.90         69.29       189.83 o                         
  -6  -7  12        173.67        241.54       170.58 o                         
  -5  -7  12        473.22        358.31       110.50 o                         
  -4  -7  12       1607.14       1600.09       147.70 o                         
  -3  -7  12        698.48        671.76        92.81 o                         
  -2  -7  12        252.10        187.49        81.73 o                         
  -1  -7  12       2771.78       2675.98       145.12 o                         
   0  -7  12       2305.17       2396.19       128.59 o                         
   1  -7  12         19.84         21.60        97.45 o                         
   2  -7  12        501.59        502.60        89.47 o                         
   3  -7  12       1336.33       1199.39       116.09 o                         
   4  -7  12       1053.42        976.33       116.56 o                         
   5  -7  12        105.21        128.79        84.17 o                         
  -8  -6  12        985.60        725.02       333.99 o                         
  -7  -6  12         56.92         85.58       182.32 o                         
  -6  -6  12        426.11        554.65       107.98 o                         
  -5  -6  12       1343.79       1363.14       139.27 o                         
  -4  -6  12       1968.66       2038.44       160.92 o                         
  -3  -6  12       1529.95       1554.62       110.35 o                         
  -2  -6  12        356.82        264.37        78.20 o                         
  -1  -6  12       3089.42       3249.35       191.54 o                         
   0  -6  12       1995.98       2015.28       127.82 o                         
   1  -6  12         49.90          6.94        67.09 o                         
   2  -6  12        373.94        353.21        76.04 o                         
   3  -6  12       1523.61       1519.30       113.37 o                         
   4  -6  12        926.56        976.88       150.18 o                         
   5  -6  12         58.56         23.19        78.95 o                         
  -9  -5  12        551.84        626.19       244.95 o                         
  -8  -5  12        593.34        617.27       140.63 o                         
  -7  -5  12         16.13        114.77        98.17 o                         
  -6  -5  12        460.37        451.01        98.50 o                         
  -5  -5  12       2492.69       2839.64       177.12 o                         
  -4  -5  12       4457.56       5070.76       303.00 o                         
  -3  -5  12        930.97        818.74        91.87 o                         
  -2  -5  12       1028.62       1086.37       103.42 o                         
  -1  -5  12       4705.94       4829.03       190.10 o                         
   0  -5  12       2925.69       2799.48       151.60 o                         
   1  -5  12        175.46        196.30        72.15 o                         
   2  -5  12        786.75        832.55        91.32 o                         
   3  -5  12       1540.42       1354.38        94.77 o                         
   4  -5  12        443.27        314.57        65.15 o                         
   5  -5  12         13.26         18.27        71.89 o                         
   6  -5  12        149.67        170.15       107.81 o                         
  -9  -4  12        750.65        805.61       153.25 o                         
  -8  -4  12       1186.98       1174.79       132.53 o                         
  -7  -4  12          3.80         13.49        80.22 o                         
  -6  -4  12        761.12        775.61       105.03 o                         
  -5  -4  12       1564.41       1595.99       136.94 o                         
  -4  -4  12       2835.07       3230.79       178.43 o                         
  -3  -4  12        114.11         86.68        71.69 o                         
  -2  -4  12       1723.16       1838.60       122.16 o                         
  -1  -4  12       3975.63       4181.46       267.70 o                         
   0  -4  12       1441.86       1494.07       110.03 o                         
   1  -4  12          4.35        -64.85        64.85 o                         
   2  -4  12       1402.53       1377.82       107.31 o                         
   3  -4  12       2000.16       2078.82       120.01 o                         
   4  -4  12        432.25        318.02        77.80 o                         
   5  -4  12         90.25         -9.90        80.97 o                         
   6  -4  12        305.61        166.83        99.71 o                         
  -9  -3  12        746.90        562.73       138.94 o                         
  -8  -3  12        502.63        430.70       103.62 o                         
  -7  -3  12        101.94         39.19        61.92 o                         
  -6  -3  12        191.54        238.07        66.93 o                         
  -5  -3  12       1318.97       1301.49       184.61 o                         
  -4  -3  12        959.31        957.54       106.87 o                         
  -3  -3  12          1.09         58.93        75.24 o                         
  -2  -3  12       1389.08       1439.59        97.42 o                         
  -1  -3  12       1851.23       2137.55       121.79 o                         
   0  -3  12       1779.83       1945.34       138.19 o                         
   1  -3  12        169.13        241.45        72.98 o                         
   2  -3  12       2097.32       2198.92       114.39 o                         
   3  -3  12       2300.41       2197.09       113.35 o                         
   4  -3  12        146.54        115.07        74.47 o                         
   5  -3  12        154.09         60.20        76.08 o                         
   6  -3  12        492.81        497.15       142.09 o                         
   7  -3  12        727.28        393.35       196.35 o                         
 -10  -2  12        227.62         66.47       145.90 o                         
  -9  -2  12        462.68        392.05        89.13 o                         
  -8  -2  12        288.81        381.27        85.56 o                         
  -7  -2  12         70.06         41.67        72.19 o                         
  -6  -2  12        702.58        788.26        93.10 o                         
  -5  -2  12       1189.77       1266.38        96.25 o                         
  -4  -2  12        799.31        909.82       101.75 o                         
  -3  -2  12        844.37        813.06        71.71 o                         
  -2  -2  12       4736.07       4926.57       163.62 o                         
  -1  -2  12       4873.45       5063.29       196.60 o                         
   0  -2  12       2647.90       2555.43       120.50 o                         
   1  -2  12          7.38        -25.16        70.48 o                         
   2  -2  12       3657.72       3702.91       147.48 o                         
   3  -2  12       2126.92       2099.53       131.10 o                         
   4  -2  12        344.72        286.14        69.01 o                         
   5  -2  12          7.55        -20.27        63.73 o                         
   6  -2  12        209.70        219.49        86.91 o                         
   7  -2  12        492.59        384.87       217.22 o                         
 -10  -1  12        243.10         92.63       204.18 o                         
  -9  -1  12        303.67        150.80       138.62 o                         
  -8  -1  12         37.95        123.25        89.10 o                         
  -7  -1  12        245.80        111.55        83.50 o                         
  -6  -1  12       1954.61       2019.58       150.16 o                         
  -5  -1  12       2337.48       2454.28       153.77 o                         
  -4  -1  12        180.40        263.60        91.55 o                         
  -3  -1  12        904.34        806.54        80.14 o                         
  -2  -1  12       1871.04       2017.14        96.79 o                         
  -1  -1  12       3782.25       3861.54       137.83 o                         
   0  -1  12       2170.38       2185.78       117.26 o                         
   1  -1  12         41.11         11.54        58.81 o                         
   2  -1  12       1731.26       1722.86       101.41 o                         
   3  -1  12       1816.51       1725.62       100.86 o                         
   4  -1  12        180.87         55.21        60.84 o                         
   5  -1  12         12.06         17.04        73.53 o                         
   6  -1  12        168.19        100.40        88.33 o                         
   7  -1  12        470.32        257.67       208.09 o                         
 -10   0  12        374.02        264.18       118.34 o                         
  -9   0  12        216.24        103.75        96.53 o                         
  -8   0  12         26.69         67.36        95.57 o                         
  -7   0  12        455.07        365.68       133.73 o                         
  -6   0  12       1965.40       2045.35       147.28 o                         
  -5   0  12       2634.97       2939.05       176.26 o                         
  -4   0  12        970.51        841.79       243.64 o                         
  -3   0  12         67.58         66.13        74.84 o                         
  -2   0  12       1183.09       1258.32        95.28 o                         
  -1   0  12       1918.31       1949.71       109.22 o                         
   0   0  12       1277.66       1324.92        80.88 o                         
   1   0  12       1370.21       1465.01        75.00 o                         
   2   0  12       4701.47       5011.62       174.03 o                         
   3   0  12        778.22        724.46        70.75 o                         
   4   0  12        140.90        193.88        64.14 o                         
   5   0  12         18.79        113.85       102.43 o                         
   6   0  12        166.36         49.63       131.51 o                         
   7   0  12        209.25        219.18       219.18 o                         
 -10   1  12        306.24        378.09       140.25 o                         
  -9   1  12        415.43        463.04       119.44 o                         
  -8   1  12        130.70         83.82        79.33 o                         
  -7   1  12        261.04        122.67       157.54 o                         
  -6   1  12       3174.09       3237.00       199.43 o                         
  -5   1  12       2235.27       2453.59       162.85 o                         
  -4   1  12        107.09        122.23        69.09 o                         
  -3   1  12        805.72        748.65        85.65 o                         
  -2   1  12       1268.98       1457.67        98.78 o                         
  -1   1  12       1400.50       1559.55       102.39 o                         
   0   1  12         86.74         23.81        76.03 o                         
   1   1  12       1977.46       2072.44        91.38 o                         
   2   1  12       2894.95       2858.63       110.34 o                         
   3   1  12        921.11        843.89        76.33 o                         
   4   1  12         50.56        104.34        64.54 o                         
   5   1  12        113.21        144.44        47.70 o                         
   6   1  12        311.26        158.14       145.65 o                         
   7   1  12        267.52         30.01       230.27 o                         
  -9   2  12        343.19        301.67       123.20 o                         
  -8   2  12        135.73         46.56        93.28 o                         
  -7   2  12        130.43        184.45        95.11 o                         
  -6   2  12        859.52        995.38       111.39 o                         
  -5   2  12        608.80        618.35       101.11 o                         
  -4   2  12        208.38        366.64        78.31 o                         
  -3   2  12       1020.99        980.09        95.99 o                         
  -2   2  12       1948.01       1830.45       116.12 o                         
  -1   2  12       1593.11       1450.88       109.67 o                         
   0   2  12          2.47        -21.17        72.56 o                         
   1   2  12       2620.59       2515.23       123.65 o                         
   2   2  12       2144.75       2072.27        98.68 o                         
   3   2  12         32.77         -6.56        59.31 o                         
   4   2  12        153.24        103.28        43.09 o                         
   5   2  12        873.56        813.85       144.52 o                         
   6   2  12        801.03        750.96       173.52 o                         
  -9   3  12        226.30        206.66       124.60 o                         
  -8   3  12         64.02        148.06       108.04 o                         
  -7   3  12        627.09        594.82       123.01 o                         
  -6   3  12       1994.14       2018.89       160.18 o                         
  -5   3  12        253.76        228.98        78.08 o                         
  -4   3  12        417.06        440.41        87.29 o                         
  -3   3  12       2983.47       3079.65       182.98 o                         
  -2   3  12       4096.69       3868.14       190.01 o                         
  -1   3  12       3006.37       2927.99       147.25 o                         
   0   3  12         22.55        -69.02        71.94 o                         
   1   3  12       2265.45       2222.34       139.13 o                         
   2   3  12       1392.61       1552.64       103.00 o                         
   3   3  12         18.58         10.53        44.78 o                         
   4   3  12        424.86        444.46        49.01 o                         
   5   3  12        371.43        384.48       134.35 o                         
   6   3  12        302.49        113.41       149.43 o                         
  -9   4  12        148.25         48.85       116.56 o                         
  -8   4  12         32.25         52.74       125.43 o                         
  -7   4  12        705.90        388.48       118.38 o                         
  -6   4  12       1855.59       1782.54       163.57 o                         
  -5   4  12        511.62        522.77        93.27 o                         
  -4   4  12        498.09        377.82        95.79 o                         
  -3   4  12       1905.41       1919.06       235.10 o                         
  -2   4  12       2646.75       2582.74       266.47 o                         
  -1   4  12        709.10        617.25       116.63 o                         
   0   4  12        348.60        259.37        66.75 o                         
   1   4  12       2483.06       2549.70       111.80 o                         
   2   4  12       1331.59       1397.04        92.17 o                         
   3   4  12         85.05         87.98        47.74 o                         
   4   4  12          9.71        -36.38        36.38 o                         
   5   4  12        113.48        101.68       126.22 o                         
   6   4  12         87.03        -39.14       215.92 o                         
  -8   5  12         28.58         18.92       206.13 o                         
  -7   5  12        946.54        899.18       156.64 o                         
  -6   5  12       1166.21       1153.63       108.11 o                         
  -5   5  12         61.11        105.43        74.29 o                         
  -4   5  12         83.07          1.89        70.73 o                         
  -3   5  12        672.39        626.05        80.33 o                         
  -2   5  12       1196.78       1102.75        95.43 o                         
  -1   5  12        296.43        264.95        77.76 o                         
   0   5  12        659.00        678.58        84.50 o                         
   1   5  12       2173.84       2200.86       109.83 o                         
   2   5  12        888.83        942.89        86.79 o                         
   3   5  12         19.98         35.33        65.11 o                         
   4   5  12         67.61         96.78        72.05 o                         
   5   5  12        170.25        241.20       197.65 o                         
  -8   6  12         37.79       -131.77       187.87 o                         
  -7   6  12        458.07        216.74       156.56 o                         
  -6   6  12        717.62        643.35       134.82 o                         
  -5   6  12        230.57        158.17        78.83 o                         
  -4   6  12        156.66        166.40        84.85 o                         
  -3   6  12        378.60        358.10        85.39 o                         
  -2   6  12        470.40        500.33        83.78 o                         
  -1   6  12          1.26         20.57        73.50 o                         
   0   6  12        528.62        466.28        81.56 o                         
   1   6  12        850.66        898.04        87.15 o                         
   2   6  12        303.04        384.25        93.61 o                         
   3   6  12          7.75         32.40        72.25 o                         
   4   6  12        179.25        136.14       117.02 o                         
  -7   7  12        209.30         88.20       127.38 o                         
  -6   7  12        106.90        -76.01       123.50 o                         
  -5   7  12         27.12       -101.82       115.71 o                         
  -4   7  12        100.35        152.76       120.21 o                         
  -3   7  12        326.20        153.63       127.20 o                         
  -2   7  12        326.78        371.74        89.37 o                         
  -1   7  12          9.78         28.55        76.28 o                         
   0   7  12        332.17        387.48        89.31 o                         
   1   7  12        437.70        562.44        98.22 o                         
   2   7  12         54.86        -12.96        69.31 o                         
   3   7  12         35.43        -55.27       196.02 o                         
  -5   8  12         46.71        -65.54       131.96 o                         
  -4   8  12        314.50        348.05       132.09 o                         
  -3   8  12        440.55        295.78       103.87 o                         
  -2   8  12        251.35        250.57       106.76 o                         
  -1   8  12          7.56         28.74        97.48 o                         
   0   8  12        193.44        127.19        95.43 o                         
   1   8  12        244.83        199.45       104.11 o                         
   2   8  12        123.14         36.85       138.63 o                         
  -3   9  12        224.55        266.99       138.74 o                         
  -2   9  12        169.93        149.52       118.00 o                         
  -1   9  12          3.34       -132.35       132.35 o                         
  -4  -9  13         11.66         -4.38       133.22 o                         
  -3  -9  13        205.01        193.53        88.74 o                         
  -2  -9  13        870.05        926.20       129.13 o                         
  -1  -9  13        626.21        649.72       106.71 o                         
   0  -9  13          6.44       -102.08       133.62 o                         
   1  -9  13        817.82       1107.64       288.98 o                         
   2  -9  13        584.52        515.99       243.32 o                         
  -6  -8  13        315.65        335.29       149.65 o                         
  -5  -8  13         84.72        164.39       126.90 o                         
  -4  -8  13          1.25        -60.94        81.38 o                         
  -3  -8  13        683.19        395.58       149.14 o                         
  -2  -8  13       2914.28       2895.07       181.65 o                         
  -1  -8  13        910.57       1107.92       120.89 o                         
   0  -8  13         91.69         79.39        93.29 o                         
   1  -8  13        398.54        433.99        97.67 o                         
   2  -8  13        370.69        486.56       115.51 o                         
   3  -8  13        183.99        215.92       196.35 o                         
  -7  -7  13        544.21        489.97       140.25 o                         
  -6  -7  13        410.55        479.01       113.28 o                         
  -5  -7  13        153.32        297.29       108.16 o                         
  -4  -7  13          4.91         -3.69        81.12 o                         
  -3  -7  13        587.04        590.44        93.95 o                         
  -2  -7  13       2300.53       2423.45       243.32 o                         
  -1  -7  13        740.72        669.28       123.00 o                         
   0  -7  13        155.96         53.10        90.50 o                         
   1  -7  13        306.52        403.96        84.25 o                         
   2  -7  13        142.11        121.11        75.31 o                         
   3  -7  13         22.35        -55.32       126.11 o                         
   4  -7  13         75.41        141.82        89.18 o                         
  -8  -6  13         61.72        103.27       137.76 o                         
  -7  -6  13        565.14        623.62       204.83 o                         
  -6  -6  13        327.83        406.90       130.14 o                         
  -5  -6  13         96.87        304.94       101.16 o                         
  -4  -6  13         11.16        162.70        84.49 o                         
  -3  -6  13       1378.60       1343.91       177.55 o                         
  -2  -6  13       2306.72       2274.63       140.10 o                         
  -1  -6  13         89.93        117.19        81.87 o                         
   0  -6  13        853.42        768.42       135.41 o                         
   1  -6  13       1301.33       1386.95       118.86 o                         
   2  -6  13        285.14        148.15        86.51 o                         
   3  -6  13         35.56        -61.63       106.41 o                         
   4  -6  13        273.22        266.81        90.30 o                         
   5  -6  13        799.80        690.76        93.70 o                         
  -8  -5  13        474.16        447.49       186.56 o                         
  -7  -5  13        697.40        607.57       105.89 o                         
  -6  -5  13        446.02        555.82       105.51 o                         
  -5  -5  13         48.25        178.85        94.15 o                         
  -4  -5  13        248.92        203.59       106.00 o                         
  -3  -5  13       2292.43       2244.83       179.17 o                         
  -2  -5  13       2798.60       2894.98       182.04 o                         
  -1  -5  13        404.74        440.63        85.36 o                         
   0  -5  13       4482.70       4516.27       248.22 o                         
   1  -5  13       2799.28       3083.94       171.36 o                         
   2  -5  13       1475.00       1589.68       164.51 o                         
   3  -5  13         25.62        -11.71       112.69 o                         
   4  -5  13        370.69        293.16        98.77 o                         
   5  -5  13        739.84        759.77       118.74 o                         
  -9  -4  13          6.80        210.25       148.25 o                         
  -8  -4  13        652.73        783.77       155.58 o                         
  -7  -4  13       1502.72       1583.46       151.98 o                         
  -6  -4  13        538.20        319.66       114.16 o                         
  -5  -4  13         32.67        -18.72        91.48 o                         
  -4  -4  13        970.06        852.26       113.61 o                         
  -3  -4  13       3854.71       3844.98       297.71 o                         
  -2  -4  13       1528.01       1536.42       114.42 o                         
  -1  -4  13        210.04        218.51        76.14 o                         
   0  -4  13       3326.32       3468.48       243.32 o                         
   1  -4  13       3299.56       3690.32       206.68 o                         
   2  -4  13       1181.35       1087.42       102.16 o                         
   3  -4  13         33.39        -20.73        65.76 o                         
   4  -4  13        399.86        469.88        96.73 o                         
   5  -4  13        526.86        448.48       102.10 o                         
   6  -4  13         74.14        259.88       123.78 o                         
  -9  -3  13         12.57        -27.40       212.00 o                         
  -8  -3  13       1258.06       1251.25       139.17 o                         
  -7  -3  13       1123.79       1405.39       180.04 o                         
  -6  -3  13        550.48        598.93       107.05 o                         
  -5  -3  13         18.59         44.06        95.18 o                         
  -4  -3  13       1856.24       2081.62       159.10 o                         
  -3  -3  13       6299.06       6716.04       334.20 o                         
  -2  -3  13       4500.84       4574.04       324.57 o                         
  -1  -3  13        480.91        327.53        89.34 o                         
   0  -3  13       3807.01       4106.00       191.65 o                         
   1  -3  13       2953.59       3080.80       159.86 o                         
   2  -3  13        634.48        720.66        85.43 o                         
   3  -3  13        158.76        132.20        69.65 o                         
   4  -3  13        902.96        924.52        96.49 o                         
   5  -3  13        353.90        401.63       114.44 o                         
   6  -3  13         34.03       -108.94       108.94 o                         
  -9  -2  13         16.40         87.35        95.50 o                         
  -8  -2  13        913.58        895.88       154.58 o                         
  -7  -2  13       1324.31       1240.22       120.89 o                         
  -6  -2  13        650.84        751.69       205.62 o                         
  -5  -2  13         18.21         71.81        72.02 o                         
  -4  -2  13       3200.71       3344.30       158.77 o                         
  -3  -2  13       5200.59       5284.64       183.95 o                         
  -2  -2  13       1005.37        936.40        85.93 o                         
  -1  -2  13         74.27         60.65        75.38 o                         
   0  -2  13       1107.88       1050.79       108.22 o                         
   1  -2  13        776.19        724.29        89.79 o                         
   2  -2  13         25.21        -21.72        67.64 o                         
   3  -2  13       1153.81       1239.26        99.59 o                         
   4  -2  13       1356.57       1430.60       146.88 o                         
   5  -2  13        434.82        445.36        94.55 o                         
   6  -2  13         14.72       -177.43       177.43 o                         
  -9  -1  13         53.68         -9.01       154.93 o                         
  -8  -1  13        792.96        829.11       124.89 o                         
  -7  -1  13        940.62        948.73       121.14 o                         
  -6  -1  13        332.30        332.82        81.65 o                         
  -5  -1  13         36.78        -27.80        85.09 o                         
  -4  -1  13        707.98        704.20       107.39 o                         
  -3  -1  13       2003.60       2194.50       130.17 o                         
  -2  -1  13        681.62        623.87        74.22 o                         
  -1  -1  13        457.26        502.97        71.72 o                         
   0  -1  13       2279.58       2357.70       139.00 o                         
   1  -1  13        886.82        929.88       167.82 o                         
   2  -1  13         50.95         82.89        69.32 o                         
   3  -1  13       1438.63       1406.16        98.70 o                         
   4  -1  13       1721.29       1827.63       126.31 o                         
   5  -1  13        574.61        469.54       143.57 o                         
   6  -1  13        126.49         19.57       188.52 o                         
  -9   0  13        175.39         47.04       106.31 o                         
  -8   0  13        527.34        445.11       111.72 o                         
  -7   0  13        312.12        154.94        93.71 o                         
  -6   0  13         50.95        131.70       101.53 o                         
  -5   0  13        542.46        562.70        95.11 o                         
  -4   0  13       3183.62       3349.22       157.38 o                         
  -3   0  13       1105.39       1108.84       112.94 o                         
  -2   0  13          5.62          3.08        71.48 o                         
  -1   0  13       1912.36       1880.55       106.64 o
[truncated: 58,240 more chars]
